# Supplementary material for: Automatic, context-specific generation of Gene Ontology slims
Source: BMC Bioinformatics. 2010 Oct 7;11:498. doi: 10.1186/1471-2105-11-498 (PMC3098080; doi:10.1186/1471-2105-11-498)
Supplement: Additional file 3 — GO slim at τ = 0.3 mapped to yeast annotation terms. This file contains GO slim terms mapped to the full set of GO terms used in the GOA annotation of yeast. The GO slim was generated using a threshold τ = 0.3. [file 1471-2105-11-498-S3.XLS]

## Sheet: Anno_terms_to_slim
GO:0000001 (42)	is_a	GO:0006996	bp	mitochondrion inheritance	is_a	organelle organization
GO:0000001 (42)	is_a	GO:0007005	bp	mitochondrion inheritance	is_a	mitochondrion organization
GO:0000001 (42)	is_a	GO:0051641	bp	mitochondrion inheritance	is_a	cellular localization
GO:0000002 (45)	is_a	GO:0007005	bp	mitochondrial genome maintenance	is_a	mitochondrion organization
GO:0000003 (92)	is_a	GO:0008150	bp	reproduction	is_a	biological_process
GO:0000006 (2)	is_a	GO:0003674	mf	high affinity zinc uptake transmembrane transporter activity	is_a	molecular_function
GO:0000007 (2)	is_a	GO:0003674	mf	low-affinity zinc ion transmembrane transporter activity	is_a	molecular_function
GO:0000009 (10)	is_a	GO:0016740	mf	alpha-1,6-mannosyltransferase activity	is_a	transferase activity
GO:0000010 (1)	is_a	GO:0016740	mf	trans-hexaprenyltranstransferase activity	is_a	transferase activity
GO:0000011 (30)	is_a	GO:0006996	bp	vacuole inheritance	is_a	organelle organization
GO:0000014 (9)	is_a	GO:0016787	mf	single-stranded DNA specific endodeoxyribonuclease activity	is_a	hydrolase activity
GO:0000015 (7)	is_a	GO:0043234	cc	phosphopyruvate hydratase complex	is_a	protein complex
GO:0000015 (7)	is_a	GO:0044445	cc	phosphopyruvate hydratase complex	is_a	cytosolic part
GO:0000017 (4)	is_a	GO:0006810	bp	alpha-glucoside transport	is_a	transport
GO:0000018 (1)	is_a	GO:0019222	bp	regulation of DNA recombination	is_a	regulation of metabolic process
GO:0000018 (1)	is_a	GO:0031323	bp	regulation of DNA recombination	is_a	regulation of cellular metabolic process
GO:0000018 (1)	is_a	GO:0060255	bp	regulation of DNA recombination	is_a	regulation of macromolecule metabolic process
GO:0000018 (1)	is_a	GO:0080090	bp	regulation of DNA recombination	is_a	regulation of primary metabolic process
GO:0000019 (5)	is_a	GO:0019222	bp	regulation of mitotic recombination	is_a	regulation of metabolic process
GO:0000019 (5)	is_a	GO:0031323	bp	regulation of mitotic recombination	is_a	regulation of cellular metabolic process
GO:0000019 (5)	is_a	GO:0060255	bp	regulation of mitotic recombination	is_a	regulation of macromolecule metabolic process
GO:0000019 (5)	is_a	GO:0080090	bp	regulation of mitotic recombination	is_a	regulation of primary metabolic process
GO:0000022 (24)	part_of	GO:0006996	bp	mitotic spindle elongation	part_of	organelle organization
GO:0000022 (24)	is_a	GO:0009987	bp	mitotic spindle elongation	is_a	cellular process
GO:0000023 (13)	is_a	GO:0044237	bp	maltose metabolic process	is_a	cellular metabolic process
GO:0000023 (13)	is_a	GO:0044238	bp	maltose metabolic process	is_a	primary metabolic process
GO:0000025 (8)	is_a	GO:0009056	bp	maltose catabolic process	is_a	catabolic process
GO:0000025 (8)	is_a	GO:0044237	bp	maltose catabolic process	is_a	cellular metabolic process
GO:0000025 (8)	is_a	GO:0044238	bp	maltose catabolic process	is_a	primary metabolic process
GO:0000026 (9)	is_a	GO:0016740	mf	alpha-1,2-mannosyltransferase activity	is_a	transferase activity
GO:0000027 (55)	part_of	GO:0006996	bp	ribosomal large subunit assembly	part_of	organelle organization
GO:0000027 (55)	is_a	GO:0009987	bp	ribosomal large subunit assembly	is_a	cellular process
GO:0000027 (55)	is_a	GO:0016043	bp	ribosomal large subunit assembly	is_a	cellular component organization
GO:0000027 (55)	part_of	GO:0022613	bp	ribosomal large subunit assembly	part_of	ribonucleoprotein complex biogenesis
GO:0000027 (55)	part_of	GO:0042254	bp	ribosomal large subunit assembly	part_of	ribosome biogenesis
GO:0000027 (55)	part_of	GO:0044085	bp	ribosomal large subunit assembly	part_of	cellular component biogenesis
GO:0000028 (16)	part_of	GO:0006996	bp	ribosomal small subunit assembly	part_of	organelle organization
GO:0000028 (16)	is_a	GO:0009987	bp	ribosomal small subunit assembly	is_a	cellular process
GO:0000028 (16)	is_a	GO:0016043	bp	ribosomal small subunit assembly	is_a	cellular component organization
GO:0000028 (16)	part_of	GO:0022613	bp	ribosomal small subunit assembly	part_of	ribonucleoprotein complex biogenesis
GO:0000028 (16)	part_of	GO:0042254	bp	ribosomal small subunit assembly	part_of	ribosome biogenesis
GO:0000028 (16)	part_of	GO:0044085	bp	ribosomal small subunit assembly	part_of	cellular component biogenesis
GO:0000030 (34)	is_a	GO:0016740	mf	mannosyltransferase activity	is_a	transferase activity
GO:0000031 (2)	is_a	GO:0016740	mf	mannosylphosphate transferase activity	is_a	transferase activity
GO:0000032 (12)	is_a	GO:0034645	bp	cell wall mannoprotein biosynthetic process	is_a	cellular macromolecule biosynthetic process
GO:0000032 (12)	is_a	GO:0043170	bp	cell wall mannoprotein biosynthetic process	is_a	macromolecule metabolic process
GO:0000032 (12)	part_of	GO:0044085	bp	cell wall mannoprotein biosynthetic process	part_of	cellular component biogenesis
GO:0000032 (12)	is_a	GO:0044260	bp	cell wall mannoprotein biosynthetic process	is_a	cellular macromolecule metabolic process
GO:0000032 (12)	is_a	GO:0070882	bp	cell wall mannoprotein biosynthetic process	is_a	cellular cell wall organization or biogenesis
GO:0000032 (12)	part_of	GO:0071554	bp	cell wall mannoprotein biosynthetic process	part_of	cell wall organization or biogenesis
GO:0000033 (6)	is_a	GO:0016740	mf	alpha-1,3-mannosyltransferase activity	is_a	transferase activity
GO:0000034 (2)	is_a	GO:0003824	mf	adenine deaminase activity	is_a	catalytic activity
GO:0000034 (2)	is_a	GO:0016787	mf	adenine deaminase activity	is_a	hydrolase activity
GO:0000036 (3)	is_a	GO:0003674	mf	acyl carrier activity	is_a	molecular_function
GO:0000038 (5)	is_a	GO:0044237	bp	very long-chain fatty acid metabolic process	is_a	cellular metabolic process
GO:0000038 (5)	is_a	GO:0044238	bp	very long-chain fatty acid metabolic process	is_a	primary metabolic process
GO:0000038 (5)	is_a	GO:0044281	bp	very long-chain fatty acid metabolic process	is_a	small molecule metabolic process
GO:0000040 (1)	is_a	GO:0006810	bp	low-affinity iron ion transport	is_a	transport
GO:0000040 (1)	is_a	GO:0055085	bp	low-affinity iron ion transport	is_a	transmembrane transport
GO:0000045 (11)	part_of	GO:0006914	bp	autophagic vacuole assembly	part_of	autophagy
GO:0000045 (11)	part_of	GO:0006950	bp	autophagic vacuole assembly	part_of	response to stress
GO:0000045 (11)	is_a	GO:0006996	bp	autophagic vacuole assembly	is_a	organelle organization
GO:0000045 (11)	part_of	GO:0009987	bp	autophagic vacuole assembly	part_of	cellular process
GO:0000045 (11)	is_a	GO:0016043	bp	autophagic vacuole assembly	is_a	cellular component organization
GO:0000045 (11)	part_of	GO:0033554	bp	autophagic vacuole assembly	part_of	cellular response to stress
GO:0000045 (11)	part_of	GO:0044085	bp	autophagic vacuole assembly	part_of	cellular component biogenesis
GO:0000045 (11)	part_of	GO:0050896	bp	autophagic vacuole assembly	part_of	response to stimulus
GO:0000045 (11)	part_of	GO:0051716	bp	autophagic vacuole assembly	part_of	cellular response to stimulus
GO:0000046 (1)	part_of	GO:0006914	bp	autophagic vacuole fusion	part_of	autophagy
GO:0000046 (1)	part_of	GO:0006950	bp	autophagic vacuole fusion	part_of	response to stress
GO:0000046 (1)	is_a	GO:0006996	bp	autophagic vacuole fusion	is_a	organelle organization
GO:0000046 (1)	part_of	GO:0009987	bp	autophagic vacuole fusion	part_of	cellular process
GO:0000046 (1)	is_a	GO:0016044	bp	autophagic vacuole fusion	is_a	cellular membrane organization
GO:0000046 (1)	part_of	GO:0033554	bp	autophagic vacuole fusion	part_of	cellular response to stress
GO:0000046 (1)	part_of	GO:0050896	bp	autophagic vacuole fusion	part_of	response to stimulus
GO:0000046 (1)	part_of	GO:0051716	bp	autophagic vacuole fusion	part_of	cellular response to stimulus
GO:0000046 (1)	is_a	GO:0061024	bp	autophagic vacuole fusion	is_a	membrane organization
GO:0000048 (2)	is_a	GO:0016740	mf	peptidyltransferase activity	is_a	transferase activity
GO:0000049 (22)	is_a	GO:0003723	mf	tRNA binding	is_a	RNA binding
GO:0000052 (1)	is_a	GO:0006807	bp	citrulline metabolic process	is_a	nitrogen compound metabolic process
GO:0000052 (1)	is_a	GO:0034641	bp	citrulline metabolic process	is_a	cellular nitrogen compound metabolic process
GO:0000052 (1)	is_a	GO:0044237	bp	citrulline metabolic process	is_a	cellular metabolic process
GO:0000052 (1)	is_a	GO:0044238	bp	citrulline metabolic process	is_a	primary metabolic process
GO:0000052 (1)	is_a	GO:0044281	bp	citrulline metabolic process	is_a	small molecule metabolic process
GO:0000053 (1)	is_a	GO:0006807	bp	argininosuccinate metabolic process	is_a	nitrogen compound metabolic process
GO:0000053 (1)	is_a	GO:0034641	bp	argininosuccinate metabolic process	is_a	cellular nitrogen compound metabolic process
GO:0000053 (1)	is_a	GO:0044237	bp	argininosuccinate metabolic process	is_a	cellular metabolic process
GO:0000053 (1)	is_a	GO:0044238	bp	argininosuccinate metabolic process	is_a	primary metabolic process
GO:0000053 (1)	is_a	GO:0044281	bp	argininosuccinate metabolic process	is_a	small molecule metabolic process
GO:0000054 (30)	part_of	GO:0042254	bp	ribosomal subunit export from nucleus	part_of	ribosome biogenesis
GO:0000054 (30)	is_a	GO:0046907	bp	ribosomal subunit export from nucleus	is_a	intracellular transport
GO:0000054 (30)	is_a	GO:0051234	bp	ribosomal subunit export from nucleus	is_a	establishment of localization
GO:0000054 (30)	part_of	GO:0051641	bp	ribosomal subunit export from nucleus	part_of	cellular localization
GO:0000054 (30)	is_a	GO:0051649	bp	ribosomal subunit export from nucleus	is_a	establishment of localization in cell
GO:0000055 (23)	part_of	GO:0042254	bp	ribosomal large subunit export from nucleus	part_of	ribosome biogenesis
GO:0000055 (23)	is_a	GO:0046907	bp	ribosomal large subunit export from nucleus	is_a	intracellular transport
GO:0000055 (23)	is_a	GO:0051234	bp	ribosomal large subunit export from nucleus	is_a	establishment of localization
GO:0000055 (23)	part_of	GO:0051641	bp	ribosomal large subunit export from nucleus	part_of	cellular localization
GO:0000055 (23)	is_a	GO:0051649	bp	ribosomal large subunit export from nucleus	is_a	establishment of localization in cell
GO:0000056 (7)	part_of	GO:0042254	bp	ribosomal small subunit export from nucleus	part_of	ribosome biogenesis
GO:0000056 (7)	is_a	GO:0046907	bp	ribosomal small subunit export from nucleus	is_a	intracellular transport
GO:0000056 (7)	is_a	GO:0051234	bp	ribosomal small subunit export from nucleus	is_a	establishment of localization
GO:0000056 (7)	part_of	GO:0051641	bp	ribosomal small subunit export from nucleus	part_of	cellular localization
GO:0000056 (7)	is_a	GO:0051649	bp	ribosomal small subunit export from nucleus	is_a	establishment of localization in cell
GO:0000059 (5)	part_of	GO:0008104	bp	protein import into nucleus, docking	part_of	protein localization
GO:0000059 (5)	is_a	GO:0009987	bp	protein import into nucleus, docking	is_a	cellular process
GO:0000059 (5)	part_of	GO:0015031	bp	protein import into nucleus, docking	part_of	protein transport
GO:0000059 (5)	is_a	GO:0016043	bp	protein import into nucleus, docking	is_a	cellular component organization
GO:0000059 (5)	part_of	GO:0033036	bp	protein import into nucleus, docking	part_of	macromolecule localization
GO:0000059 (5)	part_of	GO:0044085	bp	protein import into nucleus, docking	part_of	cellular component biogenesis
GO:0000059 (5)	part_of	GO:0046907	bp	protein import into nucleus, docking	part_of	intracellular transport
GO:0000059 (5)	part_of	GO:0051641	bp	protein import into nucleus, docking	part_of	cellular localization
GO:0000060 (1)	part_of	GO:0008104	bp	protein import into nucleus, translocation	part_of	protein localization
GO:0000060 (1)	is_a	GO:0015031	bp	protein import into nucleus, translocation	is_a	protein transport
GO:0000060 (1)	part_of	GO:0033036	bp	protein import into nucleus, translocation	part_of	macromolecule localization
GO:0000060 (1)	is_a	GO:0046907	bp	protein import into nucleus, translocation	is_a	intracellular transport
GO:0000060 (1)	part_of	GO:0051641	bp	protein import into nucleus, translocation	part_of	cellular localization
GO:0000062 (2)	is_a	GO:0005488	mf	acyl-CoA binding	is_a	binding
GO:0000064 (1)	is_a	GO:0003674	mf	L-ornithine transmembrane transporter activity	is_a	molecular_function
GO:0000066 (1)	is_a	GO:0006810	bp	mitochondrial ornithine transport	is_a	transport
GO:0000066 (1)	is_a	GO:0046907	bp	mitochondrial ornithine transport	is_a	intracellular transport
GO:0000070 (49)	is_a	GO:0006996	bp	mitotic sister chromatid segregation	is_a	organelle organization
GO:0000070 (49)	is_a	GO:0009987	bp	mitotic sister chromatid segregation	is_a	cellular process
GO:0000073 (6)	part_of	GO:0006996	bp	spindle pole body separation	part_of	organelle organization
GO:0000073 (6)	is_a	GO:0009987	bp	spindle pole body separation	is_a	cellular process
GO:0000075 (8)	is_a	GO:0050794	bp	cell cycle checkpoint	is_a	regulation of cellular process
GO:0000076 (12)	is_a	GO:0008150	bp	DNA replication checkpoint	is_a	biological_process
GO:0000076 (12)	is_a	GO:0009889	bp	DNA replication checkpoint	is_a	regulation of biosynthetic process
GO:0000076 (12)	is_a	GO:0010556	bp	DNA replication checkpoint	is_a	regulation of macromolecule biosynthetic process
GO:0000076 (12)	is_a	GO:0019222	bp	DNA replication checkpoint	is_a	regulation of metabolic process
GO:0000076 (12)	is_a	GO:0031323	bp	DNA replication checkpoint	is_a	regulation of cellular metabolic process
GO:0000076 (12)	is_a	GO:0031326	bp	DNA replication checkpoint	is_a	regulation of cellular biosynthetic process
GO:0000076 (12)	is_a	GO:0050789	bp	DNA replication checkpoint	is_a	regulation of biological process
GO:0000076 (12)	is_a	GO:0050794	bp	DNA replication checkpoint	is_a	regulation of cellular process
GO:0000076 (12)	is_a	GO:0060255	bp	DNA replication checkpoint	is_a	regulation of macromolecule metabolic process
GO:0000076 (12)	is_a	GO:0080090	bp	DNA replication checkpoint	is_a	regulation of primary metabolic process
GO:0000077 (20)	is_a	GO:0006974	bp	DNA damage checkpoint	is_a	response to DNA damage stimulus
GO:0000077 (20)	is_a	GO:0008150	bp	DNA damage checkpoint	is_a	biological_process
GO:0000077 (20)	is_a	GO:0050794	bp	DNA damage checkpoint	is_a	regulation of cellular process
GO:0000078 (4)	is_a	GO:0008150	bp	cell morphogenesis checkpoint	is_a	biological_process
GO:0000078 (4)	part_of	GO:0009653	bp	cell morphogenesis checkpoint	part_of	anatomical structure morphogenesis
GO:0000078 (4)	part_of	GO:0016043	bp	cell morphogenesis checkpoint	part_of	cellular component organization
GO:0000078 (4)	part_of	GO:0048869	bp	cell morphogenesis checkpoint	part_of	cellular developmental process
GO:0000078 (4)	is_a	GO:0050794	bp	cell morphogenesis checkpoint	is_a	regulation of cellular process
GO:0000079 (28)	is_a	GO:0019222	bp	regulation of cyclin-dependent protein kinase activity	is_a	regulation of metabolic process
GO:0000079 (28)	is_a	GO:0031323	bp	regulation of cyclin-dependent protein kinase activity	is_a	regulation of cellular metabolic process
GO:0000079 (28)	is_a	GO:0050794	bp	regulation of cyclin-dependent protein kinase activity	is_a	regulation of cellular process
GO:0000079 (28)	is_a	GO:0065007	bp	regulation of cyclin-dependent protein kinase activity	is_a	biological regulation
GO:0000080 (9)	is_a	GO:0009987	bp	G1 phase of mitotic cell cycle	is_a	cellular process
GO:0000082 (46)	is_a	GO:0009987	bp	G1/S transition of mitotic cell cycle	is_a	cellular process
GO:0000083 (21)	is_a	GO:0009987	bp	regulation of transcription involved in G1/S-phase of mitotic cell cycle	is_a	cellular process
GO:0000083 (21)	is_a	GO:0010468	bp	regulation of transcription involved in G1/S-phase of mitotic cell cycle	is_a	regulation of gene expression
GO:0000083 (21)	is_a	GO:0010556	bp	regulation of transcription involved in G1/S-phase of mitotic cell cycle	is_a	regulation of macromolecule biosynthetic process
GO:0000083 (21)	is_a	GO:0019222	bp	regulation of transcription involved in G1/S-phase of mitotic cell cycle	is_a	regulation of metabolic process
GO:0000083 (21)	is_a	GO:0031323	bp	regulation of transcription involved in G1/S-phase of mitotic cell cycle	is_a	regulation of cellular metabolic process
GO:0000083 (21)	is_a	GO:0031326	bp	regulation of transcription involved in G1/S-phase of mitotic cell cycle	is_a	regulation of cellular biosynthetic process
GO:0000083 (21)	is_a	GO:0060255	bp	regulation of transcription involved in G1/S-phase of mitotic cell cycle	is_a	regulation of macromolecule metabolic process
GO:0000083 (21)	is_a	GO:0080090	bp	regulation of transcription involved in G1/S-phase of mitotic cell cycle	is_a	regulation of primary metabolic process
GO:0000084 (21)	is_a	GO:0009987	bp	S phase of mitotic cell cycle	is_a	cellular process
GO:0000086 (48)	is_a	GO:0009987	bp	G2/M transition of mitotic cell cycle	is_a	cellular process
GO:0000087 (6)	is_a	GO:0009987	bp	M phase of mitotic cell cycle	is_a	cellular process
GO:0000090 (1)	part_of	GO:0006996	bp	mitotic anaphase	part_of	organelle organization
GO:0000090 (1)	is_a	GO:0009987	bp	mitotic anaphase	is_a	cellular process
GO:0000092 (5)	part_of	GO:0006996	bp	mitotic anaphase B	part_of	organelle organization
GO:0000092 (5)	is_a	GO:0009987	bp	mitotic anaphase B	is_a	cellular process
GO:0000095 (5)	is_a	GO:0003674	mf	S-adenosylmethionine transmembrane transporter activity	is_a	molecular_function
GO:0000096 (5)	is_a	GO:0006807	bp	sulfur amino acid metabolic process	is_a	nitrogen compound metabolic process
GO:0000096 (5)	is_a	GO:0034641	bp	sulfur amino acid metabolic process	is_a	cellular nitrogen compound metabolic process
GO:0000096 (5)	is_a	GO:0044237	bp	sulfur amino acid metabolic process	is_a	cellular metabolic process
GO:0000096 (5)	is_a	GO:0044238	bp	sulfur amino acid metabolic process	is_a	primary metabolic process
GO:0000096 (5)	is_a	GO:0044281	bp	sulfur amino acid metabolic process	is_a	small molecule metabolic process
GO:0000097 (1)	is_a	GO:0006807	bp	sulfur amino acid biosynthetic process	is_a	nitrogen compound metabolic process
GO:0000097 (1)	is_a	GO:0009058	bp	sulfur amino acid biosynthetic process	is_a	biosynthetic process
GO:0000097 (1)	is_a	GO:0034641	bp	sulfur amino acid biosynthetic process	is_a	cellular nitrogen compound metabolic process
GO:0000097 (1)	is_a	GO:0044237	bp	sulfur amino acid biosynthetic process	is_a	cellular metabolic process
GO:0000097 (1)	is_a	GO:0044238	bp	sulfur amino acid biosynthetic process	is_a	primary metabolic process
GO:0000097 (1)	is_a	GO:0044249	bp	sulfur amino acid biosynthetic process	is_a	cellular biosynthetic process
GO:0000097 (1)	is_a	GO:0044281	bp	sulfur amino acid biosynthetic process	is_a	small molecule metabolic process
GO:0000100 (2)	is_a	GO:0003674	mf	S-methylmethionine transmembrane transporter activity	is_a	molecular_function
GO:0000101 (1)	is_a	GO:0006810	bp	sulfur amino acid transport	is_a	transport
GO:0000102 (1)	is_a	GO:0003674	mf	L-methionine secondary active transmembrane transporter activity	is_a	molecular_function
GO:0000103 (14)	is_a	GO:0044237	bp	sulfate assimilation	is_a	cellular metabolic process
GO:0000104 (4)	is_a	GO:0003824	mf	succinate dehydrogenase activity	is_a	catalytic activity
GO:0000105 (31)	is_a	GO:0006807	bp	histidine biosynthetic process	is_a	nitrogen compound metabolic process
GO:0000105 (31)	is_a	GO:0009058	bp	histidine biosynthetic process	is_a	biosynthetic process
GO:0000105 (31)	is_a	GO:0034641	bp	histidine biosynthetic process	is_a	cellular nitrogen compound metabolic process
GO:0000105 (31)	is_a	GO:0044237	bp	histidine biosynthetic process	is_a	cellular metabolic process
GO:0000105 (31)	is_a	GO:0044238	bp	histidine biosynthetic process	is_a	primary metabolic process
GO:0000105 (31)	is_a	GO:0044249	bp	histidine biosynthetic process	is_a	cellular biosynthetic process
GO:0000105 (31)	is_a	GO:0044281	bp	histidine biosynthetic process	is_a	small molecule metabolic process
GO:0000107 (2)	is_a	GO:0016740	mf	imidazoleglycerol-phosphate synthase activity	is_a	transferase activity
GO:0000108 (4)	is_a	GO:0043234	cc	repairosome	is_a	protein complex
GO:0000108 (4)	is_a	GO:0044428	cc	repairosome	is_a	nuclear part
GO:0000109 (1)	is_a	GO:0043234	cc	nucleotide-excision repair complex	is_a	protein complex
GO:0000109 (1)	is_a	GO:0044428	cc	nucleotide-excision repair complex	is_a	nuclear part
GO:0000110 (4)	is_a	GO:0043234	cc	nucleotide-excision repair factor 1 complex	is_a	protein complex
GO:0000110 (4)	is_a	GO:0044428	cc	nucleotide-excision repair factor 1 complex	is_a	nuclear part
GO:0000111 (3)	is_a	GO:0043234	cc	nucleotide-excision repair factor 2 complex	is_a	protein complex
GO:0000111 (3)	is_a	GO:0044428	cc	nucleotide-excision repair factor 2 complex	is_a	nuclear part
GO:0000112 (7)	is_a	GO:0043234	cc	nucleotide-excision repair factor 3 complex	is_a	protein complex
GO:0000112 (7)	is_a	GO:0044428	cc	nucleotide-excision repair factor 3 complex	is_a	nuclear part
GO:0000113 (4)	is_a	GO:0043234	cc	nucleotide-excision repair factor 4 complex	is_a	protein complex
GO:0000113 (4)	is_a	GO:0044428	cc	nucleotide-excision repair factor 4 complex	is_a	nuclear part
GO:0000114 (6)	is_a	GO:0009987	bp	regulation of transcription involved in G1 phase of mitotic cell cycle	is_a	cellular process
GO:0000114 (6)	is_a	GO:0010468	bp	regulation of transcription involved in G1 phase of mitotic cell cycle	is_a	regulation of gene expression
GO:0000114 (6)	is_a	GO:0010556	bp	regulation of transcription involved in G1 phase of mitotic cell cycle	is_a	regulation of macromolecule biosynthetic process
GO:0000114 (6)	is_a	GO:0019222	bp	regulation of transcription involved in G1 phase of mitotic cell cycle	is_a	regulation of metabolic process
GO:0000114 (6)	is_a	GO:0031323	bp	regulation of transcription involved in G1 phase of mitotic cell cycle	is_a	regulation of cellular metabolic process
GO:0000114 (6)	is_a	GO:0031326	bp	regulation of transcription involved in G1 phase of mitotic cell cycle	is_a	regulation of cellular biosynthetic process
GO:0000114 (6)	is_a	GO:0060255	bp	regulation of transcription involved in G1 phase of mitotic cell cycle	is_a	regulation of macromolecule metabolic process
GO:0000114 (6)	is_a	GO:0080090	bp	regulation of transcription involved in G1 phase of mitotic cell cycle	is_a	regulation of primary metabolic process
GO:0000115 (2)	is_a	GO:0009987	bp	regulation of transcription involved in S-phase of mitotic cell cycle	is_a	cellular process
GO:0000115 (2)	is_a	GO:0010468	bp	regulation of transcription involved in S-phase of mitotic cell cycle	is_a	regulation of gene expression
GO:0000115 (2)	is_a	GO:0010556	bp	regulation of transcription involved in S-phase of mitotic cell cycle	is_a	regulation of macromolecule biosynthetic process
GO:0000115 (2)	is_a	GO:0019222	bp	regulation of transcription involved in S-phase of mitotic cell cycle	is_a	regulation of metabolic process
GO:0000115 (2)	is_a	GO:0031323	bp	regulation of transcription involved in S-phase of mitotic cell cycle	is_a	regulation of cellular metabolic process
GO:0000115 (2)	is_a	GO:0031326	bp	regulation of transcription involved in S-phase of mitotic cell cycle	is_a	regulation of cellular biosynthetic process
GO:0000115 (2)	is_a	GO:0060255	bp	regulation of transcription involved in S-phase of mitotic cell cycle	is_a	regulation of macromolecule metabolic process
GO:0000115 (2)	is_a	GO:0080090	bp	regulation of transcription involved in S-phase of mitotic cell cycle	is_a	regulation of primary metabolic process
GO:0000117 (2)	is_a	GO:0009987	bp	regulation of transcription involved in G2/M-phase of mitotic cell cycle	is_a	cellular process
GO:0000117 (2)	is_a	GO:0010468	bp	regulation of transcription involved in G2/M-phase of mitotic cell cycle	is_a	regulation of gene expression
GO:0000117 (2)	is_a	GO:0010556	bp	regulation of transcription involved in G2/M-phase of mitotic cell cycle	is_a	regulation of macromolecule biosynthetic process
GO:0000117 (2)	is_a	GO:0019222	bp	regulation of transcription involved in G2/M-phase of mitotic cell cycle	is_a	regulation of metabolic process
GO:0000117 (2)	is_a	GO:0031323	bp	regulation of transcription involved in G2/M-phase of mitotic cell cycle	is_a	regulation of cellular metabolic process
GO:0000117 (2)	is_a	GO:0031326	bp	regulation of transcription involved in G2/M-phase of mitotic cell cycle	is_a	regulation of cellular biosynthetic process
GO:0000117 (2)	is_a	GO:0060255	bp	regulation of transcription involved in G2/M-phase of mitotic cell cycle	is_a	regulation of macromolecule metabolic process
GO:0000117 (2)	is_a	GO:0080090	bp	regulation of transcription involved in G2/M-phase of mitotic cell cycle	is_a	regulation of primary metabolic process
GO:0000118 (7)	part_of	GO:0031981	cc	histone deacetylase complex	part_of	nuclear lumen
GO:0000118 (7)	is_a	GO:0043234	cc	histone deacetylase complex	is_a	protein complex
GO:0000118 (7)	is_a	GO:0044428	cc	histone deacetylase complex	is_a	nuclear part
GO:0000120 (1)	part_of	GO:0005730	cc	RNA polymerase I transcription factor complex	part_of	nucleolus
GO:0000120 (1)	part_of	GO:0031981	cc	RNA polymerase I transcription factor complex	part_of	nuclear lumen
GO:0000120 (1)	is_a	GO:0043234	cc	RNA polymerase I transcription factor complex	is_a	protein complex
GO:0000120 (1)	is_a	GO:0044428	cc	RNA polymerase I transcription factor complex	is_a	nuclear part
GO:0000121 (3)	is_a	GO:0016787	mf	glycerol-1-phosphatase activity	is_a	hydrolase activity
GO:0000122 (61)	is_a	GO:0009889	bp	negative regulation of transcription from RNA polymerase II promoter	is_a	regulation of biosynthetic process
GO:0000122 (61)	is_a	GO:0010468	bp	negative regulation of transcription from RNA polymerase II promoter	is_a	regulation of gene expression
GO:0000122 (61)	is_a	GO:0010556	bp	negative regulation of transcription from RNA polymerase II promoter	is_a	regulation of macromolecule biosynthetic process
GO:0000122 (61)	is_a	GO:0019222	bp	negative regulation of transcription from RNA polymerase II promoter	is_a	regulation of metabolic process
GO:0000122 (61)	is_a	GO:0031323	bp	negative regulation of transcription from RNA polymerase II promoter	is_a	regulation of cellular metabolic process
GO:0000122 (61)	is_a	GO:0031326	bp	negative regulation of transcription from RNA polymerase II promoter	is_a	regulation of cellular biosynthetic process
GO:0000122 (61)	is_a	GO:0050789	bp	negative regulation of transcription from RNA polymerase II promoter	is_a	regulation of biological process
GO:0000122 (61)	is_a	GO:0050794	bp	negative regulation of transcription from RNA polymerase II promoter	is_a	regulation of cellular process
GO:0000122 (61)	is_a	GO:0060255	bp	negative regulation of transcription from RNA polymerase II promoter	is_a	regulation of macromolecule metabolic process
GO:0000122 (61)	is_a	GO:0080090	bp	negative regulation of transcription from RNA polymerase II promoter	is_a	regulation of primary metabolic process
GO:0000123 (21)	part_of	GO:0031981	cc	histone acetyltransferase complex	part_of	nuclear lumen
GO:0000123 (21)	is_a	GO:0043234	cc	histone acetyltransferase complex	is_a	protein complex
GO:0000123 (21)	is_a	GO:0044428	cc	histone acetyltransferase complex	is_a	nuclear part
GO:0000124 (30)	part_of	GO:0031981	cc	SAGA complex	part_of	nuclear lumen
GO:0000124 (30)	is_a	GO:0043234	cc	SAGA complex	is_a	protein complex
GO:0000124 (30)	is_a	GO:0044428	cc	SAGA complex	is_a	nuclear part
GO:0000126 (6)	part_of	GO:0031981	cc	transcription factor TFIIIB complex	part_of	nuclear lumen
GO:0000126 (6)	is_a	GO:0043234	cc	transcription factor TFIIIB complex	is_a	protein complex
GO:0000126 (6)	is_a	GO:0044428	cc	transcription factor TFIIIB complex	is_a	nuclear part
GO:0000127 (9)	part_of	GO:0031981	cc	transcription factor TFIIIC complex	part_of	nuclear lumen
GO:0000127 (9)	is_a	GO:0043234	cc	transcription factor TFIIIC complex	is_a	protein complex
GO:0000127 (9)	is_a	GO:0044428	cc	transcription factor TFIIIC complex	is_a	nuclear part
GO:0000128 (10)	is_a	GO:0008150	bp	flocculation	is_a	biological_process
GO:0000131 (57)	is_a	GO:0044424	cc	incipient cellular bud site	is_a	intracellular part
GO:0000132 (15)	is_a	GO:0006996	bp	establishment of mitotic spindle orientation	is_a	organelle organization
GO:0000132 (15)	is_a	GO:0009987	bp	establishment of mitotic spindle orientation	is_a	cellular process
GO:0000132 (15)	is_a	GO:0051234	bp	establishment of mitotic spindle orientation	is_a	establishment of localization
GO:0000132 (15)	part_of	GO:0051641	bp	establishment of mitotic spindle orientation	part_of	cellular localization
GO:0000132 (15)	is_a	GO:0051649	bp	establishment of mitotic spindle orientation	is_a	establishment of localization in cell
GO:0000133 (7)	part_of	GO:0030427	cc	polarisome	part_of	site of polarized growth
GO:0000133 (7)	is_a	GO:0043234	cc	polarisome	is_a	protein complex
GO:0000133 (7)	is_a	GO:0044444	cc	polarisome	is_a	cytoplasmic part
GO:0000135 (7)	is_a	GO:0050794	bp	septin checkpoint	is_a	regulation of cellular process
GO:0000136 (9)	part_of	GO:0043227	cc	alpha-1,6-mannosyltransferase complex	part_of	membrane-bounded organelle
GO:0000136 (9)	is_a	GO:0043234	cc	alpha-1,6-mannosyltransferase complex	is_a	protein complex
GO:0000136 (9)	is_a	GO:0044424	cc	alpha-1,6-mannosyltransferase complex	is_a	intracellular part
GO:0000136 (9)	is_a	GO:0044431	cc	alpha-1,6-mannosyltransferase complex	is_a	Golgi apparatus part
GO:0000136 (9)	part_of	GO:0044446	cc	alpha-1,6-mannosyltransferase complex	part_of	intracellular organelle part
GO:0000137 (6)	part_of	GO:0043227	cc	Golgi cis cisterna	part_of	membrane-bounded organelle
GO:0000137 (6)	is_a	GO:0044431	cc	Golgi cis cisterna	is_a	Golgi apparatus part
GO:0000137 (6)	is_a	GO:0044446	cc	Golgi cis cisterna	is_a	intracellular organelle part
GO:0000138 (3)	part_of	GO:0043227	cc	Golgi trans cisterna	part_of	membrane-bounded organelle
GO:0000138 (3)	is_a	GO:0044431	cc	Golgi trans cisterna	is_a	Golgi apparatus part
GO:0000138 (3)	is_a	GO:0044446	cc	Golgi trans cisterna	is_a	intracellular organelle part
GO:0000139 (130)	self	GO:0000139	cc	Golgi membrane	self	Golgi membrane
GO:0000140 (2)	is_a	GO:0003824	mf	acylglycerone-phosphate reductase activity	is_a	catalytic activity
GO:0000142 (15)	part_of	GO:0005935	cc	cellular bud neck contractile ring	part_of	cellular bud neck
GO:0000142 (15)	part_of	GO:0043232	cc	cellular bud neck contractile ring	part_of	intracellular non-membrane-bounded organelle
GO:0000142 (15)	is_a	GO:0044444	cc	cellular bud neck contractile ring	is_a	cytoplasmic part
GO:0000142 (15)	is_a	GO:0044446	cc	cellular bud neck contractile ring	is_a	intracellular organelle part
GO:0000142 (15)	is_a	GO:0044464	cc	cellular bud neck contractile ring	is_a	cell part
GO:0000144 (10)	part_of	GO:0005935	cc	cellular bud neck septin ring	part_of	cellular bud neck
GO:0000144 (10)	is_a	GO:0043232	cc	cellular bud neck septin ring	is_a	intracellular non-membrane-bounded organelle
GO:0000144 (10)	is_a	GO:0044444	cc	cellular bud neck septin ring	is_a	cytoplasmic part
GO:0000144 (10)	is_a	GO:0044446	cc	cellular bud neck septin ring	is_a	intracellular organelle part
GO:0000144 (10)	is_a	GO:0044464	cc	cellular bud neck septin ring	is_a	cell part
GO:0000145 (16)	is_a	GO:0043234	cc	exocyst	is_a	protein complex
GO:0000145 (16)	is_a	GO:0044444	cc	exocyst	is_a	cytoplasmic part
GO:0000146 (5)	is_a	GO:0017111	mf	microfilament motor activity	is_a	nucleoside-triphosphatase activity
GO:0000147 (14)	is_a	GO:0006996	bp	actin cortical patch assembly	is_a	organelle organization
GO:0000147 (14)	is_a	GO:0009987	bp	actin cortical patch assembly	is_a	cellular process
GO:0000147 (14)	is_a	GO:0016043	bp	actin cortical patch assembly	is_a	cellular component organization
GO:0000147 (14)	part_of	GO:0044085	bp	actin cortical patch assembly	part_of	cellular component biogenesis
GO:0000148 (6)	part_of	GO:0005886	cc	1,3-beta-glucan synthase complex	part_of	plasma membrane
GO:0000148 (6)	is_a	GO:0043234	cc	1,3-beta-glucan synthase complex	is_a	protein complex
GO:0000148 (6)	is_a	GO:0044425	cc	1,3-beta-glucan synthase complex	is_a	membrane part
GO:0000149 (7)	is_a	GO:0005515	mf	SNARE binding	is_a	protein binding
GO:0000150 (4)	is_a	GO:0003824	mf	recombinase activity	is_a	catalytic activity
GO:0000151 (16)	is_a	GO:0043234	cc	ubiquitin ligase complex	is_a	protein complex
GO:0000151 (16)	is_a	GO:0044424	cc	ubiquitin ligase complex	is_a	intracellular part
GO:0000154 (9)	self	GO:0000154	bp	rRNA modification	self	rRNA modification
GO:0000155 (3)	is_a	GO:0003674	mf	two-component sensor activity	is_a	molecular_function
GO:0000155 (3)	is_a	GO:0004672	mf	two-component sensor activity	is_a	protein kinase activity
GO:0000155 (3)	is_a	GO:0016772	mf	two-component sensor activity	is_a	transferase activity, transferring phosphorus-containing groups
GO:0000156 (7)	is_a	GO:0003674	mf	two-component response regulator activity	is_a	molecular_function
GO:0000156 (7)	is_a	GO:0030528	mf	two-component response regulator activity	is_a	transcription regulator activity
GO:0000159 (5)	is_a	GO:0043234	cc	protein phosphatase type 2A complex	is_a	protein complex
GO:0000159 (5)	is_a	GO:0044424	cc	protein phosphatase type 2A complex	is_a	intracellular part
GO:0000159 (5)	is_a	GO:0044464	cc	protein phosphatase type 2A complex	is_a	cell part
GO:0000160 (9)	is_a	GO:0008150	bp	two-component signal transduction system (phosphorelay)	is_a	biological_process
GO:0000161 (6)	part_of	GO:0006950	bp	MAPKKK cascade involved in osmosensory signaling pathway	part_of	response to stress
GO:0000161 (6)	is_a	GO:0008150	bp	MAPKKK cascade involved in osmosensory signaling pathway	is_a	biological_process
GO:0000161 (6)	part_of	GO:0033554	bp	MAPKKK cascade involved in osmosensory signaling pathway	part_of	cellular response to stress
GO:0000161 (6)	is_a	GO:0050794	bp	MAPKKK cascade involved in osmosensory signaling pathway	is_a	regulation of cellular process
GO:0000161 (6)	part_of	GO:0050896	bp	MAPKKK cascade involved in osmosensory signaling pathway	part_of	response to stimulus
GO:0000161 (6)	part_of	GO:0051716	bp	MAPKKK cascade involved in osmosensory signaling pathway	part_of	cellular response to stimulus
GO:0000162 (14)	is_a	GO:0006807	bp	tryptophan biosynthetic process	is_a	nitrogen compound metabolic process
GO:0000162 (14)	is_a	GO:0009058	bp	tryptophan biosynthetic process	is_a	biosynthetic process
GO:0000162 (14)	is_a	GO:0034641	bp	tryptophan biosynthetic process	is_a	cellular nitrogen compound metabolic process
GO:0000162 (14)	is_a	GO:0044237	bp	tryptophan biosynthetic process	is_a	cellular metabolic process
GO:0000162 (14)	is_a	GO:0044238	bp	tryptophan biosynthetic process	is_a	primary metabolic process
GO:0000162 (14)	is_a	GO:0044249	bp	tryptophan biosynthetic process	is_a	cellular biosynthetic process
GO:0000162 (14)	is_a	GO:0044281	bp	tryptophan biosynthetic process	is_a	small molecule metabolic process
GO:0000164 (7)	is_a	GO:0043234	cc	protein phosphatase type 1 complex	is_a	protein complex
GO:0000164 (7)	is_a	GO:0044444	cc	protein phosphatase type 1 complex	is_a	cytoplasmic part
GO:0000164 (7)	is_a	GO:0044464	cc	protein phosphatase type 1 complex	is_a	cell part
GO:0000166 (929)	self	GO:0000166	mf	nucleotide binding	self	nucleotide binding
GO:0000168 (2)	is_a	GO:0006468	bp	activation of MAPKK activity involved in osmosensory signaling pathway	is_a	protein amino acid phosphorylation
GO:0000168 (2)	part_of	GO:0006950	bp	activation of MAPKK activity involved in osmosensory signaling pathway	part_of	response to stress
GO:0000168 (2)	part_of	GO:0008150	bp	activation of MAPKK activity involved in osmosensory signaling pathway	part_of	biological_process
GO:0000168 (2)	is_a	GO:0019222	bp	activation of MAPKK activity involved in osmosensory signaling pathway	is_a	regulation of metabolic process
GO:0000168 (2)	is_a	GO:0031323	bp	activation of MAPKK activity involved in osmosensory signaling pathway	is_a	regulation of cellular metabolic process
GO:0000168 (2)	part_of	GO:0033554	bp	activation of MAPKK activity involved in osmosensory signaling pathway	part_of	cellular response to stress
GO:0000168 (2)	part_of	GO:0050794	bp	activation of MAPKK activity involved in osmosensory signaling pathway	part_of	regulation of cellular process
GO:0000168 (2)	part_of	GO:0050896	bp	activation of MAPKK activity involved in osmosensory signaling pathway	part_of	response to stimulus
GO:0000168 (2)	part_of	GO:0051716	bp	activation of MAPKK activity involved in osmosensory signaling pathway	part_of	cellular response to stimulus
GO:0000168 (2)	is_a	GO:0065007	bp	activation of MAPKK activity involved in osmosensory signaling pathway	is_a	biological regulation
GO:0000169 (1)	is_a	GO:0006468	bp	activation of MAPK activity involved in osmosensory signaling pathway	is_a	protein amino acid phosphorylation
GO:0000169 (1)	part_of	GO:0006950	bp	activation of MAPK activity involved in osmosensory signaling pathway	part_of	response to stress
GO:0000169 (1)	part_of	GO:0008150	bp	activation of MAPK activity involved in osmosensory signaling pathway	part_of	biological_process
GO:0000169 (1)	is_a	GO:0019222	bp	activation of MAPK activity involved in osmosensory signaling pathway	is_a	regulation of metabolic process
GO:0000169 (1)	is_a	GO:0031323	bp	activation of MAPK activity involved in osmosensory signaling pathway	is_a	regulation of cellular metabolic process
GO:0000169 (1)	part_of	GO:0033554	bp	activation of MAPK activity involved in osmosensory signaling pathway	part_of	cellular response to stress
GO:0000169 (1)	is_a	GO:0050789	bp	activation of MAPK activity involved in osmosensory signaling pathway	is_a	regulation of biological process
GO:0000169 (1)	is_a	GO:0050794	bp	activation of MAPK activity involved in osmosensory signaling pathway	is_a	regulation of cellular process
GO:0000169 (1)	part_of	GO:0050896	bp	activation of MAPK activity involved in osmosensory signaling pathway	part_of	response to stimulus
GO:0000169 (1)	part_of	GO:0051716	bp	activation of MAPK activity involved in osmosensory signaling pathway	part_of	cellular response to stimulus
GO:0000169 (1)	is_a	GO:0065007	bp	activation of MAPK activity involved in osmosensory signaling pathway	is_a	biological regulation
GO:0000170 (2)	is_a	GO:0003824	mf	sphingosine hydroxylase activity	is_a	catalytic activity
GO:0000171 (17)	is_a	GO:0016787	mf	ribonuclease MRP activity	is_a	hydrolase activity
GO:0000172 (15)	is_a	GO:0030529	cc	ribonuclease MRP complex	is_a	ribonucleoprotein complex
GO:0000173 (12)	part_of	GO:0006950	bp	inactivation of MAPK activity involved in osmosensory signaling pathway	part_of	response to stress
GO:0000173 (12)	part_of	GO:0008150	bp	inactivation of MAPK activity involved in osmosensory signaling pathway	part_of	biological_process
GO:0000173 (12)	is_a	GO:0019222	bp	inactivation of MAPK activity involved in osmosensory signaling pathway	is_a	regulation of metabolic process
GO:0000173 (12)	is_a	GO:0031323	bp	inactivation of MAPK activity involved in osmosensory signaling pathway	is_a	regulation of cellular metabolic process
GO:0000173 (12)	part_of	GO:0033554	bp	inactivation of MAPK activity involved in osmosensory signaling pathway	part_of	cellular response to stress
GO:0000173 (12)	is_a	GO:0050789	bp	inactivation of MAPK activity involved in osmosensory signaling pathway	is_a	regulation of biological process
GO:0000173 (12)	is_a	GO:0050794	bp	inactivation of MAPK activity involved in osmosensory signaling pathway	is_a	regulation of cellular process
GO:0000173 (12)	part_of	GO:0050896	bp	inactivation of MAPK activity involved in osmosensory signaling pathway	part_of	response to stimulus
GO:0000173 (12)	part_of	GO:0051716	bp	inactivation of MAPK activity involved in osmosensory signaling pathway	part_of	cellular response to stimulus
GO:0000173 (12)	is_a	GO:0065007	bp	inactivation of MAPK activity involved in osmosensory signaling pathway	is_a	biological regulation
GO:0000175 (24)	is_a	GO:0016787	mf	3'-5'-exoribonuclease activity	is_a	hydrolase activity
GO:0000176 (30)	is_a	GO:0043234	cc	nuclear exosome (RNase complex)	is_a	protein complex
GO:0000176 (30)	is_a	GO:0044424	cc	nuclear exosome (RNase complex)	is_a	intracellular part
GO:0000176 (30)	is_a	GO:0044428	cc	nuclear exosome (RNase complex)	is_a	nuclear part
GO:0000177 (22)	is_a	GO:0043234	cc	cytoplasmic exosome (RNase complex)	is_a	protein complex
GO:0000177 (22)	is_a	GO:0044424	cc	cytoplasmic exosome (RNase complex)	is_a	intracellular part
GO:0000177 (22)	is_a	GO:0044444	cc	cytoplasmic exosome (RNase complex)	is_a	cytoplasmic part
GO:0000178 (12)	is_a	GO:0043234	cc	exosome (RNase complex)	is_a	protein complex
GO:0000178 (12)	is_a	GO:0044424	cc	exosome (RNase complex)	is_a	intracellular part
GO:0000179 (3)	is_a	GO:0016740	mf	rRNA (adenine-N6,N6-)-dimethyltransferase activity	is_a	transferase activity
GO:0000182 (8)	is_a	GO:0043565	mf	rDNA binding	is_a	sequence-specific DNA binding
GO:0000183 (22)	is_a	GO:0009889	bp	chromatin silencing at rDNA	is_a	regulation of biosynthetic process
GO:0000183 (22)	is_a	GO:0009987	bp	chromatin silencing at rDNA	is_a	cellular process
GO:0000183 (22)	is_a	GO:0010468	bp	chromatin silencing at rDNA	is_a	regulation of gene expression
GO:0000183 (22)	is_a	GO:0010556	bp	chromatin silencing at rDNA	is_a	regulation of macromolecule biosynthetic process
GO:0000183 (22)	is_a	GO:0019222	bp	chromatin silencing at rDNA	is_a	regulation of metabolic process
GO:0000183 (22)	is_a	GO:0031323	bp	chromatin silencing at rDNA	is_a	regulation of cellular metabolic process
GO:0000183 (22)	is_a	GO:0031326	bp	chromatin silencing at rDNA	is_a	regulation of cellular biosynthetic process
GO:0000183 (22)	is_a	GO:0050789	bp	chromatin silencing at rDNA	is_a	regulation of biological process
GO:0000183 (22)	is_a	GO:0050794	bp	chromatin silencing at rDNA	is_a	regulation of cellular process
GO:0000183 (22)	is_a	GO:0060255	bp	chromatin silencing at rDNA	is_a	regulation of macromolecule metabolic process
GO:0000183 (22)	is_a	GO:0080090	bp	chromatin silencing at rDNA	is_a	regulation of primary metabolic process
GO:0000184 (28)	is_a	GO:0016070	bp	nuclear-transcribed mRNA catabolic process, nonsense-mediated decay	is_a	RNA metabolic process
GO:0000184 (28)	is_a	GO:0044265	bp	nuclear-transcribed mRNA catabolic process, nonsense-mediated decay	is_a	cellular macromolecule catabolic process
GO:0000185 (1)	part_of	GO:0008150	bp	activation of MAPKKK activity	part_of	biological_process
GO:0000185 (1)	is_a	GO:0019222	bp	activation of MAPKKK activity	is_a	regulation of metabolic process
GO:0000185 (1)	is_a	GO:0031323	bp	activation of MAPKKK activity	is_a	regulation of cellular metabolic process
GO:0000185 (1)	part_of	GO:0050794	bp	activation of MAPKKK activity	part_of	regulation of cellular process
GO:0000185 (1)	is_a	GO:0065007	bp	activation of MAPKKK activity	is_a	biological regulation
GO:0000186 (2)	is_a	GO:0006468	bp	activation of MAPKK activity	is_a	protein amino acid phosphorylation
GO:0000186 (2)	part_of	GO:0008150	bp	activation of MAPKK activity	part_of	biological_process
GO:0000186 (2)	is_a	GO:0019222	bp	activation of MAPKK activity	is_a	regulation of metabolic process
GO:0000186 (2)	is_a	GO:0031323	bp	activation of MAPKK activity	is_a	regulation of cellular metabolic process
GO:0000186 (2)	part_of	GO:0050794	bp	activation of MAPKK activity	part_of	regulation of cellular process
GO:0000186 (2)	is_a	GO:0065007	bp	activation of MAPKK activity	is_a	biological regulation
GO:0000188 (2)	part_of	GO:0008150	bp	inactivation of MAPK activity	part_of	biological_process
GO:0000188 (2)	is_a	GO:0019222	bp	inactivation of MAPK activity	is_a	regulation of metabolic process
GO:0000188 (2)	is_a	GO:0031323	bp	inactivation of MAPK activity	is_a	regulation of cellular metabolic process
GO:0000188 (2)	is_a	GO:0050789	bp	inactivation of MAPK activity	is_a	regulation of biological process
GO:0000188 (2)	is_a	GO:0050794	bp	inactivation of MAPK activity	is_a	regulation of cellular process
GO:0000188 (2)	is_a	GO:0065007	bp	inactivation of MAPK activity	is_a	biological regulation
GO:0000196 (8)	is_a	GO:0008150	bp	MAPKKK cascade involved in cell wall biogenesis	is_a	biological_process
GO:0000196 (8)	part_of	GO:0044085	bp	MAPKKK cascade involved in cell wall biogenesis	part_of	cellular component biogenesis
GO:0000196 (8)	is_a	GO:0050794	bp	MAPKKK cascade involved in cell wall biogenesis	is_a	regulation of cellular process
GO:0000196 (8)	part_of	GO:0070882	bp	MAPKKK cascade involved in cell wall biogenesis	part_of	cellular cell wall organization or biogenesis
GO:0000200 (7)	part_of	GO:0008150	bp	inactivation of MAPK activity involved in cell wall biogenesis	part_of	biological_process
GO:0000200 (7)	is_a	GO:0019222	bp	inactivation of MAPK activity involved in cell wall biogenesis	is_a	regulation of metabolic process
GO:0000200 (7)	is_a	GO:0031323	bp	inactivation of MAPK activity involved in cell wall biogenesis	is_a	regulation of cellular metabolic process
GO:0000200 (7)	part_of	GO:0044085	bp	inactivation of MAPK activity involved in cell wall biogenesis	part_of	cellular component biogenesis
GO:0000200 (7)	is_a	GO:0050789	bp	inactivation of MAPK activity involved in cell wall biogenesis	is_a	regulation of biological process
GO:0000200 (7)	is_a	GO:0050794	bp	inactivation of MAPK activity involved in cell wall biogenesis	is_a	regulation of cellular process
GO:0000200 (7)	is_a	GO:0065007	bp	inactivation of MAPK activity involved in cell wall biogenesis	is_a	biological regulation
GO:0000200 (7)	part_of	GO:0070882	bp	inactivation of MAPK activity involved in cell wall biogenesis	part_of	cellular cell wall organization or biogenesis
GO:0000208 (1)	part_of	GO:0006950	bp	nuclear translocation of MAPK involved in osmosensory signaling pathway	part_of	response to stress
GO:0000208 (1)	part_of	GO:0008104	bp	nuclear translocation of MAPK involved in osmosensory signaling pathway	part_of	protein localization
GO:0000208 (1)	part_of	GO:0008150	bp	nuclear translocation of MAPK involved in osmosensory signaling pathway	part_of	biological_process
GO:0000208 (1)	is_a	GO:0015031	bp	nuclear translocation of MAPK involved in osmosensory signaling pathway	is_a	protein transport
GO:0000208 (1)	part_of	GO:0033036	bp	nuclear translocation of MAPK involved in osmosensory signaling pathway	part_of	macromolecule localization
GO:0000208 (1)	part_of	GO:0033554	bp	nuclear translocation of MAPK involved in osmosensory signaling pathway	part_of	cellular response to stress
GO:0000208 (1)	is_a	GO:0046907	bp	nuclear translocation of MAPK involved in osmosensory signaling pathway	is_a	intracellular transport
GO:0000208 (1)	part_of	GO:0050794	bp	nuclear translocation of MAPK involved in osmosensory signaling pathway	part_of	regulation of cellular process
GO:0000208 (1)	part_of	GO:0050896	bp	nuclear translocation of MAPK involved in osmosensory signaling pathway	part_of	response to stimulus
GO:0000208 (1)	part_of	GO:0051641	bp	nuclear translocation of MAPK involved in osmosensory signaling pathway	part_of	cellular localization
GO:0000208 (1)	part_of	GO:0051716	bp	nuclear translocation of MAPK involved in osmosensory signaling pathway	part_of	cellular response to stimulus
GO:0000209 (29)	is_a	GO:0006464	bp	protein polyubiquitination	is_a	protein modification process
GO:0000209 (29)	is_a	GO:0043687	bp	protein polyubiquitination	is_a	post-translational protein modification
GO:0000210 (2)	is_a	GO:0016462	mf	NAD+ diphosphatase activity	is_a	pyrophosphatase activity
GO:0000213 (10)	is_a	GO:0016787	mf	tRNA-intron endonuclease activity	is_a	hydrolase activity
GO:0000214 (6)	is_a	GO:0043234	cc	tRNA-intron endonuclease complex	is_a	protein complex
GO:0000214 (6)	is_a	GO:0044428	cc	tRNA-intron endonuclease complex	is_a	nuclear part
GO:0000215 (2)	is_a	GO:0016740	mf	tRNA 2'-phosphotransferase activity	is_a	transferase activity
GO:0000215 (2)	is_a	GO:0016773	mf	tRNA 2'-phosphotransferase activity	is_a	phosphotransferase activity, alcohol group as acceptor
GO:0000217 (6)	is_a	GO:0003677	mf	DNA secondary structure binding	is_a	DNA binding
GO:0000220 (14)	part_of	GO:0005774	cc	vacuolar proton-transporting V-type ATPase, V0 domain	part_of	vacuolar membrane
GO:0000220 (14)	is_a	GO:0043234	cc	vacuolar proton-transporting V-type ATPase, V0 domain	is_a	protein complex
GO:0000220 (14)	is_a	GO:0044425	cc	vacuolar proton-transporting V-type ATPase, V0 domain	is_a	membrane part
GO:0000220 (14)	is_a	GO:0044437	cc	vacuolar proton-transporting V-type ATPase, V0 domain	is_a	vacuolar part
GO:0000221 (18)	part_of	GO:0005774	cc	vacuolar proton-transporting V-type ATPase, V1 domain	part_of	vacuolar membrane
GO:0000221 (18)	is_a	GO:0043234	cc	vacuolar proton-transporting V-type ATPase, V1 domain	is_a	protein complex
GO:0000221 (18)	is_a	GO:0044425	cc	vacuolar proton-transporting V-type ATPase, V1 domain	is_a	membrane part
GO:0000221 (18)	is_a	GO:0044437	cc	vacuolar proton-transporting V-type ATPase, V1 domain	is_a	vacuolar part
GO:0000224 (3)	is_a	GO:0016787	mf	peptide-N4-(N-acetyl-beta-glucosaminyl)asparagine amidase activity	is_a	hydrolase activity
GO:0000225 (2)	is_a	GO:0016787	mf	N-acetylglucosaminylphosphatidylinositol deacetylase activity	is_a	hydrolase activity
GO:0000226 (20)	is_a	GO:0006996	bp	microtubule cytoskeleton organization	is_a	organelle organization
GO:0000226 (20)	is_a	GO:0009987	bp	microtubule cytoskeleton organization	is_a	cellular process
GO:0000227 (1)	is_a	GO:0003674	mf	oxaloacetate secondary active transmembrane transporter activity	is_a	molecular_function
GO:0000228 (30)	is_a	GO:0043232	cc	nuclear chromosome	is_a	intracellular non-membrane-bounded organelle
GO:0000228 (30)	is_a	GO:0044428	cc	nuclear chromosome	is_a	nuclear part
GO:0000235 (9)	part_of	GO:0043232	cc	astral microtubule	part_of	intracellular non-membrane-bounded organelle
GO:0000235 (9)	is_a	GO:0043234	cc	astral microtubule	is_a	protein complex
GO:0000235 (9)	is_a	GO:0044444	cc	astral microtubule	is_a	cytoplasmic part
GO:0000235 (9)	is_a	GO:0044446	cc	astral microtubule	is_a	intracellular organelle part
GO:0000243 (14)	is_a	GO:0030529	cc	commitment complex	is_a	ribonucleoprotein complex
GO:0000243 (14)	is_a	GO:0044428	cc	commitment complex	is_a	nuclear part
GO:0000244 (4)	part_of	GO:0006396	bp	assembly of spliceosomal tri-snRNP	part_of	RNA processing
GO:0000244 (4)	is_a	GO:0009987	bp	assembly of spliceosomal tri-snRNP	is_a	cellular process
GO:0000244 (4)	is_a	GO:0016043	bp	assembly of spliceosomal tri-snRNP	is_a	cellular component organization
GO:0000244 (4)	part_of	GO:0016070	bp	assembly of spliceosomal tri-snRNP	part_of	RNA metabolic process
GO:0000244 (4)	part_of	GO:0022613	bp	assembly of spliceosomal tri-snRNP	part_of	ribonucleoprotein complex biogenesis
GO:0000244 (4)	part_of	GO:0044085	bp	assembly of spliceosomal tri-snRNP	part_of	cellular component biogenesis
GO:0000245 (14)	part_of	GO:0006396	bp	spliceosome assembly	part_of	RNA processing
GO:0000245 (14)	is_a	GO:0009987	bp	spliceosome assembly	is_a	cellular process
GO:0000245 (14)	is_a	GO:0016043	bp	spliceosome assembly	is_a	cellular component organization
GO:0000245 (14)	part_of	GO:0016070	bp	spliceosome assembly	part_of	RNA metabolic process
GO:0000245 (14)	part_of	GO:0022613	bp	spliceosome assembly	part_of	ribonucleoprotein complex biogenesis
GO:0000245 (14)	part_of	GO:0044085	bp	spliceosome assembly	part_of	cellular component biogenesis
GO:0000246 (2)	is_a	GO:0003824	mf	delta24(24-1) sterol reductase activity	is_a	catalytic activity
GO:0000247 (2)	is_a	GO:0003824	mf	C-8 sterol isomerase activity	is_a	catalytic activity
GO:0000248 (1)	is_a	GO:0003824	mf	C-5 sterol desaturase activity	is_a	catalytic activity
GO:0000249 (1)	is_a	GO:0003824	mf	C-22 sterol desaturase activity	is_a	catalytic activity
GO:0000250 (2)	is_a	GO:0003824	mf	lanosterol synthase activity	is_a	catalytic activity
GO:0000252 (1)	is_a	GO:0003824	mf	C-3 sterol dehydrogenase (C-4 sterol decarboxylase) activity	is_a	catalytic activity
GO:0000253 (2)	is_a	GO:0003824	mf	3-keto sterol reductase activity	is_a	catalytic activity
GO:0000254 (2)	is_a	GO:0003824	mf	C-4 methylsterol oxidase activity	is_a	catalytic activity
GO:0000256 (8)	is_a	GO:0006807	bp	allantoin catabolic process	is_a	nitrogen compound metabolic process
GO:0000256 (8)	is_a	GO:0034641	bp	allantoin catabolic process	is_a	cellular nitrogen compound metabolic process
GO:0000256 (8)	is_a	GO:0044237	bp	allantoin catabolic process	is_a	cellular metabolic process
GO:0000256 (8)	is_a	GO:0044248	bp	allantoin catabolic process	is_a	cellular catabolic process
GO:0000257 (1)	is_a	GO:0016787	mf	nitrilase activity	is_a	hydrolase activity
GO:0000262 (3)	part_of	GO:0005759	cc	mitochondrial chromosome	part_of	mitochondrial matrix
GO:0000262 (3)	is_a	GO:0043232	cc	mitochondrial chromosome	is_a	intracellular non-membrane-bounded organelle
GO:0000262 (3)	is_a	GO:0044429	cc	mitochondrial chromosome	is_a	mitochondrial part
GO:0000262 (3)	is_a	GO:0044444	cc	mitochondrial chromosome	is_a	cytoplasmic part
GO:0000266 (21)	is_a	GO:0006996	bp	mitochondrial fission	is_a	organelle organization
GO:0000266 (21)	is_a	GO:0007005	bp	mitochondrial fission	is_a	mitochondrion organization
GO:0000266 (21)	is_a	GO:0009653	bp	mitochondrial fission	is_a	anatomical structure morphogenesis
GO:0000266 (21)	is_a	GO:0016043	bp	mitochondrial fission	is_a	cellular component organization
GO:0000266 (21)	is_a	GO:0048869	bp	mitochondrial fission	is_a	cellular developmental process
GO:0000267 (2)	is_a	GO:0044464	cc	cell fraction	is_a	cell part
GO:0000268 (1)	is_a	GO:0005488	mf	peroxisome targeting sequence binding	is_a	binding
GO:0000271 (3)	is_a	GO:0009058	bp	polysaccharide biosynthetic process	is_a	biosynthetic process
GO:0000271 (3)	is_a	GO:0009059	bp	polysaccharide biosynthetic process	is_a	macromolecule biosynthetic process
GO:0000271 (3)	is_a	GO:0043170	bp	polysaccharide biosynthetic process	is_a	macromolecule metabolic process
GO:0000271 (3)	is_a	GO:0044238	bp	polysaccharide biosynthetic process	is_a	primary metabolic process
GO:0000272 (5)	is_a	GO:0009056	bp	polysaccharide catabolic process	is_a	catabolic process
GO:0000272 (5)	is_a	GO:0009057	bp	polysaccharide catabolic process	is_a	macromolecule catabolic process
GO:0000272 (5)	is_a	GO:0043170	bp	polysaccharide catabolic process	is_a	macromolecule metabolic process
GO:0000272 (5)	is_a	GO:0044238	bp	polysaccharide catabolic process	is_a	primary metabolic process
GO:0000274 (5)	part_of	GO:0005743	cc	mitochondrial proton-transporting ATP synthase, stator stalk	part_of	mitochondrial inner membrane
GO:0000274 (5)	part_of	GO:0031966	cc	mitochondrial proton-transporting ATP synthase, stator stalk	part_of	mitochondrial membrane
GO:0000274 (5)	is_a	GO:0043234	cc	mitochondrial proton-transporting ATP synthase, stator stalk	is_a	protein complex
GO:0000274 (5)	is_a	GO:0044424	cc	mitochondrial proton-transporting ATP synthase, stator stalk	is_a	intracellular part
GO:0000274 (5)	is_a	GO:0044425	cc	mitochondrial proton-transporting ATP synthase, stator stalk	is_a	membrane part
GO:0000274 (5)	is_a	GO:0044429	cc	mitochondrial proton-transporting ATP synthase, stator stalk	is_a	mitochondrial part
GO:0000275 (1)	part_of	GO:0005743	cc	mitochondrial proton-transporting ATP synthase complex, catalytic core F(1)	part_of	mitochondrial inner membrane
GO:0000275 (1)	part_of	GO:0031966	cc	mitochondrial proton-transporting ATP synthase complex, catalytic core F(1)	part_of	mitochondrial membrane
GO:0000275 (1)	is_a	GO:0043234	cc	mitochondrial proton-transporting ATP synthase complex, catalytic core F(1)	is_a	protein complex
GO:0000275 (1)	is_a	GO:0044424	cc	mitochondrial proton-transporting ATP synthase complex, catalytic core F(1)	is_a	intracellular part
GO:0000275 (1)	is_a	GO:0044425	cc	mitochondrial proton-transporting ATP synthase complex, catalytic core F(1)	is_a	membrane part
GO:0000275 (1)	is_a	GO:0044429	cc	mitochondrial proton-transporting ATP synthase complex, catalytic core F(1)	is_a	mitochondrial part
GO:0000276 (24)	part_of	GO:0005743	cc	mitochondrial proton-transporting ATP synthase complex, coupling factor F(o)	part_of	mitochondrial inner membrane
GO:0000276 (24)	part_of	GO:0031966	cc	mitochondrial proton-transporting ATP synthase complex, coupling factor F(o)	part_of	mitochondrial membrane
GO:0000276 (24)	is_a	GO:0043234	cc	mitochondrial proton-transporting ATP synthase complex, coupling factor F(o)	is_a	protein complex
GO:0000276 (24)	is_a	GO:0044424	cc	mitochondrial proton-transporting ATP synthase complex, coupling factor F(o)	is_a	intracellular part
GO:0000276 (24)	is_a	GO:0044425	cc	mitochondrial proton-transporting ATP synthase complex, coupling factor F(o)	is_a	membrane part
GO:0000276 (24)	is_a	GO:0044429	cc	mitochondrial proton-transporting ATP synthase complex, coupling factor F(o)	is_a	mitochondrial part
GO:0000277 (3)	is_a	GO:0016740	mf	[cytochrome c]-lysine N-methyltransferase activity	is_a	transferase activity
GO:0000278 (85)	is_a	GO:0009987	bp	mitotic cell cycle	is_a	cellular process
GO:0000279 (71)	is_a	GO:0009987	bp	M phase	is_a	cellular process
GO:0000280 (29)	is_a	GO:0006996	bp	nuclear division	is_a	organelle organization
GO:0000281 (1)	is_a	GO:0009987	bp	cytokinesis after mitosis	is_a	cellular process
GO:0000281 (1)	is_a	GO:0051301	bp	cytokinesis after mitosis	is_a	cell division
GO:0000282 (29)	is_a	GO:0009987	bp	cellular bud site selection	is_a	cellular process
GO:0000282 (29)	part_of	GO:0051301	bp	cellular bud site selection	part_of	cell division
GO:0000285 (4)	is_a	GO:0016301	mf	1-phosphatidylinositol-3-phosphate 5-kinase activity	is_a	kinase activity
GO:0000285 (4)	is_a	GO:0016773	mf	1-phosphatidylinositol-3-phosphate 5-kinase activity	is_a	phosphotransferase activity, alcohol group as acceptor
GO:0000287 (50)	is_a	GO:0046872	mf	magnesium ion binding	is_a	metal ion binding
GO:0000288 (20)	is_a	GO:0016070	bp	nuclear-transcribed mRNA catabolic process, deadenylation-dependent decay	is_a	RNA metabolic process
GO:0000288 (20)	is_a	GO:0044265	bp	nuclear-transcribed mRNA catabolic process, deadenylation-dependent decay	is_a	cellular macromolecule catabolic process
GO:0000289 (13)	is_a	GO:0006396	bp	nuclear-transcribed mRNA poly(A) tail shortening	is_a	RNA processing
GO:0000289 (13)	is_a	GO:0016070	bp	nuclear-transcribed mRNA poly(A) tail shortening	is_a	RNA metabolic process
GO:0000289 (13)	is_a	GO:0044265	bp	nuclear-transcribed mRNA poly(A) tail shortening	is_a	cellular macromolecule catabolic process
GO:0000290 (21)	is_a	GO:0016070	bp	deadenylation-dependent decapping of nuclear-transcribed mRNA	is_a	RNA metabolic process
GO:0000290 (21)	is_a	GO:0044265	bp	deadenylation-dependent decapping of nuclear-transcribed mRNA	is_a	cellular macromolecule catabolic process
GO:0000291 (2)	is_a	GO:0016070	bp	nuclear-transcribed mRNA catabolic process, exonucleolytic	is_a	RNA metabolic process
GO:0000291 (2)	is_a	GO:0044265	bp	nuclear-transcribed mRNA catabolic process, exonucleolytic	is_a	cellular macromolecule catabolic process
GO:0000293 (11)	is_a	GO:0003824	mf	ferric-chelate reductase activity	is_a	catalytic activity
GO:0000294 (1)	is_a	GO:0016070	bp	nuclear-transcribed mRNA catabolic process, endonucleolytic cleavage-dependent decay	is_a	RNA metabolic process
GO:0000294 (1)	is_a	GO:0044265	bp	nuclear-transcribed mRNA catabolic process, endonucleolytic cleavage-dependent decay	is_a	cellular macromolecule catabolic process
GO:0000295 (2)	is_a	GO:0003674	mf	adenine nucleotide transmembrane transporter activity	is_a	molecular_function
GO:0000296 (7)	is_a	GO:0006810	bp	spermine transport	is_a	transport
GO:0000297 (7)	is_a	GO:0003674	mf	spermine transmembrane transporter activity	is_a	molecular_function
GO:0000298 (4)	is_a	GO:0016462	mf	endopolyphosphatase activity	is_a	pyrophosphatase activity
GO:0000299 (4)	is_a	GO:0044464	cc	integral to membrane of membrane fraction	is_a	cell part
GO:0000300 (18)	is_a	GO:0044464	cc	peripheral to membrane of membrane fraction	is_a	cell part
GO:0000301 (6)	is_a	GO:0048193	bp	retrograde transport, vesicle recycling within Golgi	is_a	Golgi vesicle transport
GO:0000302 (2)	is_a	GO:0006950	bp	response to reactive oxygen species	is_a	response to stress
GO:0000302 (2)	is_a	GO:0050896	bp	response to reactive oxygen species	is_a	response to stimulus
GO:0000304 (4)	is_a	GO:0006950	bp	response to singlet oxygen	is_a	response to stress
GO:0000304 (4)	is_a	GO:0050896	bp	response to singlet oxygen	is_a	response to stimulus
GO:0000306 (3)	part_of	GO:0005774	cc	extrinsic to vacuolar membrane	part_of	vacuolar membrane
GO:0000306 (3)	part_of	GO:0031090	cc	extrinsic to vacuolar membrane	part_of	organelle membrane
GO:0000306 (3)	is_a	GO:0044425	cc	extrinsic to vacuolar membrane	is_a	membrane part
GO:0000306 (3)	is_a	GO:0044437	cc	extrinsic to vacuolar membrane	is_a	vacuolar part
GO:0000306 (3)	is_a	GO:0044446	cc	extrinsic to vacuolar membrane	is_a	intracellular organelle part
GO:0000307 (23)	is_a	GO:0043234	cc	cyclin-dependent protein kinase holoenzyme complex	is_a	protein complex
GO:0000307 (23)	is_a	GO:0044424	cc	cyclin-dependent protein kinase holoenzyme complex	is_a	intracellular part
GO:0000309 (3)	is_a	GO:0016779	mf	nicotinamide-nucleotide adenylyltransferase activity	is_a	nucleotidyltransferase activity
GO:0000310 (1)	is_a	GO:0016740	mf	xanthine phosphoribosyltransferase activity	is_a	transferase activity
GO:0000316 (2)	is_a	GO:0006810	bp	sulfite transport	is_a	transport
GO:0000319 (1)	is_a	GO:0003674	mf	sulfite transmembrane transporter activity	is_a	molecular_function
GO:0000320 (1)	is_a	GO:0009987	bp	re-entry into mitotic cell cycle	is_a	cellular process
GO:0000321 (11)	is_a	GO:0008150	bp	re-entry into mitotic cell cycle after pheromone arrest	is_a	biological_process
GO:0000321 (11)	is_a	GO:0009987	bp	re-entry into mitotic cell cycle after pheromone arrest	is_a	cellular process
GO:0000321 (11)	is_a	GO:0050789	bp	re-entry into mitotic cell cycle after pheromone arrest	is_a	regulation of biological process
GO:0000321 (11)	is_a	GO:0050896	bp	re-entry into mitotic cell cycle after pheromone arrest	is_a	response to stimulus
GO:0000321 (11)	is_a	GO:0051716	bp	re-entry into mitotic cell cycle after pheromone arrest	is_a	cellular response to stimulus
GO:0000322 (9)	self	GO:0000322	cc	storage vacuole	self	storage vacuole
GO:0000323 (9)	self	GO:0000323	cc	lytic vacuole	self	lytic vacuole
GO:0000324 (114)	self	GO:0000324	cc	fungal-type vacuole	self	fungal-type vacuole
GO:0000328 (8)	part_of	GO:0000324	cc	fungal-type vacuole lumen	part_of	fungal-type vacuole
GO:0000328 (8)	is_a	GO:0044437	cc	fungal-type vacuole lumen	is_a	vacuolar part
GO:0000328 (8)	is_a	GO:0070013	cc	fungal-type vacuole lumen	is_a	intracellular organelle lumen
GO:0000329 (113)	self	GO:0000329	cc	fungal-type vacuole membrane	self	fungal-type vacuole membrane
GO:0000332 (1)	is_a	GO:0000496	mf	template for synthesis of G-rich strand of telomere DNA activity	is_a	base pairing
GO:0000332 (1)	is_a	GO:0003677	mf	template for synthesis of G-rich strand of telomere DNA activity	is_a	DNA binding
GO:0000332 (1)	part_of	GO:0003964	mf	template for synthesis of G-rich strand of telomere DNA activity	part_of	RNA-directed DNA polymerase activity
GO:0000333 (5)	is_a	GO:0030529	cc	telomerase catalytic core complex	is_a	ribonucleoprotein complex
GO:0000333 (5)	is_a	GO:0044428	cc	telomerase catalytic core complex	is_a	nuclear part
GO:0000334 (3)	is_a	GO:0003824	mf	3-hydroxyanthranilate 3,4-dioxygenase activity	is_a	catalytic activity
GO:0000339 (5)	is_a	GO:0003723	mf	RNA cap binding	is_a	RNA binding
GO:0000346 (3)	is_a	GO:0043234	cc	transcription export complex	is_a	protein complex
GO:0000346 (3)	is_a	GO:0044428	cc	transcription export complex	is_a	nuclear part
GO:0000347 (1)	is_a	GO:0043234	cc	THO complex	is_a	protein complex
GO:0000347 (1)	is_a	GO:0044428	cc	THO complex	is_a	nuclear part
GO:0000348 (7)	part_of	GO:0006396	bp	nuclear mRNA branch site recognition	part_of	RNA processing
GO:0000348 (7)	is_a	GO:0009987	bp	nuclear mRNA branch site recognition	is_a	cellular process
GO:0000348 (7)	is_a	GO:0016043	bp	nuclear mRNA branch site recognition	is_a	cellular component organization
GO:0000348 (7)	part_of	GO:0016070	bp	nuclear mRNA branch site recognition	part_of	RNA metabolic process
GO:0000348 (7)	part_of	GO:0022613	bp	nuclear mRNA branch site recognition	part_of	ribonucleoprotein complex biogenesis
GO:0000348 (7)	part_of	GO:0044085	bp	nuclear mRNA branch site recognition	part_of	cellular component biogenesis
GO:0000349 (8)	part_of	GO:0006396	bp	generation of catalytic spliceosome for first transesterification step	part_of	RNA processing
GO:0000349 (8)	is_a	GO:0009987	bp	generation of catalytic spliceosome for first transesterification step	is_a	cellular process
GO:0000349 (8)	is_a	GO:0016043	bp	generation of catalytic spliceosome for first transesterification step	is_a	cellular component organization
GO:0000349 (8)	part_of	GO:0016070	bp	generation of catalytic spliceosome for first transesterification step	part_of	RNA metabolic process
GO:0000349 (8)	part_of	GO:0022613	bp	generation of catalytic spliceosome for first transesterification step	part_of	ribonucleoprotein complex biogenesis
GO:0000349 (8)	part_of	GO:0044085	bp	generation of catalytic spliceosome for first transesterification step	part_of	cellular component biogenesis
GO:0000350 (12)	part_of	GO:0006396	bp	generation of catalytic spliceosome for second transesterification step	part_of	RNA processing
GO:0000350 (12)	is_a	GO:0009987	bp	generation of catalytic spliceosome for second transesterification step	is_a	cellular process
GO:0000350 (12)	is_a	GO:0016043	bp	generation of catalytic spliceosome for second transesterification step	is_a	cellular component organization
GO:0000350 (12)	part_of	GO:0016070	bp	generation of catalytic spliceosome for second transesterification step	part_of	RNA metabolic process
GO:0000350 (12)	part_of	GO:0022613	bp	generation of catalytic spliceosome for second transesterification step	part_of	ribonucleoprotein complex biogenesis
GO:0000350 (12)	part_of	GO:0044085	bp	generation of catalytic spliceosome for second transesterification step	part_of	cellular component biogenesis
GO:0000354 (5)	part_of	GO:0006396	bp	cis assembly of pre-catalytic spliceosome	part_of	RNA processing
GO:0000354 (5)	is_a	GO:0009987	bp	cis assembly of pre-catalytic spliceosome	is_a	cellular process
GO:0000354 (5)	is_a	GO:0016043	bp	cis assembly of pre-catalytic spliceosome	is_a	cellular component organization
GO:0000354 (5)	part_of	GO:0016070	bp	cis assembly of pre-catalytic spliceosome	part_of	RNA metabolic process
GO:0000354 (5)	part_of	GO:0022613	bp	cis assembly of pre-catalytic spliceosome	part_of	ribonucleoprotein complex biogenesis
GO:0000354 (5)	part_of	GO:0044085	bp	cis assembly of pre-catalytic spliceosome	part_of	cellular component biogenesis
GO:0000372 (12)	is_a	GO:0006396	bp	Group I intron splicing	is_a	RNA processing
GO:0000373 (2)	is_a	GO:0006396	bp	Group II intron splicing	is_a	RNA processing
GO:0000375 (2)	is_a	GO:0006396	bp	RNA splicing, via transesterification reactions	is_a	RNA processing
GO:0000377 (1)	is_a	GO:0006396	bp	RNA splicing, via transesterification reactions with bulged adenosine as nucleophile	is_a	RNA processing
GO:0000379 (8)	is_a	GO:0006396	bp	tRNA-type intron splice site recognition and cleavage	is_a	RNA processing
GO:0000379 (8)	part_of	GO:0034470	bp	tRNA-type intron splice site recognition and cleavage	part_of	ncRNA processing
GO:0000379 (8)	part_of	GO:0034660	bp	tRNA-type intron splice site recognition and cleavage	part_of	ncRNA metabolic process
GO:0000384 (16)	is_a	GO:0003824	mf	first spliceosomal transesterification activity	is_a	catalytic activity
GO:0000386 (17)	is_a	GO:0003824	mf	second spliceosomal transesterification activity	is_a	catalytic activity
GO:0000387 (2)	part_of	GO:0006396	bp	spliceosomal snRNP assembly	part_of	RNA processing
GO:0000387 (2)	is_a	GO:0009987	bp	spliceosomal snRNP assembly	is_a	cellular process
GO:0000387 (2)	is_a	GO:0016043	bp	spliceosomal snRNP assembly	is_a	cellular component organization
GO:0000387 (2)	part_of	GO:0016070	bp	spliceosomal snRNP assembly	part_of	RNA metabolic process
GO:0000387 (2)	part_of	GO:0022613	bp	spliceosomal snRNP assembly	part_of	ribonucleoprotein complex biogenesis
GO:0000387 (2)	part_of	GO:0044085	bp	spliceosomal snRNP assembly	part_of	cellular component biogenesis
GO:0000388 (4)	part_of	GO:0006396	bp	spliceosome conformational change to release U4 (or U4atac) and U1 (or U11)	part_of	RNA processing
GO:0000388 (4)	is_a	GO:0009987	bp	spliceosome conformational change to release U4 (or U4atac) and U1 (or U11)	is_a	cellular process
GO:0000388 (4)	is_a	GO:0016043	bp	spliceosome conformational change to release U4 (or U4atac) and U1 (or U11)	is_a	cellular component organization
GO:0000388 (4)	part_of	GO:0016070	bp	spliceosome conformational change to release U4 (or U4atac) and U1 (or U11)	part_of	RNA metabolic process
GO:0000388 (4)	part_of	GO:0022613	bp	spliceosome conformational change to release U4 (or U4atac) and U1 (or U11)	part_of	ribonucleoprotein complex biogenesis
GO:0000388 (4)	part_of	GO:0044085	bp	spliceosome conformational change to release U4 (or U4atac) and U1 (or U11)	part_of	cellular component biogenesis
GO:0000389 (4)	part_of	GO:0006396	bp	nuclear mRNA 3'-splice site recognition	part_of	RNA processing
GO:0000389 (4)	is_a	GO:0009987	bp	nuclear mRNA 3'-splice site recognition	is_a	cellular process
GO:0000389 (4)	is_a	GO:0016043	bp	nuclear mRNA 3'-splice site recognition	is_a	cellular component organization
GO:0000389 (4)	part_of	GO:0016070	bp	nuclear mRNA 3'-splice site recognition	part_of	RNA metabolic process
GO:0000389 (4)	part_of	GO:0022613	bp	nuclear mRNA 3'-splice site recognition	part_of	ribonucleoprotein complex biogenesis
GO:0000389 (4)	part_of	GO:0044085	bp	nuclear mRNA 3'-splice site recognition	part_of	cellular component biogenesis
GO:0000390 (11)	part_of	GO:0006396	bp	spliceosome disassembly	part_of	RNA processing
GO:0000390 (11)	is_a	GO:0009987	bp	spliceosome disassembly	is_a	cellular process
GO:0000390 (11)	is_a	GO:0016043	bp	spliceosome disassembly	is_a	cellular component organization
GO:0000390 (11)	part_of	GO:0016070	bp	spliceosome disassembly	part_of	RNA metabolic process
GO:0000395 (5)	part_of	GO:0006396	bp	nuclear mRNA 5'-splice site recognition	part_of	RNA processing
GO:0000395 (5)	is_a	GO:0009987	bp	nuclear mRNA 5'-splice site recognition	is_a	cellular process
GO:0000395 (5)	is_a	GO:0016043	bp	nuclear mRNA 5'-splice site recognition	is_a	cellular component organization
GO:0000395 (5)	part_of	GO:0016070	bp	nuclear mRNA 5'-splice site recognition	part_of	RNA metabolic process
GO:0000395 (5)	part_of	GO:0022613	bp	nuclear mRNA 5'-splice site recognition	part_of	ribonucleoprotein complex biogenesis
GO:0000395 (5)	part_of	GO:0044085	bp	nuclear mRNA 5'-splice site recognition	part_of	cellular component biogenesis
GO:0000398 (117)	is_a	GO:0006396	bp	nuclear mRNA splicing, via spliceosome	is_a	RNA processing
GO:0000398 (117)	is_a	GO:0016070	bp	nuclear mRNA splicing, via spliceosome	is_a	RNA metabolic process
GO:0000399 (1)	part_of	GO:0005935	cc	cellular bud neck septin structure	part_of	cellular bud neck
GO:0000399 (1)	is_a	GO:0044464	cc	cellular bud neck septin structure	is_a	cell part
GO:0000400 (9)	is_a	GO:0003677	mf	four-way junction DNA binding	is_a	DNA binding
GO:0000403 (4)	is_a	GO:0003677	mf	Y-form DNA binding	is_a	DNA binding
GO:0000404 (7)	is_a	GO:0003677	mf	loop DNA binding	is_a	DNA binding
GO:0000406 (2)	is_a	GO:0003677	mf	double-strand/single-strand DNA junction binding	is_a	DNA binding
GO:0000407 (39)	is_a	GO:0044444	cc	pre-autophagosomal structure	is_a	cytoplasmic part
GO:0000408 (9)	is_a	GO:0043234	cc	EKC/KEOPS protein complex	is_a	protein complex
GO:0000408 (9)	is_a	GO:0044424	cc	EKC/KEOPS protein complex	is_a	intracellular part
GO:0000411 (8)	is_a	GO:0009889	bp	positive regulation of transcription by galactose	is_a	regulation of biosynthetic process
GO:0000411 (8)	is_a	GO:0009987	bp	positive regulation of transcription by galactose	is_a	cellular process
GO:0000411 (8)	is_a	GO:0010468	bp	positive regulation of transcription by galactose	is_a	regulation of gene expression
GO:0000411 (8)	is_a	GO:0010556	bp	positive regulation of transcription by galactose	is_a	regulation of macromolecule biosynthetic process
GO:0000411 (8)	is_a	GO:0019222	bp	positive regulation of transcription by galactose	is_a	regulation of metabolic process
GO:0000411 (8)	is_a	GO:0031323	bp	positive regulation of transcription by galactose	is_a	regulation of cellular metabolic process
GO:0000411 (8)	is_a	GO:0031326	bp	positive regulation of transcription by galactose	is_a	regulation of cellular biosynthetic process
GO:0000411 (8)	is_a	GO:0050789	bp	positive regulation of transcription by galactose	is_a	regulation of biological process
GO:0000411 (8)	is_a	GO:0050794	bp	positive regulation of transcription by galactose	is_a	regulation of cellular process
GO:0000411 (8)	is_a	GO:0050896	bp	positive regulation of transcription by galactose	is_a	response to stimulus
GO:0000411 (8)	is_a	GO:0051716	bp	positive regulation of transcription by galactose	is_a	cellular response to stimulus
GO:0000411 (8)	is_a	GO:0060255	bp	positive regulation of transcription by galactose	is_a	regulation of macromolecule metabolic process
GO:0000411 (8)	is_a	GO:0080090	bp	positive regulation of transcription by galactose	is_a	regulation of primary metabolic process
GO:0000412 (1)	is_a	GO:0006996	bp	histone peptidyl-prolyl isomerization	is_a	organelle organization
GO:0000412 (1)	is_a	GO:0043687	bp	histone peptidyl-prolyl isomerization	is_a	post-translational protein modification
GO:0000415 (1)	is_a	GO:0019222	bp	negative regulation of histone H3-K36 methylation	is_a	regulation of metabolic process
GO:0000415 (1)	is_a	GO:0031323	bp	negative regulation of histone H3-K36 methylation	is_a	regulation of cellular metabolic process
GO:0000415 (1)	is_a	GO:0032268	bp	negative regulation of histone H3-K36 methylation	is_a	regulation of cellular protein metabolic process
GO:0000415 (1)	is_a	GO:0050789	bp	negative regulation of histone H3-K36 methylation	is_a	regulation of biological process
GO:0000415 (1)	is_a	GO:0050794	bp	negative regulation of histone H3-K36 methylation	is_a	regulation of cellular process
GO:0000415 (1)	is_a	GO:0051246	bp	negative regulation of histone H3-K36 methylation	is_a	regulation of protein metabolic process
GO:0000415 (1)	is_a	GO:0060255	bp	negative regulation of histone H3-K36 methylation	is_a	regulation of macromolecule metabolic process
GO:0000417 (12)	is_a	GO:0043234	cc	HIR complex	is_a	protein complex
GO:0000417 (12)	is_a	GO:0044428	cc	HIR complex	is_a	nuclear part
GO:0000421 (1)	part_of	GO:0005773	cc	autophagic vacuole membrane	part_of	vacuole
GO:0000421 (1)	is_a	GO:0005774	cc	autophagic vacuole membrane	is_a	vacuolar membrane
GO:0000422 (29)	is_a	GO:0006914	bp	mitochondrion degradation	is_a	autophagy
GO:0000428 (1)	is_a	GO:0043234	cc	DNA-directed RNA polymerase complex	is_a	protein complex
GO:0000428 (1)	is_a	GO:0044424	cc	DNA-directed RNA polymerase complex	is_a	intracellular part
GO:0000432 (1)	is_a	GO:0009889	bp	positive regulation of transcription from RNA polymerase II promoter by glucose	is_a	regulation of biosynthetic process
GO:0000432 (1)	is_a	GO:0009987	bp	positive regulation of transcription from RNA polymerase II promoter by glucose	is_a	cellular process
GO:0000432 (1)	is_a	GO:0010468	bp	positive regulation of transcription from RNA polymerase II promoter by glucose	is_a	regulation of gene expression
GO:0000432 (1)	is_a	GO:0010556	bp	positive regulation of transcription from RNA polymerase II promoter by glucose	is_a	regulation of macromolecule biosynthetic process
GO:0000432 (1)	is_a	GO:0019222	bp	positive regulation of transcription from RNA polymerase II promoter by glucose	is_a	regulation of metabolic process
GO:0000432 (1)	is_a	GO:0031323	bp	positive regulation of transcription from RNA polymerase II promoter by glucose	is_a	regulation of cellular metabolic process
GO:0000432 (1)	is_a	GO:0031326	bp	positive regulation of transcription from RNA polymerase II promoter by glucose	is_a	regulation of cellular biosynthetic process
GO:0000432 (1)	is_a	GO:0050789	bp	positive regulation of transcription from RNA polymerase II promoter by glucose	is_a	regulation of biological process
GO:0000432 (1)	is_a	GO:0050794	bp	positive regulation of transcription from RNA polymerase II promoter by glucose	is_a	regulation of cellular process
GO:0000432 (1)	is_a	GO:0050896	bp	positive regulation of transcription from RNA polymerase II promoter by glucose	is_a	response to stimulus
GO:0000432 (1)	is_a	GO:0051716	bp	positive regulation of transcription from RNA polymerase II promoter by glucose	is_a	cellular response to stimulus
GO:0000432 (1)	is_a	GO:0060255	bp	positive regulation of transcription from RNA polymerase II promoter by glucose	is_a	regulation of macromolecule metabolic process
GO:0000432 (1)	is_a	GO:0080090	bp	positive regulation of transcription from RNA polymerase II promoter by glucose	is_a	regulation of primary metabolic process
GO:0000433 (9)	is_a	GO:0009889	bp	negative regulation of transcription from RNA polymerase II promoter by glucose	is_a	regulation of biosynthetic process
GO:0000433 (9)	is_a	GO:0009987	bp	negative regulation of transcription from RNA polymerase II promoter by glucose	is_a	cellular process
GO:0000433 (9)	is_a	GO:0010468	bp	negative regulation of transcription from RNA polymerase II promoter by glucose	is_a	regulation of gene expression
GO:0000433 (9)	is_a	GO:0010556	bp	negative regulation of transcription from RNA polymerase II promoter by glucose	is_a	regulation of macromolecule biosynthetic process
GO:0000433 (9)	is_a	GO:0019222	bp	negative regulation of transcription from RNA polymerase II promoter by glucose	is_a	regulation of metabolic process
GO:0000433 (9)	is_a	GO:0031323	bp	negative regulation of transcription from RNA polymerase II promoter by glucose	is_a	regulation of cellular metabolic process
GO:0000433 (9)	is_a	GO:0031326	bp	negative regulation of transcription from RNA polymerase II promoter by glucose	is_a	regulation of cellular biosynthetic process
GO:0000433 (9)	is_a	GO:0050789	bp	negative regulation of transcription from RNA polymerase II promoter by glucose	is_a	regulation of biological process
GO:0000433 (9)	is_a	GO:0050794	bp	negative regulation of transcription from RNA polymerase II promoter by glucose	is_a	regulation of cellular process
GO:0000433 (9)	is_a	GO:0050896	bp	negative regulation of transcription from RNA polymerase II promoter by glucose	is_a	response to stimulus
GO:0000433 (9)	is_a	GO:0051716	bp	negative regulation of transcription from RNA polymerase II promoter by glucose	is_a	cellular response to stimulus
GO:0000433 (9)	is_a	GO:0060255	bp	negative regulation of transcription from RNA polymerase II promoter by glucose	is_a	regulation of macromolecule metabolic process
GO:0000433 (9)	is_a	GO:0080090	bp	negative regulation of transcription from RNA polymerase II promoter by glucose	is_a	regulation of primary metabolic process
GO:0000436 (2)	is_a	GO:0009889	bp	positive regulation of transcription from RNA polymerase II promoter by carbon catabolites	is_a	regulation of biosynthetic process
GO:0000436 (2)	is_a	GO:0009987	bp	positive regulation of transcription from RNA polymerase II promoter by carbon catabolites	is_a	cellular process
GO:0000436 (2)	is_a	GO:0010468	bp	positive regulation of transcription from RNA polymerase II promoter by carbon catabolites	is_a	regulation of gene expression
GO:0000436 (2)	is_a	GO:0010556	bp	positive regulation of transcription from RNA polymerase II promoter by carbon catabolites	is_a	regulation of macromolecule biosynthetic process
GO:0000436 (2)	is_a	GO:0019222	bp	positive regulation of transcription from RNA polymerase II promoter by carbon catabolites	is_a	regulation of metabolic process
GO:0000436 (2)	is_a	GO:0031323	bp	positive regulation of transcription from RNA polymerase II promoter by carbon catabolites	is_a	regulation of cellular metabolic process
GO:0000436 (2)	is_a	GO:0031326	bp	positive regulation of transcription from RNA polymerase II promoter by carbon catabolites	is_a	regulation of cellular biosynthetic process
GO:0000436 (2)	is_a	GO:0050789	bp	positive regulation of transcription from RNA polymerase II promoter by carbon catabolites	is_a	regulation of biological process
GO:0000436 (2)	is_a	GO:0050794	bp	positive regulation of transcription from RNA polymerase II promoter by carbon catabolites	is_a	regulation of cellular process
GO:0000436 (2)	is_a	GO:0050896	bp	positive regulation of transcription from RNA polymerase II promoter by carbon catabolites	is_a	response to stimulus
GO:0000436 (2)	is_a	GO:0051716	bp	positive regulation of transcription from RNA polymerase II promoter by carbon catabolites	is_a	cellular response to stimulus
GO:0000436 (2)	is_a	GO:0060255	bp	positive regulation of transcription from RNA polymerase II promoter by carbon catabolites	is_a	regulation of macromolecule metabolic process
GO:0000436 (2)	is_a	GO:0080090	bp	positive regulation of transcription from RNA polymerase II promoter by carbon catabolites	is_a	regulation of primary metabolic process
GO:0000439 (13)	is_a	GO:0043234	cc	core TFIIH complex	is_a	protein complex
GO:0000439 (13)	is_a	GO:0044428	cc	core TFIIH complex	is_a	nuclear part
GO:0000445 (8)	is_a	GO:0043234	cc	THO complex part of transcription export complex	is_a	protein complex
GO:0000445 (8)	is_a	GO:0044428	cc	THO complex part of transcription export complex	is_a	nuclear part
GO:0000446 (9)	part_of	GO:0031981	cc	nucleoplasmic THO complex	part_of	nuclear lumen
GO:0000446 (9)	is_a	GO:0043234	cc	nucleoplasmic THO complex	is_a	protein complex
GO:0000446 (9)	is_a	GO:0044428	cc	nucleoplasmic THO complex	is_a	nuclear part
GO:0000447 (48)	part_of	GO:0006364	bp	endonucleolytic cleavage in ITS1 to separate SSU-rRNA from 5.8S rRNA and LSU-rRNA from tricistronic rRNA transcript (SSU-rRNA, 5.8S rRNA, LSU-rRNA)	part_of	rRNA processing
GO:0000447 (48)	is_a	GO:0090304	bp	endonucleolytic cleavage in ITS1 to separate SSU-rRNA from 5.8S rRNA and LSU-rRNA from tricistronic rRNA transcript (SSU-rRNA, 5.8S rRNA, LSU-rRNA)	is_a	nucleic acid metabolic process
GO:0000448 (1)	part_of	GO:0006364	bp	cleavage in ITS2 between 5.8S rRNA and LSU-rRNA of tricistronic rRNA transcript (SSU-rRNA, 5.8S rRNA, LSU-rRNA)	part_of	rRNA processing
GO:0000448 (1)	is_a	GO:0090304	bp	cleavage in ITS2 between 5.8S rRNA and LSU-rRNA of tricistronic rRNA transcript (SSU-rRNA, 5.8S rRNA, LSU-rRNA)	is_a	nucleic acid metabolic process
GO:0000455 (1)	is_a	GO:0000154	bp	enzyme-directed rRNA pseudouridine synthesis	is_a	rRNA modification
GO:0000455 (1)	is_a	GO:0009451	bp	enzyme-directed rRNA pseudouridine synthesis	is_a	RNA modification
GO:0000461 (4)	is_a	GO:0006364	bp	endonucleolytic cleavage to generate mature 3'-end of SSU-rRNA from (SSU-rRNA, 5.8S rRNA, LSU-rRNA)	is_a	rRNA processing
GO:0000461 (4)	is_a	GO:0006396	bp	endonucleolytic cleavage to generate mature 3'-end of SSU-rRNA from (SSU-rRNA, 5.8S rRNA, LSU-rRNA)	is_a	RNA processing
GO:0000461 (4)	is_a	GO:0034470	bp	endonucleolytic cleavage to generate mature 3'-end of SSU-rRNA from (SSU-rRNA, 5.8S rRNA, LSU-rRNA)	is_a	ncRNA processing
GO:0000461 (4)	is_a	GO:0090304	bp	endonucleolytic cleavage to generate mature 3'-end of SSU-rRNA from (SSU-rRNA, 5.8S rRNA, LSU-rRNA)	is_a	nucleic acid metabolic process
GO:0000462 (78)	is_a	GO:0006364	bp	maturation of SSU-rRNA from tricistronic rRNA transcript (SSU-rRNA, 5.8S rRNA, LSU-rRNA)	is_a	rRNA processing
GO:0000463 (19)	is_a	GO:0006364	bp	maturation of LSU-rRNA from tricistronic rRNA transcript (SSU-rRNA, 5.8S rRNA, LSU-rRNA)	is_a	rRNA processing
GO:0000464 (1)	part_of	GO:0006364	bp	endonucleolytic cleavage in ITS1 upstream of 5.8S rRNA from tricistronic rRNA transcript (SSU-rRNA, 5.8S rRNA, LSU-rRNA)	part_of	rRNA processing
GO:0000464 (1)	is_a	GO:0090304	bp	endonucleolytic cleavage in ITS1 upstream of 5.8S rRNA from tricistronic rRNA transcript (SSU-rRNA, 5.8S rRNA, LSU-rRNA)	is_a	nucleic acid metabolic process
GO:0000465 (1)	part_of	GO:0006364	bp	exonucleolytic trimming to generate mature 5'-end of 5.8S rRNA from tricistronic rRNA transcript (SSU-rRNA, 5.8S rRNA, LSU-rRNA)	part_of	rRNA processing
GO:0000465 (1)	is_a	GO:0006396	bp	exonucleolytic trimming to generate mature 5'-end of 5.8S rRNA from tricistronic rRNA transcript (SSU-rRNA, 5.8S rRNA, LSU-rRNA)	is_a	RNA processing
GO:0000465 (1)	is_a	GO:0034470	bp	exonucleolytic trimming to generate mature 5'-end of 5.8S rRNA from tricistronic rRNA transcript (SSU-rRNA, 5.8S rRNA, LSU-rRNA)	is_a	ncRNA processing
GO:0000465 (1)	is_a	GO:0090304	bp	exonucleolytic trimming to generate mature 5'-end of 5.8S rRNA from tricistronic rRNA transcript (SSU-rRNA, 5.8S rRNA, LSU-rRNA)	is_a	nucleic acid metabolic process
GO:0000466 (14)	is_a	GO:0006364	bp	maturation of 5.8S rRNA from tricistronic rRNA transcript (SSU-rRNA, 5.8S rRNA, LSU-rRNA)	is_a	rRNA processing
GO:0000467 (35)	is_a	GO:0006364	bp	exonucleolytic trimming to generate mature 3'-end of 5.8S rRNA from tricistronic rRNA transcript (SSU-rRNA, 5.8S rRNA, LSU-rRNA)	is_a	rRNA processing
GO:0000467 (35)	is_a	GO:0006396	bp	exonucleolytic trimming to generate mature 3'-end of 5.8S rRNA from tricistronic rRNA transcript (SSU-rRNA, 5.8S rRNA, LSU-rRNA)	is_a	RNA processing
GO:0000467 (35)	is_a	GO:0034470	bp	exonucleolytic trimming to generate mature 3'-end of 5.8S rRNA from tricistronic rRNA transcript (SSU-rRNA, 5.8S rRNA, LSU-rRNA)	is_a	ncRNA processing
GO:0000467 (35)	is_a	GO:0090304	bp	exonucleolytic trimming to generate mature 3'-end of 5.8S rRNA from tricistronic rRNA transcript (SSU-rRNA, 5.8S rRNA, LSU-rRNA)	is_a	nucleic acid metabolic process
GO:0000469 (1)	part_of	GO:0006364	bp	cleavage involved in rRNA processing	part_of	rRNA processing
GO:0000469 (1)	is_a	GO:0090304	bp	cleavage involved in rRNA processing	is_a	nucleic acid metabolic process
GO:0000472 (37)	part_of	GO:0006364	bp	endonucleolytic cleavage to generate mature 5'-end of SSU-rRNA from (SSU-rRNA, 5.8S rRNA, LSU-rRNA)	part_of	rRNA processing
GO:0000472 (37)	is_a	GO:0006396	bp	endonucleolytic cleavage to generate mature 5'-end of SSU-rRNA from (SSU-rRNA, 5.8S rRNA, LSU-rRNA)	is_a	RNA processing
GO:0000472 (37)	is_a	GO:0034470	bp	endonucleolytic cleavage to generate mature 5'-end of SSU-rRNA from (SSU-rRNA, 5.8S rRNA, LSU-rRNA)	is_a	ncRNA processing
GO:0000472 (37)	is_a	GO:0090304	bp	endonucleolytic cleavage to generate mature 5'-end of SSU-rRNA from (SSU-rRNA, 5.8S rRNA, LSU-rRNA)	is_a	nucleic acid metabolic process
GO:0000479 (2)	part_of	GO:0006364	bp	endonucleolytic cleavage of tricistronic rRNA transcript (SSU-rRNA, 5.8S rRNA, LSU-rRNA)	part_of	rRNA processing
GO:0000479 (2)	is_a	GO:0090304	bp	endonucleolytic cleavage of tricistronic rRNA transcript (SSU-rRNA, 5.8S rRNA, LSU-rRNA)	is_a	nucleic acid metabolic process
GO:0000480 (34)	part_of	GO:0006364	bp	endonucleolytic cleavage in 5'-ETS of tricistronic rRNA transcript (SSU-rRNA, 5.8S rRNA, LSU-rRNA)	part_of	rRNA processing
GO:0000480 (34)	is_a	GO:0090304	bp	endonucleolytic cleavage in 5'-ETS of tricistronic rRNA transcript (SSU-rRNA, 5.8S rRNA, LSU-rRNA)	is_a	nucleic acid metabolic process
GO:0000481 (2)	is_a	GO:0006364	bp	maturation of 5S rRNA	is_a	rRNA processing
GO:0000493 (7)	is_a	GO:0009987	bp	box H/ACA snoRNP assembly	is_a	cellular process
GO:0000493 (7)	is_a	GO:0016043	bp	box H/ACA snoRNP assembly	is_a	cellular component organization
GO:0000493 (7)	part_of	GO:0022613	bp	box H/ACA snoRNP assembly	part_of	ribonucleoprotein complex biogenesis
GO:0000493 (7)	part_of	GO:0044085	bp	box H/ACA snoRNP assembly	part_of	cellular component biogenesis
GO:0000494 (3)	is_a	GO:0006396	bp	box C/D snoRNA 3'-end processing	is_a	RNA processing
GO:0000494 (3)	is_a	GO:0034470	bp	box C/D snoRNA 3'-end processing	is_a	ncRNA processing
GO:0000494 (3)	is_a	GO:0034660	bp	box C/D snoRNA 3'-end processing	is_a	ncRNA metabolic process
GO:0000495 (1)	is_a	GO:0006396	bp	box H/ACA snoRNA 3'-end processing	is_a	RNA processing
GO:0000495 (1)	is_a	GO:0034470	bp	box H/ACA snoRNA 3'-end processing	is_a	ncRNA processing
GO:0000495 (1)	is_a	GO:0034660	bp	box H/ACA snoRNA 3'-end processing	is_a	ncRNA metabolic process
GO:0000500 (7)	part_of	GO:0005730	cc	RNA polymerase I upstream activating factor complex	part_of	nucleolus
GO:0000500 (7)	part_of	GO:0031981	cc	RNA polymerase I upstream activating factor complex	part_of	nuclear lumen
GO:0000500 (7)	is_a	GO:0043234	cc	RNA polymerase I upstream activating factor complex	is_a	protein complex
GO:0000500 (7)	is_a	GO:0044428	cc	RNA polymerase I upstream activating factor complex	is_a	nuclear part
GO:0000501 (6)	is_a	GO:0008150	bp	flocculation via cell wall protein-carbohydrate interaction	is_a	biological_process
GO:0000502 (56)	is_a	GO:0043234	cc	proteasome complex	is_a	protein complex
GO:0000502 (56)	is_a	GO:0044424	cc	proteasome complex	is_a	intracellular part
GO:0000506 (10)	is_a	GO:0043234	cc	glycosylphosphatidylinositol-N-acetylglucosaminyltransferase (GPI-GnT) complex	is_a	protein complex
GO:0000506 (10)	is_a	GO:0044432	cc	glycosylphosphatidylinositol-N-acetylglucosaminyltransferase (GPI-GnT) complex	is_a	endoplasmic reticulum part
GO:0000703 (4)	is_a	GO:0003824	mf	oxidized pyrimidine base lesion DNA N-glycosylase activity	is_a	catalytic activity
GO:0000703 (4)	is_a	GO:0016787	mf	oxidized pyrimidine base lesion DNA N-glycosylase activity	is_a	hydrolase activity
GO:0000706 (6)	is_a	GO:0006259	bp	meiotic DNA double-strand break processing	is_a	DNA metabolic process
GO:0000706 (6)	part_of	GO:0006281	bp	meiotic DNA double-strand break processing	part_of	DNA repair
GO:0000706 (6)	is_a	GO:0009987	bp	meiotic DNA double-strand break processing	is_a	cellular process
GO:0000706 (6)	is_a	GO:0044265	bp	meiotic DNA double-strand break processing	is_a	cellular macromolecule catabolic process
GO:0000707 (7)	part_of	GO:0006259	bp	meiotic DNA recombinase assembly	part_of	DNA metabolic process
GO:0000707 (7)	part_of	GO:0006281	bp	meiotic DNA recombinase assembly	part_of	DNA repair
GO:0000707 (7)	is_a	GO:0009987	bp	meiotic DNA recombinase assembly	is_a	cellular process
GO:0000707 (7)	is_a	GO:0016043	bp	meiotic DNA recombinase assembly	is_a	cellular component organization
GO:0000707 (7)	part_of	GO:0044085	bp	meiotic DNA recombinase assembly	part_of	cellular component biogenesis
GO:0000709 (4)	part_of	GO:0006259	bp	meiotic joint molecule formation	part_of	DNA metabolic process
GO:0000709 (4)	is_a	GO:0009987	bp	meiotic joint molecule formation	is_a	cellular process
GO:0000710 (11)	is_a	GO:0006281	bp	meiotic mismatch repair	is_a	DNA repair
GO:0000710 (11)	is_a	GO:0009987	bp	meiotic mismatch repair	is_a	cellular process
GO:0000712 (3)	part_of	GO:0006259	bp	resolution of meiotic recombination intermediates	part_of	DNA metabolic process
GO:0000712 (3)	is_a	GO:0009987	bp	resolution of meiotic recombination intermediates	is_a	cellular process
GO:0000713 (1)	is_a	GO:0006259	bp	meiotic heteroduplex formation	is_a	DNA metabolic process
GO:0000713 (1)	is_a	GO:0009987	bp	meiotic heteroduplex formation	is_a	cellular process
GO:0000715 (11)	part_of	GO:0006281	bp	nucleotide-excision repair, DNA damage recognition	part_of	DNA repair
GO:0000715 (11)	is_a	GO:0006996	bp	nucleotide-excision repair, DNA damage recognition	is_a	organelle organization
GO:0000719 (1)	is_a	GO:0006281	bp	photoreactive repair	is_a	DNA repair
GO:0000721 (3)	is_a	GO:0003824	mf	(R,R)-butanediol dehydrogenase activity	is_a	catalytic activity
GO:0000722 (22)	is_a	GO:0006259	bp	telomere maintenance via recombination	is_a	DNA metabolic process
GO:0000722 (22)	is_a	GO:0006996	bp	telomere maintenance via recombination	is_a	organelle organization
GO:0000722 (22)	is_a	GO:0065007	bp	telomere maintenance via recombination	is_a	biological regulation
GO:0000723 (38)	is_a	GO:0006259	bp	telomere maintenance	is_a	DNA metabolic process
GO:0000723 (38)	is_a	GO:0006996	bp	telomere maintenance	is_a	organelle organization
GO:0000723 (38)	is_a	GO:0065007	bp	telomere maintenance	is_a	biological regulation
GO:0000724 (14)	is_a	GO:0006259	bp	double-strand break repair via homologous recombination	is_a	DNA metabolic process
GO:0000724 (14)	is_a	GO:0006281	bp	double-strand break repair via homologous recombination	is_a	DNA repair
GO:0000725 (19)	is_a	GO:0006259	bp	recombinational repair	is_a	DNA metabolic process
GO:0000725 (19)	is_a	GO:0006281	bp	recombinational repair	is_a	DNA repair
GO:0000727 (28)	is_a	GO:0006259	bp	double-strand break repair via break-induced replication	is_a	DNA metabolic process
GO:0000727 (28)	is_a	GO:0006281	bp	double-strand break repair via break-induced replication	is_a	DNA repair
GO:0000728 (1)	part_of	GO:0006259	bp	gene conversion at mating-type locus, DNA double-strand break formation	part_of	DNA metabolic process
GO:0000728 (1)	is_a	GO:0008150	bp	gene conversion at mating-type locus, DNA double-strand break formation	is_a	biological_process
GO:0000728 (1)	is_a	GO:0009987	bp	gene conversion at mating-type locus, DNA double-strand break formation	is_a	cellular process
GO:0000728 (1)	part_of	GO:0030154	bp	gene conversion at mating-type locus, DNA double-strand break formation	part_of	cell differentiation
GO:0000728 (1)	part_of	GO:0032502	bp	gene conversion at mating-type locus, DNA double-strand break formation	part_of	developmental process
GO:0000728 (1)	part_of	GO:0048869	bp	gene conversion at mating-type locus, DNA double-strand break formation	part_of	cellular developmental process
GO:0000728 (1)	is_a	GO:0090304	bp	gene conversion at mating-type locus, DNA double-strand break formation	is_a	nucleic acid metabolic process
GO:0000729 (4)	is_a	GO:0006259	bp	DNA double-strand break processing	is_a	DNA metabolic process
GO:0000729 (4)	part_of	GO:0006281	bp	DNA double-strand break processing	part_of	DNA repair
GO:0000729 (4)	is_a	GO:0044265	bp	DNA double-strand break processing	is_a	cellular macromolecule catabolic process
GO:0000730 (6)	part_of	GO:0006259	bp	DNA recombinase assembly	part_of	DNA metabolic process
GO:0000730 (6)	part_of	GO:0006281	bp	DNA recombinase assembly	part_of	DNA repair
GO:0000730 (6)	is_a	GO:0009987	bp	DNA recombinase assembly	is_a	cellular process
GO:0000730 (6)	is_a	GO:0016043	bp	DNA recombinase assembly	is_a	cellular component organization
GO:0000730 (6)	part_of	GO:0044085	bp	DNA recombinase assembly	part_of	cellular component biogenesis
GO:0000731 (4)	is_a	GO:0006259	bp	DNA synthesis involved in DNA repair	is_a	DNA metabolic process
GO:0000731 (4)	part_of	GO:0006281	bp	DNA synthesis involved in DNA repair	part_of	DNA repair
GO:0000731 (4)	is_a	GO:0034645	bp	DNA synthesis involved in DNA repair	is_a	cellular macromolecule biosynthetic process
GO:0000734 (1)	is_a	GO:0006259	bp	gene conversion at mating-type locus, DNA repair synthesis	is_a	DNA metabolic process
GO:0000734 (1)	part_of	GO:0006281	bp	gene conversion at mating-type locus, DNA repair synthesis	part_of	DNA repair
GO:0000734 (1)	part_of	GO:0008150	bp	gene conversion at mating-type locus, DNA repair synthesis	part_of	biological_process
GO:0000734 (1)	part_of	GO:0009987	bp	gene conversion at mating-type locus, DNA repair synthesis	part_of	cellular process
GO:0000734 (1)	part_of	GO:0030154	bp	gene conversion at mating-type locus, DNA repair synthesis	part_of	cell differentiation
GO:0000734 (1)	part_of	GO:0032502	bp	gene conversion at mating-type locus, DNA repair synthesis	part_of	developmental process
GO:0000734 (1)	is_a	GO:0034645	bp	gene conversion at mating-type locus, DNA repair synthesis	is_a	cellular macromolecule biosynthetic process
GO:0000734 (1)	part_of	GO:0048869	bp	gene conversion at mating-type locus, DNA repair synthesis	part_of	cellular developmental process
GO:0000735 (9)	is_a	GO:0006259	bp	removal of nonhomologous ends	is_a	DNA metabolic process
GO:0000735 (9)	is_a	GO:0008150	bp	removal of nonhomologous ends	is_a	biological_process
GO:0000735 (9)	is_a	GO:0009987	bp	removal of nonhomologous ends	is_a	cellular process
GO:0000735 (9)	part_of	GO:0030154	bp	removal of nonhomologous ends	part_of	cell differentiation
GO:0000735 (9)	part_of	GO:0032502	bp	removal of nonhomologous ends	part_of	developmental process
GO:0000735 (9)	is_a	GO:0044265	bp	removal of nonhomologous ends	is_a	cellular macromolecule catabolic process
GO:0000735 (9)	part_of	GO:0048869	bp	removal of nonhomologous ends	part_of	cellular developmental process
GO:0000736 (7)	is_a	GO:0006259	bp	double-strand break repair via single-strand annealing, removal of nonhomologous ends	is_a	DNA metabolic process
GO:0000736 (7)	part_of	GO:0006281	bp	double-strand break repair via single-strand annealing, removal of nonhomologous ends	part_of	DNA repair
GO:0000736 (7)	is_a	GO:0008150	bp	double-strand break repair via single-strand annealing, removal of nonhomologous ends	is_a	biological_process
GO:0000736 (7)	is_a	GO:0009987	bp	double-strand break repair via single-strand annealing, removal of nonhomologous ends	is_a	cellular process
GO:0000736 (7)	part_of	GO:0030154	bp	double-strand break repair via single-strand annealing, removal of nonhomologous ends	part_of	cell differentiation
GO:0000736 (7)	part_of	GO:0032502	bp	double-strand break repair via single-strand annealing, removal of nonhomologous ends	part_of	developmental process
GO:0000736 (7)	is_a	GO:0044265	bp	double-strand break repair via single-strand annealing, removal of nonhomologous ends	is_a	cellular macromolecule catabolic process
GO:0000736 (7)	part_of	GO:0048869	bp	double-strand break repair via single-strand annealing, removal of nonhomologous ends	part_of	cellular developmental process
GO:0000737 (3)	is_a	GO:0006259	bp	DNA catabolic process, endonucleolytic	is_a	DNA metabolic process
GO:0000737 (3)	is_a	GO:0044265	bp	DNA catabolic process, endonucleolytic	is_a	cellular macromolecule catabolic process
GO:0000739 (4)	is_a	GO:0003677	mf	DNA strand annealing activity	is_a	DNA binding
GO:0000741 (9)	is_a	GO:0006996	bp	karyogamy	is_a	organelle organization
GO:0000742 (25)	is_a	GO:0006996	bp	karyogamy involved in conjugation with cellular fusion	is_a	organelle organization
GO:0000742 (25)	is_a	GO:0008150	bp	karyogamy involved in conjugation with cellular fusion	is_a	biological_process
GO:0000742 (25)	is_a	GO:0009987	bp	karyogamy involved in conjugation with cellular fusion	is_a	cellular process
GO:0000743 (13)	is_a	GO:0008150	bp	nuclear migration involved in conjugation with cellular fusion	is_a	biological_process
GO:0000743 (13)	is_a	GO:0009987	bp	nuclear migration involved in conjugation with cellular fusion	is_a	cellular process
GO:0000743 (13)	is_a	GO:0046907	bp	nuclear migration involved in conjugation with cellular fusion	is_a	intracellular transport
GO:0000743 (13)	is_a	GO:0051234	bp	nuclear migration involved in conjugation with cellular fusion	is_a	establishment of localization
GO:0000743 (13)	part_of	GO:0051641	bp	nuclear migration involved in conjugation with cellular fusion	part_of	cellular localization
GO:0000743 (13)	is_a	GO:0051649	bp	nuclear migration involved in conjugation with cellular fusion	is_a	establishment of localization in cell
GO:0000746 (24)	is_a	GO:0008150	bp	conjugation	is_a	biological_process
GO:0000747 (22)	is_a	GO:0008150	bp	conjugation with cellular fusion	is_a	biological_process
GO:0000749 (3)	part_of	GO:0008150	bp	response to pheromone involved in conjugation with cellular fusion	part_of	biological_process
GO:0000749 (3)	is_a	GO:0050896	bp	response to pheromone involved in conjugation with cellular fusion	is_a	response to stimulus
GO:0000749 (3)	is_a	GO:0051716	bp	response to pheromone involved in conjugation with cellular fusion	is_a	cellular response to stimulus
GO:0000750 (48)	is_a	GO:0008150	bp	pheromone-dependent signal transduction involved in conjugation with cellular fusion	is_a	biological_process
GO:0000750 (48)	is_a	GO:0009987	bp	pheromone-dependent signal transduction involved in conjugation with cellular fusion	is_a	cellular process
GO:0000750 (48)	is_a	GO:0050789	bp	pheromone-dependent signal transduction involved in conjugation with cellular fusion	is_a	regulation of biological process
GO:0000750 (48)	is_a	GO:0050794	bp	pheromone-dependent signal transduction involved in conjugation with cellular fusion	is_a	regulation of cellular process
GO:0000750 (48)	part_of	GO:0050896	bp	pheromone-dependent signal transduction involved in conjugation with cellular fusion	part_of	response to stimulus
GO:0000750 (48)	part_of	GO:0051716	bp	pheromone-dependent signal transduction involved in conjugation with cellular fusion	part_of	cellular response to stimulus
GO:0000751 (3)	is_a	GO:0008150	bp	cell cycle arrest in response to pheromone	is_a	biological_process
GO:0000751 (3)	is_a	GO:0009987	bp	cell cycle arrest in response to pheromone	is_a	cellular process
GO:0000751 (3)	is_a	GO:0050789	bp	cell cycle arrest in response to pheromone	is_a	regulation of biological process
GO:0000751 (3)	is_a	GO:0050794	bp	cell cycle arrest in response to pheromone	is_a	regulation of cellular process
GO:0000751 (3)	part_of	GO:0050896	bp	cell cycle arrest in response to pheromone	part_of	response to stimulus
GO:0000751 (3)	part_of	GO:0051716	bp	cell cycle arrest in response to pheromone	part_of	cellular response to stimulus
GO:0000752 (6)	is_a	GO:0008150	bp	agglutination involved in conjugation with cellular fusion	is_a	biological_process
GO:0000752 (6)	is_a	GO:0009987	bp	agglutination involved in conjugation with cellular fusion	is_a	cellular process
GO:0000752 (6)	part_of	GO:0050896	bp	agglutination involved in conjugation with cellular fusion	part_of	response to stimulus
GO:0000752 (6)	part_of	GO:0051716	bp	agglutination involved in conjugation with cellular fusion	part_of	cellular response to stimulus
GO:0000753 (16)	is_a	GO:0008150	bp	cell morphogenesis involved in conjugation with cellular fusion	is_a	biological_process
GO:0000753 (16)	is_a	GO:0009653	bp	cell morphogenesis involved in conjugation with cellular fusion	is_a	anatomical structure morphogenesis
GO:0000753 (16)	is_a	GO:0009987	bp	cell morphogenesis involved in conjugation with cellular fusion	is_a	cellular process
GO:0000753 (16)	is_a	GO:0016043	bp	cell morphogenesis involved in conjugation with cellular fusion	is_a	cellular component organization
GO:0000753 (16)	is_a	GO:0032502	bp	cell morphogenesis involved in conjugation with cellular fusion	is_a	developmental process
GO:0000753 (16)	is_a	GO:0048869	bp	cell morphogenesis involved in conjugation with cellular fusion	is_a	cellular developmental process
GO:0000753 (16)	part_of	GO:0050896	bp	cell morphogenesis involved in conjugation with cellular fusion	part_of	response to stimulus
GO:0000753 (16)	part_of	GO:0051716	bp	cell morphogenesis involved in conjugation with cellular fusion	part_of	cellular response to stimulus
GO:0000754 (18)	part_of	GO:0008150	bp	adaptation of signaling pathway by response to pheromone involved in conjugation with cellular fusion	part_of	biological_process
GO:0000754 (18)	is_a	GO:0050789	bp	adaptation of signaling pathway by response to pheromone involved in conjugation with cellular fusion	is_a	regulation of biological process
GO:0000754 (18)	is_a	GO:0050896	bp	adaptation of signaling pathway by response to pheromone involved in conjugation with cellular fusion	is_a	response to stimulus
GO:0000754 (18)	is_a	GO:0051716	bp	adaptation of signaling pathway by response to pheromone involved in conjugation with cellular fusion	is_a	cellular response to stimulus
GO:0000755 (17)	is_a	GO:0008150	bp	cytogamy	is_a	biological_process
GO:0000755 (17)	is_a	GO:0009987	bp	cytogamy	is_a	cellular process
GO:0000767 (3)	part_of	GO:0008150	bp	cell morphogenesis involved in conjugation	part_of	biological_process
GO:0000767 (3)	is_a	GO:0009653	bp	cell morphogenesis involved in conjugation	is_a	anatomical structure morphogenesis
GO:0000767 (3)	is_a	GO:0016043	bp	cell morphogenesis involved in conjugation	is_a	cellular component organization
GO:0000767 (3)	is_a	GO:0048869	bp	cell morphogenesis involved in conjugation	is_a	cellular developmental process
GO:0000770 (1)	is_a	GO:0006810	bp	peptide pheromone export	is_a	transport
GO:0000772 (10)	is_a	GO:0005515	mf	mating pheromone activity	is_a	protein binding
GO:0000773 (3)	is_a	GO:0016740	mf	phosphatidyl-N-methylethanolamine N-methyltransferase activity	is_a	transferase activity
GO:0000774 (11)	is_a	GO:0003674	mf	adenyl-nucleotide exchange factor activity	is_a	molecular_function
GO:0000774 (11)	is_a	GO:0030554	mf	adenyl-nucleotide exchange factor activity	is_a	adenyl nucleotide binding
GO:0000775 (39)	part_of	GO:0043232	cc	chromosome, centromeric region	part_of	intracellular non-membrane-bounded organelle
GO:0000775 (39)	is_a	GO:0044446	cc	chromosome, centromeric region	is_a	intracellular organelle part
GO:0000776 (66)	is_a	GO:0043232	cc	kinetochore	is_a	intracellular non-membrane-bounded organelle
GO:0000776 (66)	is_a	GO:0043234	cc	kinetochore	is_a	protein complex
GO:0000776 (66)	is_a	GO:0044446	cc	kinetochore	is_a	intracellular organelle part
GO:0000777 (43)	is_a	GO:0043232	cc	condensed chromosome kinetochore	is_a	intracellular non-membrane-bounded organelle
GO:0000777 (43)	is_a	GO:0043234	cc	condensed chromosome kinetochore	is_a	protein complex
GO:0000777 (43)	is_a	GO:0044446	cc	condensed chromosome kinetochore	is_a	intracellular organelle part
GO:0000778 (59)	is_a	GO:0043232	cc	condensed nuclear chromosome kinetochore	is_a	intracellular non-membrane-bounded organelle
GO:0000778 (59)	is_a	GO:0043234	cc	condensed nuclear chromosome kinetochore	is_a	protein complex
GO:0000778 (59)	is_a	GO:0044428	cc	condensed nuclear chromosome kinetochore	is_a	nuclear part
GO:0000778 (59)	is_a	GO:0044446	cc	condensed nuclear chromosome kinetochore	is_a	intracellular organelle part
GO:0000779 (3)	part_of	GO:0043232	cc	condensed chromosome, centromeric region	part_of	intracellular non-membrane-bounded organelle
GO:0000779 (3)	is_a	GO:0044446	cc	condensed chromosome, centromeric region	is_a	intracellular organelle part
GO:0000780 (25)	part_of	GO:0043232	cc	condensed nuclear chromosome, centromeric region	part_of	intracellular non-membrane-bounded organelle
GO:0000780 (25)	is_a	GO:0044428	cc	condensed nuclear chromosome, centromeric region	is_a	nuclear part
GO:0000780 (25)	is_a	GO:0044446	cc	condensed nuclear chromosome, centromeric region	is_a	intracellular organelle part
GO:0000781 (71)	part_of	GO:0043232	cc	chromosome, telomeric region	part_of	intracellular non-membrane-bounded organelle
GO:0000781 (71)	is_a	GO:0044446	cc	chromosome, telomeric region	is_a	intracellular organelle part
GO:0000783 (11)	is_a	GO:0032991	cc	nuclear telomere cap complex	is_a	macromolecular complex
GO:0000783 (11)	part_of	GO:0043232	cc	nuclear telomere cap complex	part_of	intracellular non-membrane-bounded organelle
GO:0000783 (11)	is_a	GO:0044428	cc	nuclear telomere cap complex	is_a	nuclear part
GO:0000783 (11)	is_a	GO:0044446	cc	nuclear telomere cap complex	is_a	intracellular organelle part
GO:0000784 (14)	part_of	GO:0043232	cc	nuclear chromosome, telomeric region	part_of	intracellular non-membrane-bounded organelle
GO:0000784 (14)	is_a	GO:0044428	cc	nuclear chromosome, telomeric region	is_a	nuclear part
GO:0000784 (14)	is_a	GO:0044446	cc	nuclear chromosome, telomeric region	is_a	intracellular organelle part
GO:0000785 (15)	part_of	GO:0043232	cc	chromatin	part_of	intracellular non-membrane-bounded organelle
GO:0000785 (15)	is_a	GO:0044446	cc	chromatin	is_a	intracellular organelle part
GO:0000786 (20)	is_a	GO:0032991	cc	nucleosome	is_a	macromolecular complex
GO:0000786 (20)	part_of	GO:0043232	cc	nucleosome	part_of	intracellular non-membrane-bounded organelle
GO:0000786 (20)	is_a	GO:0044446	cc	nucleosome	is_a	intracellular organelle part
GO:0000788 (11)	is_a	GO:0032991	cc	nuclear nucleosome	is_a	macromolecular complex
GO:0000788 (11)	part_of	GO:0043232	cc	nuclear nucleosome	part_of	intracellular non-membrane-bounded organelle
GO:0000788 (11)	is_a	GO:0044428	cc	nuclear nucleosome	is_a	nuclear part
GO:0000788 (11)	is_a	GO:0044446	cc	nuclear nucleosome	is_a	intracellular organelle part
GO:0000790 (59)	part_of	GO:0043232	cc	nuclear chromatin	part_of	intracellular non-membrane-bounded organelle
GO:0000790 (59)	is_a	GO:0044428	cc	nuclear chromatin	is_a	nuclear part
GO:0000790 (59)	is_a	GO:0044446	cc	nuclear chromatin	is_a	intracellular organelle part
GO:0000793 (4)	is_a	GO:0043232	cc	condensed chromosome	is_a	intracellular non-membrane-bounded organelle
GO:0000794 (33)	is_a	GO:0043232	cc	condensed nuclear chromosome	is_a	intracellular non-membrane-bounded organelle
GO:0000794 (33)	is_a	GO:0044428	cc	condensed nuclear chromosome	is_a	nuclear part
GO:0000795 (2)	part_of	GO:0043232	cc	synaptonemal complex	part_of	intracellular non-membrane-bounded organelle
GO:0000795 (2)	is_a	GO:0044428	cc	synaptonemal complex	is_a	nuclear part
GO:0000795 (2)	is_a	GO:0044446	cc	synaptonemal complex	is_a	intracellular organelle part
GO:0000798 (1)	part_of	GO:0043232	cc	nuclear cohesin complex	part_of	intracellular non-membrane-bounded organelle
GO:0000798 (1)	is_a	GO:0043234	cc	nuclear cohesin complex	is_a	protein complex
GO:0000798 (1)	is_a	GO:0044428	cc	nuclear cohesin complex	is_a	nuclear part
GO:0000798 (1)	is_a	GO:0044446	cc	nuclear cohesin complex	is_a	intracellular organelle part
GO:0000799 (16)	part_of	GO:0043232	cc	nuclear condensin complex	part_of	intracellular non-membrane-bounded organelle
GO:0000799 (16)	is_a	GO:0043234	cc	nuclear condensin complex	is_a	protein complex
GO:0000799 (16)	is_a	GO:0044428	cc	nuclear condensin complex	is_a	nuclear part
GO:0000799 (16)	is_a	GO:0044446	cc	nuclear condensin complex	is_a	intracellular organelle part
GO:0000800 (2)	part_of	GO:0043232	cc	lateral element	part_of	intracellular non-membrane-bounded organelle
GO:0000800 (2)	is_a	GO:0044428	cc	lateral element	is_a	nuclear part
GO:0000800 (2)	is_a	GO:0044446	cc	lateral element	is_a	intracellular organelle part
GO:0000802 (1)	part_of	GO:0043232	cc	transverse filament	part_of	intracellular non-membrane-bounded organelle
GO:0000802 (1)	is_a	GO:0044428	cc	transverse filament	is_a	nuclear part
GO:0000802 (1)	is_a	GO:0044446	cc	transverse filament	is_a	intracellular organelle part
GO:0000808 (4)	part_of	GO:0043232	cc	origin recognition complex	part_of	intracellular non-membrane-bounded organelle
GO:0000808 (4)	is_a	GO:0043234	cc	origin recognition complex	is_a	protein complex
GO:0000808 (4)	is_a	GO:0044446	cc	origin recognition complex	is_a	intracellular organelle part
GO:0000810 (2)	is_a	GO:0016462	mf	diacylglycerol pyrophosphate phosphatase activity	is_a	pyrophosphatase activity
GO:0000811 (8)	part_of	GO:0043232	cc	GINS complex	part_of	intracellular non-membrane-bounded organelle
GO:0000811 (8)	is_a	GO:0043234	cc	GINS complex	is_a	protein complex
GO:0000811 (8)	is_a	GO:0044428	cc	GINS complex	is_a	nuclear part
GO:0000811 (8)	is_a	GO:0044446	cc	GINS complex	is_a	intracellular organelle part
GO:0000812 (32)	part_of	GO:0043232	cc	Swr1 complex	part_of	intracellular non-membrane-bounded organelle
GO:0000812 (32)	is_a	GO:0043234	cc	Swr1 complex	is_a	protein complex
GO:0000812 (32)	is_a	GO:0044428	cc	Swr1 complex	is_a	nuclear part
GO:0000812 (32)	part_of	GO:0044446	cc	Swr1 complex	part_of	intracellular organelle part
GO:0000813 (12)	part_of	GO:0005768	cc	ESCRT I complex	part_of	endosome
GO:0000813 (12)	part_of	GO:0031090	cc	ESCRT I complex	part_of	organelle membrane
GO:0000813 (12)	is_a	GO:0043234	cc	ESCRT I complex	is_a	protein complex
GO:0000813 (12)	is_a	GO:0044425	cc	ESCRT I complex	is_a	membrane part
GO:0000813 (12)	is_a	GO:0044444	cc	ESCRT I complex	is_a	cytoplasmic part
GO:0000813 (12)	is_a	GO:0044446	cc	ESCRT I complex	is_a	intracellular organelle part
GO:0000814 (3)	part_of	GO:0005768	cc	ESCRT II complex	part_of	endosome
GO:0000814 (3)	part_of	GO:0031090	cc	ESCRT II complex	part_of	organelle membrane
GO:0000814 (3)	is_a	GO:0043234	cc	ESCRT II complex	is_a	protein complex
GO:0000814 (3)	is_a	GO:0044425	cc	ESCRT II complex	is_a	membrane part
GO:0000814 (3)	is_a	GO:0044444	cc	ESCRT II complex	is_a	cytoplasmic part
GO:0000814 (3)	is_a	GO:0044446	cc	ESCRT II complex	is_a	intracellular organelle part
GO:0000815 (4)	part_of	GO:0005768	cc	ESCRT III complex	part_of	endosome
GO:0000815 (4)	part_of	GO:0031090	cc	ESCRT III complex	part_of	organelle membrane
GO:0000815 (4)	is_a	GO:0043234	cc	ESCRT III complex	is_a	protein complex
GO:0000815 (4)	is_a	GO:0044425	cc	ESCRT III complex	is_a	membrane part
GO:0000815 (4)	is_a	GO:0044444	cc	ESCRT III complex	is_a	cytoplasmic part
GO:0000815 (4)	is_a	GO:0044446	cc	ESCRT III complex	is_a	intracellular organelle part
GO:0000816 (1)	is_a	GO:0016301	mf	nicotinamide riboside kinase activity	is_a	kinase activity
GO:0000817 (5)	part_of	GO:0043232	cc	COMA complex	part_of	intracellular non-membrane-bounded organelle
GO:0000817 (5)	is_a	GO:0043234	cc	COMA complex	is_a	protein complex
GO:0000817 (5)	is_a	GO:0044428	cc	COMA complex	is_a	nuclear part
GO:0000817 (5)	is_a	GO:0044446	cc	COMA complex	is_a	intracellular organelle part
GO:0000818 (4)	part_of	GO:0043232	cc	nuclear MIS12/MIND type complex	part_of	intracellular non-membrane-bounded organelle
GO:0000818 (4)	is_a	GO:0043234	cc	nuclear MIS12/MIND type complex	is_a	protein complex
GO:0000818 (4)	is_a	GO:0044428	cc	nuclear MIS12/MIND type complex	is_a	nuclear part
GO:0000818 (4)	is_a	GO:0044446	cc	nuclear MIS12/MIND type complex	is_a	intracellular organelle part
GO:0000819 (1)	is_a	GO:0006996	bp	sister chromatid segregation	is_a	organelle organization
GO:0000819 (1)	is_a	GO:0009987	bp	sister chromatid segregation	is_a	cellular process
GO:0000821 (3)	is_a	GO:0019222	bp	regulation of arginine metabolic process	is_a	regulation of metabolic process
GO:0000821 (3)	is_a	GO:0031323	bp	regulation of arginine metabolic process	is_a	regulation of cellular metabolic process
GO:0000821 (3)	is_a	GO:0080090	bp	regulation of arginine metabolic process	is_a	regulation of primary metabolic process
GO:0000822 (2)	is_a	GO:0005488	mf	inositol hexakisphosphate binding	is_a	binding
GO:0000823 (2)	is_a	GO:0016301	mf	inositol trisphosphate 6-kinase activity	is_a	kinase activity
GO:0000823 (2)	is_a	GO:0016773	mf	inositol trisphosphate 6-kinase activity	is_a	phosphotransferase activity, alcohol group as acceptor
GO:0000824 (2)	is_a	GO:0016301	mf	inositol tetrakisphosphate 3-kinase activity	is_a	kinase activity
GO:0000824 (2)	is_a	GO:0016773	mf	inositol tetrakisphosphate 3-kinase activity	is_a	phosphotransferase activity, alcohol group as acceptor
GO:0000825 (1)	is_a	GO:0016301	mf	inositol tetrakisphosphate 6-kinase activity	is_a	kinase activity
GO:0000825 (1)	is_a	GO:0016773	mf	inositol tetrakisphosphate 6-kinase activity	is_a	phosphotransferase activity, alcohol group as acceptor
GO:0000827 (2)	is_a	GO:0016301	mf	inositol 1,3,4,5,6-pentakisphosphate kinase activity	is_a	kinase activity
GO:0000827 (2)	is_a	GO:0016772	mf	inositol 1,3,4,5,6-pentakisphosphate kinase activity	is_a	transferase activity, transferring phosphorus-containing groups
GO:0000828 (2)	is_a	GO:0016301	mf	inositol hexakisphosphate kinase activity	is_a	kinase activity
GO:0000828 (2)	is_a	GO:0016772	mf	inositol hexakisphosphate kinase activity	is_a	transferase activity, transferring phosphorus-containing groups
GO:0000829 (2)	is_a	GO:0016301	mf	inositol heptakisphosphate kinase activity	is_a	kinase activity
GO:0000829 (2)	is_a	GO:0016772	mf	inositol heptakisphosphate kinase activity	is_a	transferase activity, transferring phosphorus-containing groups
GO:0000837 (5)	part_of	GO:0005789	cc	Doa10p ubiquitin ligase complex	part_of	endoplasmic reticulum membrane
GO:0000837 (5)	is_a	GO:0043234	cc	Doa10p ubiquitin ligase complex	is_a	protein complex
GO:0000837 (5)	is_a	GO:0044424	cc	Doa10p ubiquitin ligase complex	is_a	intracellular part
GO:0000837 (5)	is_a	GO:0044425	cc	Doa10p ubiquitin ligase complex	is_a	membrane part
GO:0000837 (5)	is_a	GO:0044432	cc	Doa10p ubiquitin ligase complex	is_a	endoplasmic reticulum part
GO:0000837 (5)	is_a	GO:0044444	cc	Doa10p ubiquitin ligase complex	is_a	cytoplasmic part
GO:0000838 (2)	part_of	GO:0005789	cc	Hrd1p ubiquitin ligase ERAD-M complex	part_of	endoplasmic reticulum membrane
GO:0000838 (2)	is_a	GO:0043234	cc	Hrd1p ubiquitin ligase ERAD-M complex	is_a	protein complex
GO:0000838 (2)	is_a	GO:0044424	cc	Hrd1p ubiquitin ligase ERAD-M complex	is_a	intracellular part
GO:0000838 (2)	is_a	GO:0044425	cc	Hrd1p ubiquitin ligase ERAD-M complex	is_a	membrane part
GO:0000838 (2)	is_a	GO:0044432	cc	Hrd1p ubiquitin ligase ERAD-M complex	is_a	endoplasmic reticulum part
GO:0000838 (2)	is_a	GO:0044444	cc	Hrd1p ubiquitin ligase ERAD-M complex	is_a	cytoplasmic part
GO:0000839 (6)	part_of	GO:0005789	cc	Hrd1p ubiquitin ligase ERAD-L complex	part_of	endoplasmic reticulum membrane
GO:0000839 (6)	is_a	GO:0043234	cc	Hrd1p ubiquitin ligase ERAD-L complex	is_a	protein complex
GO:0000839 (6)	is_a	GO:0044424	cc	Hrd1p ubiquitin ligase ERAD-L complex	is_a	intracellular part
GO:0000839 (6)	is_a	GO:0044425	cc	Hrd1p ubiquitin ligase ERAD-L complex	is_a	membrane part
GO:0000839 (6)	is_a	GO:0044432	cc	Hrd1p ubiquitin ligase ERAD-L complex	is_a	endoplasmic reticulum part
GO:0000839 (6)	is_a	GO:0044444	cc	Hrd1p ubiquitin ligase ERAD-L complex	is_a	cytoplasmic part
GO:0000900 (1)	is_a	GO:0003674	mf	translation repressor activity, nucleic acid binding	is_a	molecular_function
GO:0000900 (1)	is_a	GO:0003676	mf	translation repressor activity, nucleic acid binding	is_a	nucleic acid binding
GO:0000902 (21)	is_a	GO:0009653	bp	cell morphogenesis	is_a	anatomical structure morphogenesis
GO:0000902 (21)	is_a	GO:0016043	bp	cell morphogenesis	is_a	cellular component organization
GO:0000902 (21)	is_a	GO:0048869	bp	cell morphogenesis	is_a	cellular developmental process
GO:0000903 (2)	is_a	GO:0009653	bp	cell morphogenesis during vegetative growth phase	is_a	anatomical structure morphogenesis
GO:0000903 (2)	is_a	GO:0016043	bp	cell morphogenesis during vegetative growth phase	is_a	cellular component organization
GO:0000903 (2)	is_a	GO:0048869	bp	cell morphogenesis during vegetative growth phase	is_a	cellular developmental process
GO:0000906 (2)	is_a	GO:0003824	mf	6,7-dimethyl-8-ribityllumazine synthase activity	is_a	catalytic activity
GO:0000907 (1)	is_a	GO:0003824	mf	sulfonate dioxygenase activity	is_a	catalytic activity
GO:0000910 (47)	is_a	GO:0051301	bp	cytokinesis	is_a	cell division
GO:0000915 (4)	is_a	GO:0006996	bp	cytokinesis, actomyosin contractile ring assembly	is_a	organelle organization
GO:0000915 (4)	is_a	GO:0009987	bp	cytokinesis, actomyosin contractile ring assembly	is_a	cellular process
GO:0000915 (4)	is_a	GO:0016043	bp	cytokinesis, actomyosin contractile ring assembly	is_a	cellular component organization
GO:0000915 (4)	part_of	GO:0044085	bp	cytokinesis, actomyosin contractile ring assembly	part_of	cellular component biogenesis
GO:0000915 (4)	part_of	GO:0051301	bp	cytokinesis, actomyosin contractile ring assembly	part_of	cell division
GO:0000916 (6)	is_a	GO:0009987	bp	contractile ring contraction involved in cell cycle cytokinesis	is_a	cellular process
GO:0000916 (6)	part_of	GO:0051301	bp	contractile ring contraction involved in cell cycle cytokinesis	part_of	cell division
GO:0000917 (7)	is_a	GO:0009987	bp	barrier septum formation	is_a	cellular process
GO:0000917 (7)	is_a	GO:0016043	bp	barrier septum formation	is_a	cellular component organization
GO:0000917 (7)	part_of	GO:0044085	bp	barrier septum formation	part_of	cellular component biogenesis
GO:0000917 (7)	part_of	GO:0051301	bp	barrier septum formation	part_of	cell division
GO:0000920 (4)	is_a	GO:0009987	bp	cytokinetic cell separation	is_a	cellular process
GO:0000920 (4)	part_of	GO:0051301	bp	cytokinetic cell separation	part_of	cell division
GO:0000921 (13)	part_of	GO:0006996	bp	septin ring assembly	part_of	organelle organization
GO:0000921 (13)	is_a	GO:0009987	bp	septin ring assembly	is_a	cellular process
GO:0000921 (13)	is_a	GO:0016043	bp	septin ring assembly	is_a	cellular component organization
GO:0000921 (13)	part_of	GO:0044085	bp	septin ring assembly	part_of	cellular component biogenesis
GO:0000922 (33)	part_of	GO:0043232	cc	spindle pole	part_of	intracellular non-membrane-bounded organelle
GO:0000922 (33)	is_a	GO:0044446	cc	spindle pole	is_a	intracellular organelle part
GO:0000928 (3)	part_of	GO:0043232	cc	gamma-tubulin small complex, spindle pole body	part_of	intracellular non-membrane-bounded organelle
GO:0000928 (3)	is_a	GO:0043234	cc	gamma-tubulin small complex, spindle pole body	is_a	protein complex
GO:0000928 (3)	is_a	GO:0044444	cc	gamma-tubulin small complex, spindle pole body	is_a	cytoplasmic part
GO:0000928 (3)	is_a	GO:0044446	cc	gamma-tubulin small complex, spindle pole body	is_a	intracellular organelle part
GO:0000932 (37)	is_a	GO:0030529	cc	cytoplasmic mRNA processing body	is_a	ribonucleoprotein complex
GO:0000932 (37)	is_a	GO:0044444	cc	cytoplasmic mRNA processing body	is_a	cytoplasmic part
GO:0000936 (1)	is_a	GO:0044464	cc	primary cell septum	is_a	cell part
GO:0000938 (5)	part_of	GO:0043226	cc	GARP complex	part_of	organelle
GO:0000938 (5)	part_of	GO:0043229	cc	GARP complex	part_of	intracellular organelle
GO:0000938 (5)	part_of	GO:0043231	cc	GARP complex	part_of	intracellular membrane-bounded organelle
GO:0000938 (5)	is_a	GO:0043234	cc	GARP complex	is_a	protein complex
GO:0000938 (5)	is_a	GO:0044431	cc	GARP complex	is_a	Golgi apparatus part
GO:0000938 (5)	is_a	GO:0044444	cc	GARP complex	is_a	cytoplasmic part
GO:0000938 (5)	is_a	GO:0044446	cc	GARP complex	is_a	intracellular organelle part
GO:0000942 (2)	part_of	GO:0043232	cc	outer kinetochore of condensed nuclear chromosome	part_of	intracellular non-membrane-bounded organelle
GO:0000942 (2)	is_a	GO:0043234	cc	outer kinetochore of condensed nuclear chromosome	is_a	protein complex
GO:0000942 (2)	is_a	GO:0044428	cc	outer kinetochore of condensed nuclear chromosome	is_a	nuclear part
GO:0000942 (2)	is_a	GO:0044446	cc	outer kinetochore of condensed nuclear chromosome	is_a	intracellular organelle part
GO:0000943 (94)	is_a	GO:0044428	cc	retrotransposon nucleocapsid	is_a	nuclear part
GO:0000944 (6)	self	GO:0000944	mf	base pairing with rRNA	self	base pairing with rRNA
GO:0000947 (6)	is_a	GO:0006807	bp	amino acid catabolic process to alcohol via Ehrlich pathway	is_a	nitrogen compound metabolic process
GO:0000947 (6)	is_a	GO:0009056	bp	amino acid catabolic process to alcohol via Ehrlich pathway	is_a	catabolic process
GO:0000947 (6)	is_a	GO:0009058	bp	amino acid catabolic process to alcohol via Ehrlich pathway	is_a	biosynthetic process
GO:0000947 (6)	is_a	GO:0034641	bp	amino acid catabolic process to alcohol via Ehrlich pathway	is_a	cellular nitrogen compound metabolic process
GO:0000947 (6)	is_a	GO:0044237	bp	amino acid catabolic process to alcohol via Ehrlich pathway	is_a	cellular metabolic process
GO:0000947 (6)	is_a	GO:0044238	bp	amino acid catabolic process to alcohol via Ehrlich pathway	is_a	primary metabolic process
GO:0000947 (6)	is_a	GO:0044248	bp	amino acid catabolic process to alcohol via Ehrlich pathway	is_a	cellular catabolic process
GO:0000947 (6)	is_a	GO:0044281	bp	amino acid catabolic process to alcohol via Ehrlich pathway	is_a	small molecule metabolic process
GO:0000949 (4)	is_a	GO:0006807	bp	aromatic amino acid family catabolic process to alcohol via Ehrlich pathway	is_a	nitrogen compound metabolic process
GO:0000949 (4)	is_a	GO:0009056	bp	aromatic amino acid family catabolic process to alcohol via Ehrlich pathway	is_a	catabolic process
GO:0000949 (4)	is_a	GO:0009058	bp	aromatic amino acid family catabolic process to alcohol via Ehrlich pathway	is_a	biosynthetic process
GO:0000949 (4)	is_a	GO:0034641	bp	aromatic amino acid family catabolic process to alcohol via Ehrlich pathway	is_a	cellular nitrogen compound metabolic process
GO:0000949 (4)	is_a	GO:0044237	bp	aromatic amino acid family catabolic process to alcohol via Ehrlich pathway	is_a	cellular metabolic process
GO:0000949 (4)	is_a	GO:0044238	bp	aromatic amino acid family catabolic process to alcohol via Ehrlich pathway	is_a	primary metabolic process
GO:0000949 (4)	is_a	GO:0044248	bp	aromatic amino acid family catabolic process to alcohol via Ehrlich pathway	is_a	cellular catabolic process
GO:0000949 (4)	is_a	GO:0044281	bp	aromatic amino acid family catabolic process to alcohol via Ehrlich pathway	is_a	small molecule metabolic process
GO:0000950 (2)	is_a	GO:0006807	bp	branched chain family amino acid catabolic process to alcohol via Ehrlich pathway	is_a	nitrogen compound metabolic process
GO:0000950 (2)	is_a	GO:0009056	bp	branched chain family amino acid catabolic process to alcohol via Ehrlich pathway	is_a	catabolic process
GO:0000950 (2)	is_a	GO:0009058	bp	branched chain family amino acid catabolic process to alcohol via Ehrlich pathway	is_a	biosynthetic process
GO:0000950 (2)	is_a	GO:0034641	bp	branched chain family amino acid catabolic process to alcohol via Ehrlich pathway	is_a	cellular nitrogen compound metabolic process
GO:0000950 (2)	is_a	GO:0044237	bp	branched chain family amino acid catabolic process to alcohol via Ehrlich pathway	is_a	cellular metabolic process
GO:0000950 (2)	is_a	GO:0044238	bp	branched chain family amino acid catabolic process to alcohol via Ehrlich pathway	is_a	primary metabolic process
GO:0000950 (2)	is_a	GO:0044248	bp	branched chain family amino acid catabolic process to alcohol via Ehrlich pathway	is_a	cellular catabolic process
GO:0000950 (2)	is_a	GO:0044281	bp	branched chain family amino acid catabolic process to alcohol via Ehrlich pathway	is_a	small molecule metabolic process
GO:0000951 (1)	is_a	GO:0006807	bp	methionine catabolic process to 3-methylthiopropanol	is_a	nitrogen compound metabolic process
GO:0000951 (1)	is_a	GO:0009056	bp	methionine catabolic process to 3-methylthiopropanol	is_a	catabolic process
GO:0000951 (1)	is_a	GO:0009058	bp	methionine catabolic process to 3-methylthiopropanol	is_a	biosynthetic process
GO:0000951 (1)	is_a	GO:0034641	bp	methionine catabolic process to 3-methylthiopropanol	is_a	cellular nitrogen compound metabolic process
GO:0000951 (1)	is_a	GO:0044237	bp	methionine catabolic process to 3-methylthiopropanol	is_a	cellular metabolic process
GO:0000951 (1)	is_a	GO:0044238	bp	methionine catabolic process to 3-methylthiopropanol	is_a	primary metabolic process
GO:0000951 (1)	is_a	GO:0044248	bp	methionine catabolic process to 3-methylthiopropanol	is_a	cellular catabolic process
GO:0000951 (1)	is_a	GO:0044281	bp	methionine catabolic process to 3-methylthiopropanol	is_a	small molecule metabolic process
GO:0000956 (16)	is_a	GO:0016070	bp	nuclear-transcribed mRNA catabolic process	is_a	RNA metabolic process
GO:0000956 (16)	is_a	GO:0044265	bp	nuclear-transcribed mRNA catabolic process	is_a	cellular macromolecule catabolic process
GO:0000958 (1)	is_a	GO:0016070	bp	mitochondrial mRNA catabolic process	is_a	RNA metabolic process
GO:0000958 (1)	is_a	GO:0044265	bp	mitochondrial mRNA catabolic process	is_a	cellular macromolecule catabolic process
GO:0000963 (1)	is_a	GO:0006396	bp	mitochondrial RNA processing	is_a	RNA processing
GO:0000963 (1)	is_a	GO:0016070	bp	mitochondrial RNA processing	is_a	RNA metabolic process
GO:0000964 (2)	is_a	GO:0006396	bp	mitochondrial RNA 5'-end processing	is_a	RNA processing
GO:0000964 (2)	is_a	GO:0016070	bp	mitochondrial RNA 5'-end processing	is_a	RNA metabolic process
GO:0000972 (1)	is_a	GO:0006996	bp	transcription-dependent tethering of RNA polymerase II gene DNA at nuclear periphery	is_a	organelle organization
GO:0000973 (2)	is_a	GO:0006996	bp	posttranscriptional tethering of RNA polymerase II gene DNA at nuclear periphery	is_a	organelle organization
GO:0000974 (10)	is_a	GO:0043234	cc	Prp19 complex	is_a	protein complex
GO:0001100 (10)	is_a	GO:0050789	bp	negative regulation of exit from mitosis	is_a	regulation of biological process
GO:0001100 (10)	is_a	GO:0050794	bp	negative regulation of exit from mitosis	is_a	regulation of cellular process
GO:0001101 (14)	is_a	GO:0050896	bp	response to acid	is_a	response to stimulus
GO:0001300 (17)	is_a	GO:0009987	bp	chronological cell aging	is_a	cellular process
GO:0001300 (17)	is_a	GO:0032502	bp	chronological cell aging	is_a	developmental process
GO:0001302 (49)	is_a	GO:0009987	bp	replicative cell aging	is_a	cellular process
GO:0001302 (49)	is_a	GO:0032502	bp	replicative cell aging	is_a	developmental process
GO:0001308 (11)	is_a	GO:0006996	bp	loss of chromatin silencing involved in replicative cell aging	is_a	organelle organization
GO:0001308 (11)	is_a	GO:0009889	bp	loss of chromatin silencing involved in replicative cell aging	is_a	regulation of biosynthetic process
GO:0001308 (11)	part_of	GO:0009987	bp	loss of chromatin silencing involved in replicative cell aging	part_of	cellular process
GO:0001308 (11)	is_a	GO:0010468	bp	loss of chromatin silencing involved in replicative cell aging	is_a	regulation of gene expression
GO:0001308 (11)	is_a	GO:0010556	bp	loss of chromatin silencing involved in replicative cell aging	is_a	regulation of macromolecule biosynthetic process
GO:0001308 (11)	is_a	GO:0019222	bp	loss of chromatin silencing involved in replicative cell aging	is_a	regulation of metabolic process
GO:0001308 (11)	is_a	GO:0031323	bp	loss of chromatin silencing involved in replicative cell aging	is_a	regulation of cellular metabolic process
GO:0001308 (11)	is_a	GO:0031326	bp	loss of chromatin silencing involved in replicative cell aging	is_a	regulation of cellular biosynthetic process
GO:0001308 (11)	part_of	GO:0032502	bp	loss of chromatin silencing involved in replicative cell aging	part_of	developmental process
GO:0001308 (11)	is_a	GO:0050789	bp	loss of chromatin silencing involved in replicative cell aging	is_a	regulation of biological process
GO:0001308 (11)	is_a	GO:0050794	bp	loss of chromatin silencing involved in replicative cell aging	is_a	regulation of cellular process
GO:0001308 (11)	is_a	GO:0060255	bp	loss of chromatin silencing involved in replicative cell aging	is_a	regulation of macromolecule metabolic process
GO:0001308 (11)	is_a	GO:0080090	bp	loss of chromatin silencing involved in replicative cell aging	is_a	regulation of primary metabolic process
GO:0001310 (1)	is_a	GO:0006996	bp	extrachromosomal rDNA circle accumulation involved in replicative cell aging	is_a	organelle organization
GO:0001310 (1)	part_of	GO:0009987	bp	extrachromosomal rDNA circle accumulation involved in replicative cell aging	part_of	cellular process
GO:0001310 (1)	part_of	GO:0032502	bp	extrachromosomal rDNA circle accumulation involved in replicative cell aging	part_of	developmental process
GO:0001315 (2)	is_a	GO:0006950	bp	age-dependent response to reactive oxygen species	is_a	response to stress
GO:0001315 (2)	is_a	GO:0050896	bp	age-dependent response to reactive oxygen species	is_a	response to stimulus
GO:0001319 (2)	part_of	GO:0006950	bp	inheritance of oxidatively modified proteins involved in replicative cell aging	part_of	response to stress
GO:0001319 (2)	is_a	GO:0008104	bp	inheritance of oxidatively modified proteins involved in replicative cell aging	is_a	protein localization
GO:0001319 (2)	part_of	GO:0009987	bp	inheritance of oxidatively modified proteins involved in replicative cell aging	part_of	cellular process
GO:0001319 (2)	part_of	GO:0032502	bp	inheritance of oxidatively modified proteins involved in replicative cell aging	part_of	developmental process
GO:0001319 (2)	part_of	GO:0050896	bp	inheritance of oxidatively modified proteins involved in replicative cell aging	part_of	response to stimulus
GO:0001320 (2)	is_a	GO:0006950	bp	age-dependent response to reactive oxygen species involved in chronological cell aging	is_a	response to stress
GO:0001320 (2)	part_of	GO:0009987	bp	age-dependent response to reactive oxygen species involved in chronological cell aging	part_of	cellular process
GO:0001320 (2)	is_a	GO:0032502	bp	age-dependent response to reactive oxygen species involved in chronological cell aging	is_a	developmental process
GO:0001320 (2)	is_a	GO:0050896	bp	age-dependent response to reactive oxygen species involved in chronological cell aging	is_a	response to stimulus
GO:0001324 (5)	is_a	GO:0006950	bp	age-dependent response to oxidative stress involved in chronological cell aging	is_a	response to stress
GO:0001324 (5)	part_of	GO:0009987	bp	age-dependent response to oxidative stress involved in chronological cell aging	part_of	cellular process
GO:0001324 (5)	is_a	GO:0032502	bp	age-dependent response to oxidative stress involved in chronological cell aging	is_a	developmental process
GO:0001324 (5)	is_a	GO:0050896	bp	age-dependent response to oxidative stress involved in chronological cell aging	is_a	response to stimulus
GO:0001400 (7)	part_of	GO:0005937	cc	mating projection base	part_of	mating projection
GO:0001400 (7)	is_a	GO:0044463	cc	mating projection base	is_a	cell projection part
GO:0001401 (7)	part_of	GO:0005741	cc	mitochondrial sorting and assembly machinery complex	part_of	mitochondrial outer membrane
GO:0001401 (7)	part_of	GO:0031966	cc	mitochondrial sorting and assembly machinery complex	part_of	mitochondrial membrane
GO:0001401 (7)	is_a	GO:0043234	cc	mitochondrial sorting and assembly machinery complex	is_a	protein complex
GO:0001401 (7)	is_a	GO:0044425	cc	mitochondrial sorting and assembly machinery complex	is_a	membrane part
GO:0001401 (7)	is_a	GO:0044429	cc	mitochondrial sorting and assembly machinery complex	is_a	mitochondrial part
GO:0001402 (14)	is_a	GO:0008150	bp	signal transduction involved in filamentous growth	is_a	biological_process
GO:0001402 (14)	is_a	GO:0050794	bp	signal transduction involved in filamentous growth	is_a	regulation of cellular process
GO:0001403 (59)	is_a	GO:0008150	bp	invasive growth in response to glucose limitation	is_a	biological_process
GO:0001405 (11)	part_of	GO:0005743	cc	presequence translocase-associated import motor	part_of	mitochondrial inner membrane
GO:0001405 (11)	part_of	GO:0031966	cc	presequence translocase-associated import motor	part_of	mitochondrial membrane
GO:0001405 (11)	is_a	GO:0043234	cc	presequence translocase-associated import motor	is_a	protein complex
GO:0001405 (11)	is_a	GO:0044425	cc	presequence translocase-associated import motor	is_a	membrane part
GO:0001405 (11)	is_a	GO:0044429	cc	presequence translocase-associated import motor	is_a	mitochondrial part
GO:0001406 (1)	is_a	GO:0003674	mf	glycerophosphodiester transmembrane transporter activity	is_a	molecular_function
GO:0001407 (2)	is_a	GO:0006810	bp	glycerophosphodiester transport	is_a	transport
GO:0001408 (1)	is_a	GO:0006810	bp	guanine nucleotide transport	is_a	transport
GO:0001409 (1)	is_a	GO:0003674	mf	guanine nucleotide transmembrane transporter activity	is_a	molecular_function
GO:0001510 (4)	self	GO:0001510	bp	RNA methylation	self	RNA methylation
GO:0001522 (13)	is_a	GO:0009451	bp	pseudouridine synthesis	is_a	RNA modification
GO:0001558 (14)	is_a	GO:0050789	bp	regulation of cell growth	is_a	regulation of biological process
GO:0001558 (14)	is_a	GO:0050794	bp	regulation of cell growth	is_a	regulation of cellular process
GO:0001578 (1)	is_a	GO:0006996	bp	microtubule bundle formation	is_a	organelle organization
GO:0001578 (1)	is_a	GO:0009987	bp	microtubule bundle formation	is_a	cellular process
GO:0001671 (19)	is_a	GO:0003674	mf	ATPase activator activity	is_a	molecular_function
GO:0001676 (3)	is_a	GO:0044237	bp	long-chain fatty acid metabolic process	is_a	cellular metabolic process
GO:0001676 (3)	is_a	GO:0044238	bp	long-chain fatty acid metabolic process	is_a	primary metabolic process
GO:0001676 (3)	is_a	GO:0044281	bp	long-chain fatty acid metabolic process	is_a	small molecule metabolic process
GO:0001682 (3)	is_a	GO:0034470	bp	tRNA 5'-leader removal	is_a	ncRNA processing
GO:0001682 (3)	is_a	GO:0034660	bp	tRNA 5'-leader removal	is_a	ncRNA metabolic process
GO:0001731 (2)	part_of	GO:0006412	bp	formation of translation preinitiation complex	part_of	translation
GO:0001731 (2)	is_a	GO:0009987	bp	formation of translation preinitiation complex	is_a	cellular process
GO:0001731 (2)	is_a	GO:0016043	bp	formation of translation preinitiation complex	is_a	cellular component organization
GO:0001731 (2)	part_of	GO:0022613	bp	formation of translation preinitiation complex	part_of	ribonucleoprotein complex biogenesis
GO:0001731 (2)	part_of	GO:0044085	bp	formation of translation preinitiation complex	part_of	cellular component biogenesis
GO:0001734 (2)	is_a	GO:0016740	mf	mRNA (N6-adenosine)-methyltransferase activity	is_a	transferase activity
GO:0001786 (2)	is_a	GO:0005488	mf	phosphatidylserine binding	is_a	binding
GO:0001882 (8)	self	GO:0001882	mf	nucleoside binding	self	nucleoside binding
GO:0001883 (7)	self	GO:0001883	mf	purine nucleoside binding	self	purine nucleoside binding
GO:0001932 (1)	is_a	GO:0031323	bp	regulation of protein amino acid phosphorylation	is_a	regulation of cellular metabolic process
GO:0001932 (1)	is_a	GO:0032268	bp	regulation of protein amino acid phosphorylation	is_a	regulation of cellular protein metabolic process
GO:0001933 (1)	is_a	GO:0019222	bp	negative regulation of protein amino acid phosphorylation	is_a	regulation of metabolic process
GO:0001933 (1)	is_a	GO:0031323	bp	negative regulation of protein amino acid phosphorylation	is_a	regulation of cellular metabolic process
GO:0001933 (1)	is_a	GO:0032268	bp	negative regulation of protein amino acid phosphorylation	is_a	regulation of cellular protein metabolic process
GO:0001933 (1)	is_a	GO:0050789	bp	negative regulation of protein amino acid phosphorylation	is_a	regulation of biological process
GO:0001933 (1)	is_a	GO:0050794	bp	negative regulation of protein amino acid phosphorylation	is_a	regulation of cellular process
GO:0001933 (1)	is_a	GO:0051246	bp	negative regulation of protein amino acid phosphorylation	is_a	regulation of protein metabolic process
GO:0001933 (1)	is_a	GO:0060255	bp	negative regulation of protein amino acid phosphorylation	is_a	regulation of macromolecule metabolic process
GO:0001934 (3)	is_a	GO:0019222	bp	positive regulation of protein amino acid phosphorylation	is_a	regulation of metabolic process
GO:0001934 (3)	is_a	GO:0031323	bp	positive regulation of protein amino acid phosphorylation	is_a	regulation of cellular metabolic process
GO:0001934 (3)	is_a	GO:0032268	bp	positive regulation of protein amino acid phosphorylation	is_a	regulation of cellular protein metabolic process
GO:0001934 (3)	is_a	GO:0050789	bp	positive regulation of protein amino acid phosphorylation	is_a	regulation of biological process
GO:0001934 (3)	is_a	GO:0050794	bp	positive regulation of protein amino acid phosphorylation	is_a	regulation of cellular process
GO:0001934 (3)	is_a	GO:0051246	bp	positive regulation of protein amino acid phosphorylation	is_a	regulation of protein metabolic process
GO:0001934 (3)	is_a	GO:0060255	bp	positive regulation of protein amino acid phosphorylation	is_a	regulation of macromolecule metabolic process
GO:0001948 (1)	is_a	GO:0005515	mf	glycoprotein binding	is_a	protein binding
GO:0001950 (89)	is_a	GO:0044464	cc	plasma membrane enriched fraction	is_a	cell part
GO:0001965 (2)	is_a	GO:0005515	mf	G-protein alpha-subunit binding	is_a	protein binding
GO:0002097 (1)	is_a	GO:0009451	bp	tRNA wobble base modification	is_a	RNA modification
GO:0002097 (1)	is_a	GO:0034470	bp	tRNA wobble base modification	is_a	ncRNA processing
GO:0002097 (1)	is_a	GO:0034660	bp	tRNA wobble base modification	is_a	ncRNA metabolic process
GO:0002098 (31)	is_a	GO:0009451	bp	tRNA wobble uridine modification	is_a	RNA modification
GO:0002098 (31)	is_a	GO:0034470	bp	tRNA wobble uridine modification	is_a	ncRNA processing
GO:0002098 (31)	is_a	GO:0034660	bp	tRNA wobble uridine modification	is_a	ncRNA metabolic process
GO:0002107 (1)	is_a	GO:0006364	bp	generation of mature 3'-end of 5S rRNA generated by RNA polymerase III	is_a	rRNA processing
GO:0002107 (1)	is_a	GO:0006396	bp	generation of mature 3'-end of 5S rRNA generated by RNA polymerase III	is_a	RNA processing
GO:0002107 (1)	is_a	GO:0034470	bp	generation of mature 3'-end of 5S rRNA generated by RNA polymerase III	is_a	ncRNA processing
GO:0002109 (1)	is_a	GO:0006364	bp	maturation of SSU-rRNA from tricistronic rRNA transcript (SSU-rRNA, LSU-rRNA,5S)	is_a	rRNA processing
GO:0002143 (11)	is_a	GO:0009451	bp	wobble position uridine thiolation	is_a	RNA modification
GO:0002143 (11)	is_a	GO:0034470	bp	wobble position uridine thiolation	is_a	ncRNA processing
GO:0002143 (11)	is_a	GO:0034660	bp	wobble position uridine thiolation	is_a	ncRNA metabolic process
GO:0003006 (1)	is_a	GO:0008150	bp	reproductive developmental process	is_a	biological_process
GO:0003006 (1)	is_a	GO:0032502	bp	reproductive developmental process	is_a	developmental process
GO:0003400 (4)	is_a	GO:0006139	bp	regulation of COPII vesicle coating	is_a	nucleobase, nucleoside, nucleotide and nucleic acid metabolic process
GO:0003400 (4)	is_a	GO:0009056	bp	regulation of COPII vesicle coating	is_a	catabolic process
GO:0003400 (4)	is_a	GO:0034641	bp	regulation of COPII vesicle coating	is_a	cellular nitrogen compound metabolic process
GO:0003400 (4)	is_a	GO:0044237	bp	regulation of COPII vesicle coating	is_a	cellular metabolic process
GO:0003400 (4)	is_a	GO:0044248	bp	regulation of COPII vesicle coating	is_a	cellular catabolic process
GO:0003400 (4)	is_a	GO:0044281	bp	regulation of COPII vesicle coating	is_a	small molecule metabolic process
GO:0003400 (4)	is_a	GO:0050789	bp	regulation of COPII vesicle coating	is_a	regulation of biological process
GO:0003400 (4)	is_a	GO:0050794	bp	regulation of COPII vesicle coating	is_a	regulation of cellular process
GO:0003674 (2011)	self	GO:0003674	mf	molecular_function	self	molecular_function
GO:0003676 (310)	self	GO:0003676	mf	nucleic acid binding	self	nucleic acid binding
GO:0003677 (753)	self	GO:0003677	mf	DNA binding	self	DNA binding
GO:0003678 (21)	is_a	GO:0004386	mf	DNA helicase activity	is_a	helicase activity
GO:0003680 (5)	is_a	GO:0043565	mf	AT DNA binding	is_a	sequence-specific DNA binding
GO:0003682 (76)	is_a	GO:0005488	mf	chromatin binding	is_a	binding
GO:0003684 (27)	is_a	GO:0003677	mf	damaged DNA binding	is_a	DNA binding
GO:0003688 (41)	is_a	GO:0043565	mf	DNA replication origin binding	is_a	sequence-specific DNA binding
GO:0003689 (14)	is_a	GO:0003677	mf	DNA clamp loader activity	is_a	DNA binding
GO:0003689 (14)	is_a	GO:0017111	mf	DNA clamp loader activity	is_a	nucleoside-triphosphatase activity
GO:0003690 (34)	is_a	GO:0003677	mf	double-stranded DNA binding	is_a	DNA binding
GO:0003691 (3)	is_a	GO:0003677	mf	double-stranded telomeric DNA binding	is_a	DNA binding
GO:0003691 (3)	is_a	GO:0043565	mf	double-stranded telomeric DNA binding	is_a	sequence-specific DNA binding
GO:0003697 (35)	is_a	GO:0003677	mf	single-stranded DNA binding	is_a	DNA binding
GO:0003700 (214)	self	GO:0003700	mf	transcription factor activity	self	transcription factor activity
GO:0003701 (17)	is_a	GO:0030528	mf	RNA polymerase I transcription factor activity	is_a	transcription regulator activity
GO:0003702 (51)	self	GO:0003702	mf	RNA polymerase II transcription factor activity	self	RNA polymerase II transcription factor activity
GO:0003704 (90)	self	GO:0003704	mf	specific RNA polymerase II transcription factor activity	self	specific RNA polymerase II transcription factor activity
GO:0003706 (2)	is_a	GO:0003704	mf	ligand-regulated transcription factor activity	is_a	specific RNA polymerase II transcription factor activity
GO:0003709 (12)	is_a	GO:0030528	mf	RNA polymerase III transcription factor activity	is_a	transcription regulator activity
GO:0003711 (9)	is_a	GO:0030528	mf	transcription elongation regulator activity	is_a	transcription regulator activity
GO:0003712 (14)	is_a	GO:0005515	mf	transcription cofactor activity	is_a	protein binding
GO:0003712 (14)	is_a	GO:0030528	mf	transcription cofactor activity	is_a	transcription regulator activity
GO:0003713 (32)	is_a	GO:0005515	mf	transcription coactivator activity	is_a	protein binding
GO:0003713 (32)	is_a	GO:0030528	mf	transcription coactivator activity	is_a	transcription regulator activity
GO:0003714 (23)	is_a	GO:0005515	mf	transcription corepressor activity	is_a	protein binding
GO:0003714 (23)	is_a	GO:0030528	mf	transcription corepressor activity	is_a	transcription regulator activity
GO:0003716 (1)	is_a	GO:0030528	mf	RNA polymerase I transcription termination factor activity	is_a	transcription regulator activity
GO:0003717 (1)	is_a	GO:0030528	mf	RNA polymerase II transcription termination factor activity	is_a	transcription regulator activity
GO:0003720 (2)	is_a	GO:0003964	mf	telomerase activity	is_a	RNA-directed DNA polymerase activity
GO:0003721 (2)	is_a	GO:0003964	mf	telomeric template RNA reverse transcriptase activity	is_a	RNA-directed DNA polymerase activity
GO:0003723 (777)	self	GO:0003723	mf	RNA binding	self	RNA binding
GO:0003724 (14)	is_a	GO:0004386	mf	RNA helicase activity	is_a	helicase activity
GO:0003725 (4)	is_a	GO:0003723	mf	double-stranded RNA binding	is_a	RNA binding
GO:0003727 (3)	is_a	GO:0003723	mf	single-stranded RNA binding	is_a	RNA binding
GO:0003729 (51)	is_a	GO:0003723	mf	mRNA binding	is_a	RNA binding
GO:0003730 (1)	is_a	GO:0003723	mf	mRNA 3'-UTR binding	is_a	RNA binding
GO:0003735 (430)	self	GO:0003735	mf	structural constituent of ribosome	self	structural constituent of ribosome
GO:0003743 (88)	self	GO:0003743	mf	translation initiation factor activity	self	translation initiation factor activity
GO:0003746 (42)	is_a	GO:0008135	mf	translation elongation factor activity	is_a	translation factor activity, nucleic acid binding
GO:0003747 (8)	is_a	GO:0008135	mf	translation release factor activity	is_a	translation factor activity, nucleic acid binding
GO:0003755 (60)	is_a	GO:0003824	mf	peptidyl-prolyl cis-trans isomerase activity	is_a	catalytic activity
GO:0003756 (23)	is_a	GO:0003824	mf	protein disulfide isomerase activity	is_a	catalytic activity
GO:0003774 (31)	is_a	GO:0017111	mf	motor activity	is_a	nucleoside-triphosphatase activity
GO:0003777 (18)	is_a	GO:0017111	mf	microtubule motor activity	is_a	nucleoside-triphosphatase activity
GO:0003779 (57)	is_a	GO:0005515	mf	actin binding	is_a	protein binding
GO:0003785 (3)	is_a	GO:0005515	mf	actin monomer binding	is_a	protein binding
GO:0003786 (2)	is_a	GO:0005515	mf	actin lateral binding	is_a	protein binding
GO:0003824 (511)	self	GO:0003824	mf	catalytic activity	self	catalytic activity
GO:0003825 (8)	is_a	GO:0016740	mf	alpha,alpha-trehalose-phosphate synthase (UDP-forming) activity	is_a	transferase activity
GO:0003838 (2)	is_a	GO:0016740	mf	sterol 24-C-methyltransferase activity	is_a	transferase activity
GO:0003840 (3)	is_a	GO:0016740	mf	gamma-glutamyltransferase activity	is_a	transferase activity
GO:0003841 (8)	is_a	GO:0016740	mf	1-acylglycerol-3-phosphate O-acyltransferase activity	is_a	transferase activity
GO:0003842 (4)	is_a	GO:0003824	mf	1-pyrroline-5-carboxylate dehydrogenase activity	is_a	catalytic activity
GO:0003843 (12)	is_a	GO:0016740	mf	1,3-beta-glucan synthase activity	is_a	transferase activity
GO:0003844 (3)	is_a	GO:0016740	mf	1,4-alpha-glucan branching enzyme activity	is_a	transferase activity
GO:0003848 (4)	is_a	GO:0016772	mf	2-amino-4-hydroxy-6-hydroxymethyldihydropteridine diphosphokinase activity	is_a	transferase activity, transferring phosphorus-containing groups
GO:0003849 (6)	is_a	GO:0016740	mf	3-deoxy-7-phosphoheptulonate synthase activity	is_a	transferase activity
GO:0003850 (4)	is_a	GO:0016787	mf	2-deoxyglucose-6-phosphatase activity	is_a	hydrolase activity
GO:0003852 (8)	is_a	GO:0016740	mf	2-isopropylmalate synthase activity	is_a	transferase activity
GO:0003854 (1)	is_a	GO:0003824	mf	3-beta-hydroxy-delta5-steroid dehydrogenase activity	is_a	catalytic activity
GO:0003855 (3)	is_a	GO:0003824	mf	3-dehydroquinate dehydratase activity	is_a	catalytic activity
GO:0003856 (3)	is_a	GO:0003824	mf	3-dehydroquinate synthase activity	is_a	catalytic activity
GO:0003857 (1)	is_a	GO:0003824	mf	3-hydroxyacyl-CoA dehydrogenase activity	is_a	catalytic activity
GO:0003860 (3)	is_a	GO:0016787	mf	3-hydroxyisobutyryl-CoA hydrolase activity	is_a	hydrolase activity
GO:0003861 (3)	is_a	GO:0003824	mf	3-isopropylmalate dehydratase activity	is_a	catalytic activity
GO:0003862 (4)	is_a	GO:0003824	mf	3-isopropylmalate dehydrogenase activity	is_a	catalytic activity
GO:0003864 (4)	is_a	GO:0016740	mf	3-methyl-2-oxobutanoate hydroxymethyltransferase activity	is_a	transferase activity
GO:0003866 (3)	is_a	GO:0016740	mf	3-phosphoshikimate 1-carboxyvinyltransferase activity	is_a	transferase activity
GO:0003867 (3)	is_a	GO:0016740	mf	4-aminobutyrate transaminase activity	is_a	transferase activity
GO:0003869 (3)	is_a	GO:0016787	mf	4-nitrophenylphosphatase activity	is_a	hydrolase activity
GO:0003870 (5)	is_a	GO:0016740	mf	5-aminolevulinate synthase activity	is_a	transferase activity
GO:0003871 (3)	is_a	GO:0016740	mf	5-methyltetrahydropteroyltriglutamate-homocysteine S-methyltransferase activity	is_a	transferase activity
GO:0003872 (6)	is_a	GO:0016301	mf	6-phosphofructokinase activity	is_a	kinase activity
GO:0003872 (6)	is_a	GO:0016773	mf	6-phosphofructokinase activity	is_a	phosphotransferase activity, alcohol group as acceptor
GO:0003873 (13)	is_a	GO:0016301	mf	6-phosphofructo-2-kinase activity	is_a	kinase activity
GO:0003873 (13)	is_a	GO:0016773	mf	6-phosphofructo-2-kinase activity	is_a	phosphotransferase activity, alcohol group as acceptor
GO:0003876 (3)	is_a	GO:0003824	mf	AMP deaminase activity	is_a	catalytic activity
GO:0003876 (3)	is_a	GO:0016787	mf	AMP deaminase activity	is_a	hydrolase activity
GO:0003877 (4)	is_a	GO:0016779	mf	ATP adenylyltransferase activity	is_a	nucleotidyltransferase activity
GO:0003878 (1)	is_a	GO:0016740	mf	ATP citrate synthase activity	is_a	transferase activity
GO:0003879 (3)	is_a	GO:0016740	mf	ATP phosphoribosyltransferase activity	is_a	transferase activity
GO:0003881 (3)	is_a	GO:0016772	mf	CDP-diacylglycerol-inositol 3-phosphatidyltransferase activity	is_a	transferase activity, transferring phosphorus-containing groups
GO:0003882 (4)	is_a	GO:0016772	mf	CDP-diacylglycerol-serine O-phosphatidyltransferase activity	is_a	transferase activity, transferring phosphorus-containing groups
GO:0003883 (11)	is_a	GO:0016879	mf	CTP synthase activity	is_a	ligase activity, forming carbon-nitrogen bonds
GO:0003885 (4)	is_a	GO:0003824	mf	D-arabinono-1,4-lactone oxidase activity	is_a	catalytic activity
GO:0003887 (197)	self	GO:0003887	mf	DNA-directed DNA polymerase activity	self	DNA-directed DNA polymerase activity
GO:0003896 (11)	is_a	GO:0003899	mf	DNA primase activity	is_a	DNA-directed RNA polymerase activity
GO:0003899 (113)	self	GO:0003899	mf	DNA-directed RNA polymerase activity	self	DNA-directed RNA polymerase activity
GO:0003904 (3)	is_a	GO:0003824	mf	deoxyribodipyrimidine photo-lyase activity	is_a	catalytic activity
GO:0003905 (4)	is_a	GO:0016787	mf	alkylbase DNA N-glycosylase activity	is_a	hydrolase activity
GO:0003906 (10)	is_a	GO:0003824	mf	DNA-(apurinic or apyrimidinic site) lyase activity	is_a	catalytic activity
GO:0003908 (4)	is_a	GO:0016740	mf	methylated-DNA-[protein]-cysteine S-methyltransferase activity	is_a	transferase activity
GO:0003910 (9)	is_a	GO:0016874	mf	DNA ligase (ATP) activity	is_a	ligase activity
GO:0003913 (1)	is_a	GO:0003824	mf	DNA photolyase activity	is_a	catalytic activity
GO:0003916 (5)	is_a	GO:0003677	mf	DNA topoisomerase activity	is_a	DNA binding
GO:0003916 (5)	is_a	GO:0003824	mf	DNA topoisomerase activity	is_a	catalytic activity
GO:0003917 (7)	is_a	GO:0003677	mf	DNA topoisomerase type I activity	is_a	DNA binding
GO:0003917 (7)	is_a	GO:0003824	mf	DNA topoisomerase type I activity	is_a	catalytic activity
GO:0003918 (5)	is_a	GO:0003677	mf	DNA topoisomerase (ATP-hydrolyzing) activity	is_a	DNA binding
GO:0003918 (5)	is_a	GO:0003824	mf	DNA topoisomerase (ATP-hydrolyzing) activity	is_a	catalytic activity
GO:0003919 (4)	is_a	GO:0016779	mf	FMN adenylyltransferase activity	is_a	nucleotidyltransferase activity
GO:0003922 (4)	is_a	GO:0016879	mf	GMP synthase (glutamine-hydrolyzing) activity	is_a	ligase activity, forming carbon-nitrogen bonds
GO:0003923 (9)	is_a	GO:0016787	mf	GPI-anchor transamidase activity	is_a	hydrolase activity
GO:0003924 (124)	self	GO:0003924	mf	GTPase activity	self	GTPase activity
GO:0003934 (3)	is_a	GO:0016787	mf	GTP cyclohydrolase I activity	is_a	hydrolase activity
GO:0003935 (2)	is_a	GO:0016787	mf	GTP cyclohydrolase II activity	is_a	hydrolase activity
GO:0003937 (6)	is_a	GO:0016787	mf	IMP cyclohydrolase activity	is_a	hydrolase activity
GO:0003938 (9)	is_a	GO:0003824	mf	IMP dehydrogenase activity	is_a	catalytic activity
GO:0003939 (5)	is_a	GO:0003824	mf	L-iditol 2-dehydrogenase activity	is_a	catalytic activity
GO:0003941 (4)	is_a	GO:0003824	mf	L-serine ammonia-lyase activity	is_a	catalytic activity
GO:0003942 (3)	is_a	GO:0003824	mf	N-acetyl-gamma-glutamyl-phosphate reductase activity	is_a	catalytic activity
GO:0003949 (4)	is_a	GO:0003824	mf	1-(5-phosphoribosyl)-5-[(5-phosphoribosylamino)methylideneamino]imidazole-4-carboxamide isomerase activity	is_a	catalytic activity
GO:0003951 (6)	is_a	GO:0016301	mf	NAD+ kinase activity	is_a	kinase activity
GO:0003951 (6)	is_a	GO:0016773	mf	NAD+ kinase activity	is_a	phosphotransferase activity, alcohol group as acceptor
GO:0003952 (7)	is_a	GO:0016879	mf	NAD+ synthase (glutamine-hydrolyzing) activity	is_a	ligase activity, forming carbon-nitrogen bonds
GO:0003954 (6)	is_a	GO:0003824	mf	NADH dehydrogenase activity	is_a	catalytic activity
GO:0003955 (3)	is_a	GO:0003824	mf	NAD(P)H dehydrogenase (quinone) activity	is_a	catalytic activity
GO:0003958 (1)	is_a	GO:0003824	mf	NADPH-hemoprotein reductase activity	is_a	catalytic activity
GO:0003959 (6)	is_a	GO:0003824	mf	NADPH dehydrogenase activity	is_a	catalytic activity
GO:0003960 (2)	is_a	GO:0003824	mf	NADPH:quinone reductase activity	is_a	catalytic activity
GO:0003961 (3)	is_a	GO:0016740	mf	O-acetylhomoserine aminocarboxypropyltransferase activity	is_a	transferase activity
GO:0003962 (5)	is_a	GO:0016740	mf	cystathionine gamma-synthase activity	is_a	transferase activity
GO:0003963 (1)	is_a	GO:0003824	mf	RNA-3'-phosphate cyclase activity	is_a	catalytic activity
GO:0003963 (1)	is_a	GO:0016874	mf	RNA-3'-phosphate cyclase activity	is_a	ligase activity
GO:0003964 (142)	self	GO:0003964	mf	RNA-directed DNA polymerase activity	self	RNA-directed DNA polymerase activity
GO:0003972 (4)	is_a	GO:0016874	mf	RNA ligase (ATP) activity	is_a	ligase activity
GO:0003975 (2)	is_a	GO:0016772	mf	UDP-N-acetylglucosamine-dolichyl-phosphate N-acetylglucosaminephosphotransferase activity	is_a	transferase activity, transferring phosphorus-containing groups
GO:0003977 (2)	is_a	GO:0016779	mf	UDP-N-acetylglucosamine diphosphorylase activity	is_a	nucleotidyltransferase activity
GO:0003978 (4)	is_a	GO:0003824	mf	UDP-glucose 4-epimerase activity	is_a	catalytic activity
GO:0003980 (2)	is_a	GO:0016740	mf	UDP-glucose:glycoprotein glucosyltransferase activity	is_a	transferase activity
GO:0003983 (4)	is_a	GO:0016779	mf	UTP:glucose-1-phosphate uridylyltransferase activity	is_a	nucleotidyltransferase activity
GO:0003984 (6)	is_a	GO:0016740	mf	acetolactate synthase activity	is_a	transferase activity
GO:0003985 (2)	is_a	GO:0016740	mf	acetyl-CoA C-acetyltransferase activity	is_a	transferase activity
GO:0003986 (2)	is_a	GO:0016787	mf	acetyl-CoA hydrolase activity	is_a	hydrolase activity
GO:0003987 (6)	is_a	GO:0016874	mf	acetate-CoA ligase activity	is_a	ligase activity
GO:0003988 (2)	is_a	GO:0016740	mf	acetyl-CoA C-acyltransferase activity	is_a	transferase activity
GO:0003989 (8)	is_a	GO:0016874	mf	acetyl-CoA carboxylase activity	is_a	ligase activity
GO:0003991 (4)	is_a	GO:0016301	mf	acetylglutamate kinase activity	is_a	kinase activity
GO:0003991 (4)	is_a	GO:0016772	mf	acetylglutamate kinase activity	is_a	transferase activity, transferring phosphorus-containing groups
GO:0003992 (2)	is_a	GO:0016740	mf	N2-acetyl-L-ornithine:2-oxoglutarate 5-aminotransferase activity	is_a	transferase activity
GO:0003993 (18)	is_a	GO:0016787	mf	acid phosphatase activity	is_a	hydrolase activity
GO:0003994 (6)	is_a	GO:0003824	mf	aconitate hydratase activity	is_a	catalytic activity
GO:0003995 (1)	is_a	GO:0003824	mf	acyl-CoA dehydrogenase activity	is_a	catalytic activity
GO:0003997 (3)	is_a	GO:0003824	mf	acyl-CoA oxidase activity	is_a	catalytic activity
GO:0003999 (6)	is_a	GO:0016740	mf	adenine phosphoribosyltransferase activity	is_a	transferase activity
GO:0004000 (3)	is_a	GO:0003824	mf	adenosine deaminase activity	is_a	catalytic activity
GO:0004000 (3)	is_a	GO:0016787	mf	adenosine deaminase activity	is_a	hydrolase activity
GO:0004001 (4)	is_a	GO:0016301	mf	adenosine kinase activity	is_a	kinase activity
GO:0004003 (19)	is_a	GO:0004386	mf	ATP-dependent DNA helicase activity	is_a	helicase activity
GO:0004003 (19)	is_a	GO:0017111	mf	ATP-dependent DNA helicase activity	is_a	nucleoside-triphosphatase activity
GO:0004004 (38)	is_a	GO:0004386	mf	ATP-dependent RNA helicase activity	is_a	helicase activity
GO:0004004 (38)	is_a	GO:0017111	mf	ATP-dependent RNA helicase activity	is_a	nucleoside-triphosphatase activity
GO:0004008 (4)	is_a	GO:0003674	mf	copper-exporting ATPase activity	is_a	molecular_function
GO:0004008 (4)	is_a	GO:0016817	mf	copper-exporting ATPase activity	is_a	hydrolase activity, acting on acid anhydrides
GO:0004008 (4)	is_a	GO:0017111	mf	copper-exporting ATPase activity	is_a	nucleoside-triphosphatase activity
GO:0004012 (29)	is_a	GO:0003674	mf	phospholipid-translocating ATPase activity	is_a	molecular_function
GO:0004012 (29)	is_a	GO:0017111	mf	phospholipid-translocating ATPase activity	is_a	nucleoside-triphosphatase activity
GO:0004013 (3)	is_a	GO:0016787	mf	adenosylhomocysteinase activity	is_a	hydrolase activity
GO:0004014 (3)	is_a	GO:0003824	mf	adenosylmethionine decarboxylase activity	is_a	catalytic activity
GO:0004015 (4)	is_a	GO:0016740	mf	adenosylmethionine-8-amino-7-oxononanoate transaminase activity	is_a	transferase activity
GO:0004016 (4)	is_a	GO:0003824	mf	adenylate cyclase activity	is_a	catalytic activity
GO:0004017 (15)	is_a	GO:0016301	mf	adenylate kinase activity	is_a	kinase activity
GO:0004017 (15)	is_a	GO:0016772	mf	adenylate kinase activity	is_a	transferase activity, transferring phosphorus-containing groups
GO:0004018 (4)	is_a	GO:0003824	mf	N6-(1,2-dicarboxyethyl)AMP AMP-lyase (fumarate-forming) activity	is_a	catalytic activity
GO:0004019 (5)	is_a	GO:0016879	mf	adenylosuccinate synthase activity	is_a	ligase activity, forming carbon-nitrogen bonds
GO:0004020 (2)	is_a	GO:0016301	mf	adenylylsulfate kinase activity	is_a	kinase activity
GO:0004020 (2)	is_a	GO:0016773	mf	adenylylsulfate kinase activity	is_a	phosphotransferase activity, alcohol group as acceptor
GO:0004021 (3)	is_a	GO:0016740	mf	L-alanine:2-oxoglutarate aminotransferase activity	is_a	transferase activity
GO:0004022 (14)	is_a	GO:0003824	mf	alcohol dehydrogenase (NAD) activity	is_a	catalytic activity
GO:0004026 (10)	is_a	GO:0016740	mf	alcohol O-acetyltransferase activity	is_a	transferase activity
GO:0004028 (1)	is_a	GO:0003824	mf	3-chloroallyl aldehyde dehydrogenase activity	is_a	catalytic activity
GO:0004029 (8)	is_a	GO:0003824	mf	aldehyde dehydrogenase (NAD) activity	is_a	catalytic activity
GO:0004030 (8)	is_a	GO:0003824	mf	aldehyde dehydrogenase [NAD(P)+] activity	is_a	catalytic activity
GO:0004032 (15)	is_a	GO:0003824	mf	aldehyde reductase activity	is_a	catalytic activity
GO:0004033 (4)	is_a	GO:0003824	mf	aldo-keto reductase activity	is_a	catalytic activity
GO:0004034 (2)	is_a	GO:0003824	mf	aldose 1-epimerase activity	is_a	catalytic activity
GO:0004035 (3)	is_a	GO:0016787	mf	alkaline phosphatase activity	is_a	hydrolase activity
GO:0004037 (3)	is_a	GO:0016787	mf	allantoicase activity	is_a	hydrolase activity
GO:0004038 (4)	is_a	GO:0016787	mf	allantoinase activity	is_a	hydrolase activity
GO:0004039 (2)	is_a	GO:0016787	mf	allophanate hydrolase activity	is_a	hydrolase activity
GO:0004040 (2)	is_a	GO:0016787	mf	amidase activity	is_a	hydrolase activity
GO:0004042 (6)	is_a	GO:0016740	mf	acetyl-CoA:L-glutamate N-acetyltransferase activity	is_a	transferase activity
GO:0004043 (5)	is_a	GO:0003824	mf	L-aminoadipate-semialdehyde dehydrogenase activity	is_a	catalytic activity
GO:0004044 (5)	is_a	GO:0016740	mf	amidophosphoribosyltransferase activity	is_a	transferase activity
GO:0004045 (8)	is_a	GO:0016787	mf	aminoacyl-tRNA hydrolase activity	is_a	hydrolase activity
GO:0004047 (2)	is_a	GO:0016740	mf	aminomethyltransferase activity	is_a	transferase activity
GO:0004048 (3)	is_a	GO:0016740	mf	anthranilate phosphoribosyltransferase activity	is_a	transferase activity
GO:0004049 (9)	is_a	GO:0003824	mf	anthranilate synthase activity	is_a	catalytic activity
GO:0004053 (4)	is_a	GO:0016787	mf	arginase activity	is_a	hydrolase activity
GO:0004055 (3)	is_a	GO:0016879	mf	argininosuccinate synthase activity	is_a	ligase activity, forming carbon-nitrogen bonds
GO:0004056 (3)	is_a	GO:0003824	mf	argininosuccinate lyase activity	is_a	catalytic activity
GO:0004057 (4)	is_a	GO:0016740	mf	arginyltransferase activity	is_a	transferase activity
GO:0004059 (1)	is_a	GO:0016740	mf	aralkylamine N-acetyltransferase activity	is_a	transferase activity
GO:0004061 (3)	is_a	GO:0016787	mf	arylformamidase activity	is_a	hydrolase activity
GO:0004065 (3)	is_a	GO:0016787	mf	arylsulfatase activity	is_a	hydrolase activity
GO:0004066 (9)	is_a	GO:0016879	mf	asparagine synthase (glutamine-hydrolyzing) activity	is_a	ligase activity, forming carbon-nitrogen bonds
GO:0004067 (15)	is_a	GO:0016787	mf	asparaginase activity	is_a	hydrolase activity
GO:0004069 (5)	is_a	GO:0016740	mf	L-aspartate:2-oxoglutarate aminotransferase activity	is_a	transferase activity
GO:0004070 (4)	is_a	GO:0016740	mf	aspartate carbamoyltransferase activity	is_a	transferase activity
GO:0004072 (4)	is_a	GO:0016301	mf	aspartate kinase activity	is_a	kinase activity
GO:0004072 (4)	is_a	GO:0016772	mf	aspartate kinase activity	is_a	transferase activity, transferring phosphorus-containing groups
GO:0004073 (3)	is_a	GO:0003824	mf	aspartate-semialdehyde dehydrogenase activity	is_a	catalytic activity
GO:0004075 (4)	is_a	GO:0016879	mf	biotin carboxylase activity	is_a	ligase activity, forming carbon-nitrogen bonds
GO:0004076 (3)	is_a	GO:0003824	mf	biotin synthase activity	is_a	catalytic activity
GO:0004076 (3)	is_a	GO:0016740	mf	biotin synthase activity	is_a	transferase activity
GO:0004077 (3)	is_a	GO:0016879	mf	biotin-[acetyl-CoA-carboxylase] ligase activity	is_a	ligase activity, forming carbon-nitrogen bonds
GO:0004078 (1)	is_a	GO:0016879	mf	biotin-[methylcrotonoyl-CoA-carboxylase] ligase activity	is_a	ligase activity, forming carbon-nitrogen bonds
GO:0004079 (1)	is_a	GO:0016879	mf	biotin-[methylmalonyl-CoA-carboxytransferase] ligase activity	is_a	ligase activity, forming carbon-nitrogen bonds
GO:0004080 (1)	is_a	GO:0016879	mf	biotin-[propionyl-CoA-carboxylase (ATP-hydrolyzing)] ligase activity	is_a	ligase activity, forming carbon-nitrogen bonds
GO:0004081 (3)	is_a	GO:0016462	mf	bis(5'-nucleosyl)-tetraphosphatase (asymmetrical) activity	is_a	pyrophosphatase activity
GO:0004084 (6)	is_a	GO:0016740	mf	branched-chain-amino-acid transaminase activity	is_a	transferase activity
GO:0004086 (3)	is_a	GO:0016879	mf	carbamoyl-phosphate synthase activity	is_a	ligase activity, forming carbon-nitrogen bonds
GO:0004088 (8)	is_a	GO:0016879	mf	carbamoyl-phosphate synthase (glutamine-hydrolyzing) activity	is_a	ligase activity, forming carbon-nitrogen bonds
GO:0004089 (4)	is_a	GO:0003824	mf	carbonate dehydratase activity	is_a	catalytic activity
GO:0004090 (6)	is_a	GO:0003824	mf	carbonyl reductase (NADPH) activity	is_a	catalytic activity
GO:0004091 (17)	is_a	GO:0016787	mf	carboxylesterase activity	is_a	hydrolase activity
GO:0004092 (7)	is_a	GO:0016740	mf	carnitine O-acetyltransferase activity	is_a	transferase activity
GO:0004096 (8)	is_a	GO:0003674	mf	catalase activity	is_a	molecular_function
GO:0004096 (8)	is_a	GO:0003824	mf	catalase activity	is_a	catalytic activity
GO:0004099 (6)	is_a	GO:0016787	mf	chitin deacetylase activity	is_a	hydrolase activity
GO:0004100 (8)	is_a	GO:0016740	mf	chitin synthase activity	is_a	transferase activity
GO:0004103 (7)	is_a	GO:0016301	mf	choline kinase activity	is_a	kinase activity
GO:0004103 (7)	is_a	GO:0016773	mf	choline kinase activity	is_a	phosphotransferase activity, alcohol group as acceptor
GO:0004105 (2)	is_a	GO:0016779	mf	choline-phosphate cytidylyltransferase activity	is_a	nucleotidyltransferase activity
GO:0004106 (3)	is_a	GO:0003824	mf	chorismate mutase activity	is_a	catalytic activity
GO:0004107 (4)	is_a	GO:0003824	mf	chorismate synthase activity	is_a	catalytic activity
GO:0004108 (10)	is_a	GO:0016740	mf	citrate (Si)-synthase activity	is_a	transferase activity
GO:0004109 (4)	is_a	GO:0003824	mf	coproporphyrinogen oxidase activity	is_a	catalytic activity
GO:0004112 (1)	is_a	GO:0016787	mf	cyclic-nucleotide phosphodiesterase activity	is_a	hydrolase activity
GO:0004113 (4)	is_a	GO:0016787	mf	2',3'-cyclic-nucleotide 3'-phosphodiesterase activity	is_a	hydrolase activity
GO:0004114 (3)	is_a	GO:0016787	mf	3',5'-cyclic-nucleotide phosphodiesterase activity	is_a	hydrolase activity
GO:0004115 (3)	is_a	GO:0016787	mf	3',5'-cyclic-AMP phosphodiesterase activity	is_a	hydrolase activity
GO:0004121 (7)	is_a	GO:0003824	mf	cystathionine beta-lyase activity	is_a	catalytic activity
GO:0004122 (7)	is_a	GO:0003824	mf	cystathionine beta-synthase activity	is_a	catalytic activity
GO:0004123 (4)	is_a	GO:0003824	mf	cystathionine gamma-lyase activity	is_a	catalytic activity
GO:0004124 (5)	is_a	GO:0003824	mf	cysteine synthase activity	is_a	catalytic activity
GO:0004126 (3)	is_a	GO:0003824	mf	cytidine deaminase activity	is_a	catalytic activity
GO:0004126 (3)	is_a	GO:0016787	mf	cytidine deaminase activity	is_a	hydrolase activity
GO:0004128 (4)	is_a	GO:0003824	mf	cytochrome-b5 reductase activity	is_a	catalytic activity
GO:0004129 (33)	is_a	GO:0003674	mf	cytochrome-c oxidase activity	is_a	molecular_function
GO:0004129 (33)	is_a	GO:0003824	mf	cytochrome-c oxidase activity	is_a	catalytic activity
GO:0004130 (3)	is_a	GO:0003674	mf	cytochrome-c peroxidase activity	is_a	molecular_function
GO:0004130 (3)	is_a	GO:0003824	mf	cytochrome-c peroxidase activity	is_a	catalytic activity
GO:0004131 (2)	is_a	GO:0003824	mf	cytosine deaminase activity	is_a	catalytic activity
GO:0004131 (2)	is_a	GO:0016787	mf	cytosine deaminase activity	is_a	hydrolase activity
GO:0004132 (4)	is_a	GO:0003824	mf	dCMP deaminase activity	is_a	catalytic activity
GO:0004132 (4)	is_a	GO:0016787	mf	dCMP deaminase activity	is_a	hydrolase activity
GO:0004134 (4)	is_a	GO:0003824	mf	4-alpha-glucanotransferase activity	is_a	catalytic activity
GO:0004134 (4)	is_a	GO:0016740	mf	4-alpha-glucanotransferase activity	is_a	transferase activity
GO:0004135 (4)	is_a	GO:0003824	mf	amylo-alpha-1,6-glucosidase activity	is_a	catalytic activity
GO:0004135 (4)	is_a	GO:0016787	mf	amylo-alpha-1,6-glucosidase activity	is_a	hydrolase activity
GO:0004140 (4)	is_a	GO:0016301	mf	dephospho-CoA kinase activity	is_a	kinase activity
GO:0004140 (4)	is_a	GO:0016773	mf	dephospho-CoA kinase activity	is_a	phosphotransferase activity, alcohol group as acceptor
GO:0004141 (4)	is_a	GO:0016879	mf	dethiobiotin synthase activity	is_a	ligase activity, forming carbon-nitrogen bonds
GO:0004142 (6)	is_a	GO:0016772	mf	diacylglycerol cholinephosphotransferase activity	is_a	transferase activity, transferring phosphorus-containing groups
GO:0004143 (4)	is_a	GO:0016301	mf	diacylglycerol kinase activity	is_a	kinase activity
GO:0004143 (4)	is_a	GO:0016773	mf	diacylglycerol kinase activity	is_a	phosphotransferase activity, alcohol group as acceptor
GO:0004144 (3)	is_a	GO:0016740	mf	diacylglycerol O-acyltransferase activity	is_a	transferase activity
GO:0004145 (2)	is_a	GO:0016740	mf	diamine N-acetyltransferase activity	is_a	transferase activity
GO:0004146 (3)	is_a	GO:0003824	mf	dihydrofolate reductase activity	is_a	catalytic activity
GO:0004148 (4)	is_a	GO:0003824	mf	dihydrolipoyl dehydrogenase activity	is_a	catalytic activity
GO:0004149 (3)	is_a	GO:0016740	mf	dihydrolipoyllysine-residue succinyltransferase activity	is_a	transferase activity
GO:0004150 (4)	is_a	GO:0003824	mf	dihydroneopterin aldolase activity	is_a	catalytic activity
GO:0004151 (5)	is_a	GO:0016787	mf	dihydroorotase activity	is_a	hydrolase activity
GO:0004152 (3)	is_a	GO:0003824	mf	dihydroorotate dehydrogenase activity	is_a	catalytic activity
GO:0004156 (4)	is_a	GO:0016740	mf	dihydropteroate synthase activity	is_a	transferase activity
GO:0004158 (2)	is_a	GO:0003824	mf	dihydroorotate oxidase activity	is_a	catalytic activity
GO:0004160 (3)	is_a	GO:0003824	mf	dihydroxy-acid dehydratase activity	is_a	catalytic activity
GO:0004161 (3)	is_a	GO:0016740	mf	dimethylallyltranstransferase activity	is_a	transferase activity
GO:0004163 (5)	is_a	GO:0003824	mf	diphosphomevalonate decarboxylase activity	is_a	catalytic activity
GO:0004164 (4)	is_a	GO:0016740	mf	diphthine synthase activity	is_a	transferase activity
GO:0004165 (8)	is_a	GO:0003824	mf	dodecenoyl-CoA delta-isomerase activity	is_a	catalytic activity
GO:0004168 (2)	is_a	GO:0016301	mf	dolichol kinase activity	is_a	kinase activity
GO:0004168 (2)	is_a	GO:0016773	mf	dolichol kinase activity	is_a	phosphotransferase activity, alcohol group as acceptor
GO:0004169 (17)	is_a	GO:0016740	mf	dolichyl-phosphate-mannose-protein mannosyltransferase activity	is_a	transferase activity
GO:0004170 (3)	is_a	GO:0016462	mf	dUTP diphosphatase activity	is_a	pyrophosphatase activity
GO:0004174 (2)	is_a	GO:0003824	mf	electron-transferring-flavoprotein dehydrogenase activity	is_a	catalytic activity
GO:0004175 (36)	self	GO:0004175	mf	endopeptidase activity	self	endopeptidase activity
GO:0004176 (4)	is_a	GO:0017111	mf	ATP-dependent peptidase activity	is_a	nucleoside-triphosphatase activity
GO:0004176 (4)	is_a	GO:0070011	mf	ATP-dependent peptidase activity	is_a	peptidase activity, acting on L-amino acid peptides
GO:0004177 (29)	is_a	GO:0070011	mf	aminopeptidase activity	is_a	peptidase activity, acting on L-amino acid peptides
GO:0004180 (6)	is_a	GO:0070011	mf	carboxypeptidase activity	is_a	peptidase activity, acting on L-amino acid peptides
GO:0004181 (1)	is_a	GO:0070011	mf	metallocarboxypeptidase activity	is_a	peptidase activity, acting on L-amino acid peptides
GO:0004185 (7)	is_a	GO:0016787	mf	serine-type carboxypeptidase activity	is_a	hydrolase activity
GO:0004185 (7)	is_a	GO:0070011	mf	serine-type carboxypeptidase activity	is_a	peptidase activity, acting on L-amino acid peptides
GO:0004190 (101)	self	GO:0004190	mf	aspartic-type endopeptidase activity	self	aspartic-type endopeptidase activity
GO:0004197 (7)	is_a	GO:0004175	mf	cysteine-type endopeptidase activity	is_a	endopeptidase activity
GO:0004197 (7)	is_a	GO:0070011	mf	cysteine-type endopeptidase activity	is_a	peptidase activity, acting on L-amino acid peptides
GO:0004198 (1)	is_a	GO:0004175	mf	calcium-dependent cysteine-type endopeptidase activity	is_a	endopeptidase activity
GO:0004198 (1)	is_a	GO:0070011	mf	calcium-dependent cysteine-type endopeptidase activity	is_a	peptidase activity, acting on L-amino acid peptides
GO:0004221 (37)	is_a	GO:0016787	mf	ubiquitin thiolesterase activity	is_a	hydrolase activity
GO:0004222 (40)	is_a	GO:0004175	mf	metalloendopeptidase activity	is_a	endopeptidase activity
GO:0004222 (40)	is_a	GO:0070011	mf	metalloendopeptidase activity	is_a	peptidase activity, acting on L-amino acid peptides
GO:0004252 (15)	is_a	GO:0004175	mf	serine-type endopeptidase activity	is_a	endopeptidase activity
GO:0004252 (15)	is_a	GO:0016787	mf	serine-type endopeptidase activity	is_a	hydrolase activity
GO:0004252 (15)	is_a	GO:0070011	mf	serine-type endopeptidase activity	is_a	peptidase activity, acting on L-amino acid peptides
GO:0004298 (28)	is_a	GO:0004175	mf	threonine-type endopeptidase activity	is_a	endopeptidase activity
GO:0004298 (28)	is_a	GO:0070011	mf	threonine-type endopeptidase activity	is_a	peptidase activity, acting on L-amino acid peptides
GO:0004300 (2)	is_a	GO:0003824	mf	enoyl-CoA hydratase activity	is_a	catalytic activity
GO:0004301 (3)	is_a	GO:0016787	mf	epoxide hydrolase activity	is_a	hydrolase activity
GO:0004305 (7)	is_a	GO:0016301	mf	ethanolamine kinase activity	is_a	kinase activity
GO:0004305 (7)	is_a	GO:0016773	mf	ethanolamine kinase activity	is_a	phosphotransferase activity, alcohol group as acceptor
GO:0004306 (4)	is_a	GO:0016779	mf	ethanolamine-phosphate cytidylyltransferase activity	is_a	nucleotidyltransferase activity
GO:0004307 (3)	is_a	GO:0016772	mf	ethanolaminephosphotransferase activity	is_a	transferase activity, transferring phosphorus-containing groups
GO:0004309 (7)	is_a	GO:0016462	mf	exopolyphosphatase activity	is_a	pyrophosphatase activity
GO:0004310 (6)	is_a	GO:0016740	mf	farnesyl-diphosphate farnesyltransferase activity	is_a	transferase activity
GO:0004311 (3)	is_a	GO:0016740	mf	farnesyltranstransferase activity	is_a	transferase activity
GO:0004312 (6)	is_a	GO:0016740	mf	fatty acid synthase activity	is_a	transferase activity
GO:0004313 (3)	is_a	GO:0016740	mf	[acyl-carrier-protein] S-acetyltransferase activity	is_a	transferase activity
GO:0004314 (7)	is_a	GO:0016740	mf	[acyl-carrier-protein] S-malonyltransferase activity	is_a	transferase activity
GO:0004315 (3)	is_a	GO:0016740	mf	3-oxoacyl-[acyl-carrier-protein] synthase activity	is_a	transferase activity
GO:0004316 (6)	is_a	GO:0003824	mf	3-oxoacyl-[acyl-carrier-protein] reductase activity	is_a	catalytic activity
GO:0004316 (6)	is_a	GO:0016740	mf	3-oxoacyl-[acyl-carrier-protein] reductase activity	is_a	transferase activity
GO:0004317 (1)	is_a	GO:0003824	mf	3-hydroxypalmitoyl-[acyl-carrier-protein] dehydratase activity	is_a	catalytic activity
GO:0004317 (1)	is_a	GO:0016740	mf	3-hydroxypalmitoyl-[acyl-carrier-protein] dehydratase activity	is_a	transferase activity
GO:0004318 (1)	is_a	GO:0003824	mf	enoyl-[acyl-carrier-protein] reductase (NADH) activity	is_a	catalytic activity
GO:0004318 (1)	is_a	GO:0016740	mf	enoyl-[acyl-carrier-protein] reductase (NADH) activity	is_a	transferase activity
GO:0004319 (3)	is_a	GO:0003824	mf	enoyl-[acyl-carrier-protein] reductase (NADPH, B-specific) activity	is_a	catalytic activity
GO:0004319 (3)	is_a	GO:0016740	mf	enoyl-[acyl-carrier-protein] reductase (NADPH, B-specific) activity	is_a	transferase activity
GO:0004320 (1)	is_a	GO:0016740	mf	oleoyl-[acyl-carrier-protein] hydrolase activity	is_a	transferase activity
GO:0004320 (1)	is_a	GO:0016787	mf	oleoyl-[acyl-carrier-protein] hydrolase activity	is_a	hydrolase activity
GO:0004321 (3)	is_a	GO:0016740	mf	fatty-acyl-CoA synthase activity	is_a	transferase activity
GO:0004322 (5)	is_a	GO:0003824	mf	ferroxidase activity	is_a	catalytic activity
GO:0004324 (1)	is_a	GO:0003824	mf	ferredoxin-NADP+ reductase activity	is_a	catalytic activity
GO:0004325 (5)	is_a	GO:0003824	mf	ferrochelatase activity	is_a	catalytic activity
GO:0004326 (8)	is_a	GO:0016881	mf	tetrahydrofolylpolyglutamate synthase activity	is_a	acid-amino acid ligase activity
GO:0004329 (7)	is_a	GO:0016879	mf	formate-tetrahydrofolate ligase activity	is_a	ligase activity, forming carbon-nitrogen bonds
GO:0004331 (3)	is_a	GO:0016787	mf	fructose-2,6-bisphosphate 2-phosphatase activity	is_a	hydrolase activity
GO:0004332 (4)	is_a	GO:0003824	mf	fructose-bisphosphate aldolase activity	is_a	catalytic activity
GO:0004333 (3)	is_a	GO:0003824	mf	fumarate hydratase activity	is_a	catalytic activity
GO:0004335 (5)	is_a	GO:0016301	mf	galactokinase activity	is_a	kinase activity
GO:0004335 (5)	is_a	GO:0016773	mf	galactokinase activity	is_a	phosphotransferase activity, alcohol group as acceptor
GO:0004337 (3)	is_a	GO:0016740	mf	geranyltranstransferase activity	is_a	transferase activity
GO:0004338 (7)	is_a	GO:0016787	mf	glucan 1,3-beta-glucosidase activity	is_a	hydrolase activity
GO:0004339 (3)	is_a	GO:0016787	mf	glucan 1,4-alpha-glucosidase activity	is_a	hydrolase activity
GO:0004340 (4)	is_a	GO:0016301	mf	glucokinase activity	is_a	kinase activity
GO:0004340 (4)	is_a	GO:0016773	mf	glucokinase activity	is_a	phosphotransferase activity, alcohol group as acceptor
GO:0004343 (2)	is_a	GO:0016740	mf	glucosamine 6-phosphate N-acetyltransferase activity	is_a	transferase activity
GO:0004345 (5)	is_a	GO:0003824	mf	glucose-6-phosphate dehydrogenase activity	is_a	catalytic activity
GO:0004347 (3)	is_a	GO:0003824	mf	glucose-6-phosphate isomerase activity	is_a	catalytic activity
GO:0004349 (7)	is_a	GO:0016301	mf	glutamate 5-kinase activity	is_a	kinase activity
GO:0004349 (7)	is_a	GO:0016772	mf	glutamate 5-kinase activity	is_a	transferase activity, transferring phosphorus-containing groups
GO:0004350 (4)	is_a	GO:0003824	mf	glutamate-5-semialdehyde dehydrogenase activity	is_a	catalytic activity
GO:0004351 (3)	is_a	GO:0003824	mf	glutamate decarboxylase activity	is_a	catalytic activity
GO:0004352 (4)	is_a	GO:0003824	mf	glutamate dehydrogenase activity	is_a	catalytic activity
GO:0004354 (10)	is_a	GO:0003824	mf	glutamate dehydrogenase (NADP+) activity	is_a	catalytic activity
GO:0004356 (4)	is_a	GO:0016879	mf	glutamate-ammonia ligase activity	is_a	ligase activity, forming carbon-nitrogen bonds
GO:0004357 (4)	is_a	GO:0016881	mf	glutamate-cysteine ligase activity	is_a	acid-amino acid ligase activity
GO:0004358 (3)	is_a	GO:0016740	mf	glutamate N-acetyltransferase activity	is_a	transferase activity
GO:0004360 (4)	is_a	GO:0016740	mf	glutamine-fructose-6-phosphate transaminase (isomerizing) activity	is_a	transferase activity
GO:0004362 (8)	is_a	GO:0003674	mf	glutathione-disulfide reductase activity	is_a	molecular_function
GO:0004362 (8)	is_a	GO:0003824	mf	glutathione-disulfide reductase activity	is_a	catalytic activity
GO:0004363 (3)	is_a	GO:0016881	mf	glutathione synthase activity	is_a	acid-amino acid ligase activity
GO:0004364 (17)	is_a	GO:0016740	mf	glutathione transferase activity	is_a	transferase activity
GO:0004365 (9)	is_a	GO:0003824	mf	glyceraldehyde-3-phosphate dehydrogenase (phosphorylating) activity	is_a	catalytic activity
GO:0004366 (8)	is_a	GO:0016740	mf	glycerol-3-phosphate O-acyltransferase activity	is_a	transferase activity
GO:0004367 (6)	is_a	GO:0003824	mf	glycerol-3-phosphate dehydrogenase (NAD+) activity	is_a	catalytic activity
GO:0004368 (4)	is_a	GO:0003824	mf	glycerol-3-phosphate dehydrogenase activity	is_a	catalytic activity
GO:0004370 (4)	is_a	GO:0016301	mf	glycerol kinase activity	is_a	kinase activity
GO:0004370 (4)	is_a	GO:0016773	mf	glycerol kinase activity	is_a	phosphotransferase activity, alcohol group as acceptor
GO:0004371 (8)	is_a	GO:0016301	mf	glycerone kinase activity	is_a	kinase activity
GO:0004371 (8)	is_a	GO:0016773	mf	glycerone kinase activity	is_a	phosphotransferase activity, alcohol group as acceptor
GO:0004372 (7)	is_a	GO:0016740	mf	glycine hydroxymethyltransferase activity	is_a	transferase activity
GO:0004373 (8)	is_a	GO:0016740	mf	glycogen (starch) synthase activity	is_a	transferase activity
GO:0004375 (9)	is_a	GO:0003824	mf	glycine dehydrogenase (decarboxylating) activity	is_a	catalytic activity
GO:0004377 (18)	is_a	GO:0016740	mf	glycolipid 2-alpha-mannosyltransferase activity	is_a	transferase activity
GO:0004378 (1)	is_a	GO:0016740	mf	glycolipid 3-alpha-mannosyltransferase activity	is_a	transferase activity
GO:0004379 (4)	is_a	GO:0016740	mf	glycylpeptide N-tetradecanoyltransferase activity	is_a	transferase activity
GO:0004382 (3)	is_a	GO:0016462	mf	guanosine-diphosphatase activity	is_a	pyrophosphatase activity
GO:0004385 (3)	is_a	GO:0016301	mf	guanylate kinase activity	is_a	kinase activity
GO:0004385 (3)	is_a	GO:0016772	mf	guanylate kinase activity	is_a	transferase activity, transferring phosphorus-containing groups
GO:0004386 (193)	self	GO:0004386	mf	helicase activity	self	helicase activity
GO:0004392 (4)	is_a	GO:0003824	mf	heme oxygenase (decyclizing) activity	is_a	catalytic activity
GO:0004395 (2)	is_a	GO:0016740	mf	hexaprenyldihydroxybenzoate methyltransferase activity	is_a	transferase activity
GO:0004396 (13)	is_a	GO:0016301	mf	hexokinase activity	is_a	kinase activity
GO:0004396 (13)	is_a	GO:0016773	mf	hexokinase activity	is_a	phosphotransferase activity, alcohol group as acceptor
GO:0004399 (4)	is_a	GO:0003824	mf	histidinol dehydrogenase activity	is_a	catalytic activity
GO:0004400 (3)	is_a	GO:0016740	mf	histidinol-phosphate transaminase activity	is_a	transferase activity
GO:0004401 (3)	is_a	GO:0016787	mf	histidinol-phosphatase activity	is_a	hydrolase activity
GO:0004402 (51)	is_a	GO:0016740	mf	histone acetyltransferase activity	is_a	transferase activity
GO:0004407 (25)	is_a	GO:0016787	mf	histone deacetylase activity	is_a	hydrolase activity
GO:0004408 (6)	is_a	GO:0003824	mf	holocytochrome-c synthase activity	is_a	catalytic activity
GO:0004409 (3)	is_a	GO:0003824	mf	homoaconitate hydratase activity	is_a	catalytic activity
GO:0004410 (8)	is_a	GO:0016740	mf	homocitrate synthase activity	is_a	transferase activity
GO:0004412 (3)	is_a	GO:0003824	mf	homoserine dehydrogenase activity	is_a	catalytic activity
GO:0004413 (4)	is_a	GO:0016301	mf	homoserine kinase activity	is_a	kinase activity
GO:0004413 (4)	is_a	GO:0016773	mf	homoserine kinase activity	is_a	phosphotransferase activity, alcohol group as acceptor
GO:0004414 (3)	is_a	GO:0016740	mf	homoserine O-acetyltransferase activity	is_a	transferase activity
GO:0004416 (5)	is_a	GO:0016787	mf	hydroxyacylglutathione hydrolase activity	is_a	hydrolase activity
GO:0004417 (3)	is_a	GO:0016301	mf	hydroxyethylthiazole kinase activity	is_a	kinase activity
GO:0004417 (3)	is_a	GO:0016773	mf	hydroxyethylthiazole kinase activity	is_a	phosphotransferase activity, alcohol group as acceptor
GO:0004418 (4)	is_a	GO:0016740	mf	hydroxymethylbilane synthase activity	is_a	transferase activity
GO:0004420 (7)	is_a	GO:0003824	mf	hydroxymethylglutaryl-CoA reductase (NADPH) activity	is_a	catalytic activity
GO:0004421 (3)	is_a	GO:0016740	mf	hydroxymethylglutaryl-CoA synthase activity	is_a	transferase activity
GO:0004422 (5)	is_a	GO:0016740	mf	hypoxanthine phosphoribosyltransferase activity	is_a	transferase activity
GO:0004424 (4)	is_a	GO:0003824	mf	imidazoleglycerol-phosphate dehydratase activity	is_a	catalytic activity
GO:0004425 (5)	is_a	GO:0003824	mf	indole-3-glycerol-phosphate synthase activity	is_a	catalytic activity
GO:0004427 (7)	is_a	GO:0016462	mf	inorganic diphosphatase activity	is_a	pyrophosphatase activity
GO:0004428 (3)	is_a	GO:0016301	mf	inositol or phosphatidylinositol kinase activity	is_a	kinase activity
GO:0004430 (12)	is_a	GO:0016301	mf	1-phosphatidylinositol 4-kinase activity	is_a	kinase activity
GO:0004430 (12)	is_a	GO:0016773	mf	1-phosphatidylinositol 4-kinase activity	is_a	phosphotransferase activity, alcohol group as acceptor
GO:0004435 (6)	is_a	GO:0016787	mf	phosphoinositide phospholipase C activity	is_a	hydrolase activity
GO:0004437 (8)	is_a	GO:0016787	mf	inositol or phosphatidylinositol phosphatase activity	is_a	hydrolase activity
GO:0004438 (6)	is_a	GO:0016787	mf	phosphatidylinositol-3-phosphatase activity	is_a	hydrolase activity
GO:0004439 (13)	is_a	GO:0016787	mf	phosphatidylinositol-4,5-bisphosphate 5-phosphatase activity	is_a	hydrolase activity
GO:0004449 (6)	is_a	GO:0003824	mf	isocitrate dehydrogenase (NAD+) activity	is_a	catalytic activity
GO:0004450 (9)	is_a	GO:0003824	mf	isocitrate dehydrogenase (NADP+) activity	is_a	catalytic activity
GO:0004451 (5)	is_a	GO:0003824	mf	isocitrate lyase activity	is_a	catalytic activity
GO:0004452 (3)	is_a	GO:0003824	mf	isopentenyl-diphosphate delta-isomerase activity	is_a	catalytic activity
GO:0004455 (3)	is_a	GO:0003824	mf	ketol-acid reductoisomerase activity	is_a	catalytic activity
GO:0004458 (7)	is_a	GO:0003824	mf	D-lactate dehydrogenase (cytochrome) activity	is_a	catalytic activity
GO:0004460 (2)	is_a	GO:0003824	mf	L-lactate dehydrogenase (cytochrome) activity	is_a	catalytic activity
GO:0004462 (3)	is_a	GO:0003824	mf	lactoylglutathione lyase activity	is_a	catalytic activity
GO:0004463 (3)	is_a	GO:0016787	mf	leukotriene-A4 hydrolase activity	is_a	hydrolase activity
GO:0004467 (12)	is_a	GO:0016874	mf	long-chain fatty acid-CoA ligase activity	is_a	ligase activity
GO:0004468 (3)	is_a	GO:0016740	mf	lysine N-acetyltransferase activity	is_a	transferase activity
GO:0004470 (3)	is_a	GO:0003824	mf	malic enzyme activity	is_a	catalytic activity
GO:0004474 (6)	is_a	GO:0016740	mf	malate synthase activity	is_a	transferase activity
GO:0004475 (3)	is_a	GO:0016779	mf	mannose-1-phosphate guanylyltransferase activity	is_a	nucleotidyltransferase activity
GO:0004476 (3)	is_a	GO:0003824	mf	mannose-6-phosphate isomerase activity	is_a	catalytic activity
GO:0004477 (4)	is_a	GO:0016787	mf	methenyltetrahydrofolate cyclohydrolase activity	is_a	hydrolase activity
GO:0004478 (7)	is_a	GO:0016740	mf	methionine adenosyltransferase activity	is_a	transferase activity
GO:0004479 (4)	is_a	GO:0016740	mf	methionyl-tRNA formyltransferase activity	is_a	transferase activity
GO:0004481 (1)	is_a	GO:0016740	mf	methylene-fatty-acyl-phospholipid synthase activity	is_a	transferase activity
GO:0004482 (3)	is_a	GO:0016740	mf	mRNA (guanine-N7-)-methyltransferase activity	is_a	transferase activity
GO:0004484 (3)	is_a	GO:0016779	mf	mRNA guanylyltransferase activity	is_a	nucleotidyltransferase activity
GO:0004487 (3)	is_a	GO:0003824	mf	methylenetetrahydrofolate dehydrogenase (NAD+) activity	is_a	catalytic activity
GO:0004488 (4)	is_a	GO:0003824	mf	methylenetetrahydrofolate dehydrogenase (NADP+) activity	is_a	catalytic activity
GO:0004489 (9)	is_a	GO:0003824	mf	methylenetetrahydrofolate reductase (NADPH) activity	is_a	catalytic activity
GO:0004496 (3)	is_a	GO:0016301	mf	mevalonate kinase activity	is_a	kinase activity
GO:0004496 (3)	is_a	GO:0016773	mf	mevalonate kinase activity	is_a	phosphotransferase activity, alcohol group as acceptor
GO:0004497 (14)	is_a	GO:0003824	mf	monooxygenase activity	is_a	catalytic activity
GO:0004499 (1)	is_a	GO:0003824	mf	flavin-containing monooxygenase activity	is_a	catalytic activity
GO:0004502 (2)	is_a	GO:0003824	mf	kynurenine 3-monooxygenase activity	is_a	catalytic activity
GO:0004506 (4)	is_a	GO:0003824	mf	squalene monooxygenase activity	is_a	catalytic activity
GO:0004512 (3)	is_a	GO:0003824	mf	inositol-3-phosphate synthase activity	is_a	catalytic activity
GO:0004514 (3)	is_a	GO:0016740	mf	nicotinate-nucleotide diphosphorylase (carboxylating) activity	is_a	transferase activity
GO:0004515 (2)	is_a	GO:0016779	mf	nicotinate-nucleotide adenylyltransferase activity	is_a	nucleotidyltransferase activity
GO:0004516 (3)	is_a	GO:0016740	mf	nicotinate phosphoribosyltransferase activity	is_a	transferase activity
GO:0004518 (117)	is_a	GO:0016787	mf	nuclease activity	is_a	hydrolase activity
GO:0004519 (110)	is_a	GO:0016787	mf	endonuclease activity	is_a	hydrolase activity
GO:0004520 (7)	is_a	GO:0016787	mf	endodeoxyribonuclease activity	is_a	hydrolase activity
GO:0004521 (16)	is_a	GO:0016787	mf	endoribonuclease activity	is_a	hydrolase activity
GO:0004523 (54)	is_a	GO:0016787	mf	ribonuclease H activity	is_a	hydrolase activity
GO:0004525 (5)	is_a	GO:0016787	mf	ribonuclease III activity	is_a	hydrolase activity
GO:0004526 (27)	is_a	GO:0016787	mf	ribonuclease P activity	is_a	hydrolase activity
GO:0004527 (31)	is_a	GO:0016787	mf	exonuclease activity	is_a	hydrolase activity
GO:0004528 (4)	is_a	GO:0016787	mf	phosphodiesterase I activity	is_a	hydrolase activity
GO:0004529 (1)	is_a	GO:0016787	mf	exodeoxyribonuclease activity	is_a	hydrolase activity
GO:0004532 (2)	is_a	GO:0016787	mf	exoribonuclease activity	is_a	hydrolase activity
GO:0004534 (3)	is_a	GO:0016787	mf	5'-3' exoribonuclease activity	is_a	hydrolase activity
GO:0004535 (10)	is_a	GO:0016787	mf	poly(A)-specific ribonuclease activity	is_a	hydrolase activity
GO:0004536 (1)	is_a	GO:0016787	mf	deoxyribonuclease activity	is_a	hydrolase activity
GO:0004540 (55)	is_a	GO:0016787	mf	ribonuclease activity	is_a	hydrolase activity
GO:0004550 (3)	is_a	GO:0016301	mf	nucleoside diphosphate kinase activity	is_a	kinase activity
GO:0004550 (3)	is_a	GO:0016772	mf	nucleoside diphosphate kinase activity	is_a	transferase activity, transferring phosphorus-containing groups
GO:0004551 (4)	is_a	GO:0016462	mf	nucleotide diphosphatase activity	is_a	pyrophosphatase activity
GO:0004553 (18)	is_a	GO:0016787	mf	hydrolase activity, hydrolyzing O-glycosyl compounds	is_a	hydrolase activity
GO:0004555 (8)	is_a	GO:0016787	mf	alpha,alpha-trehalase activity	is_a	hydrolase activity
GO:0004557 (12)	is_a	GO:0016787	mf	alpha-galactosidase activity	is_a	hydrolase activity
GO:0004558 (13)	is_a	GO:0016787	mf	alpha-glucosidase activity	is_a	hydrolase activity
GO:0004559 (4)	is_a	GO:0016787	mf	alpha-mannosidase activity	is_a	hydrolase activity
GO:0004564 (9)	is_a	GO:0016787	mf	beta-fructofuranosidase activity	is_a	hydrolase activity
GO:0004568 (4)	is_a	GO:0016787	mf	chitinase activity	is_a	hydrolase activity
GO:0004571 (6)	is_a	GO:0016787	mf	mannosyl-oligosaccharide 1,2-alpha-mannosidase activity	is_a	hydrolase activity
GO:0004573 (5)	is_a	GO:0016787	mf	mannosyl-oligosaccharide glucosidase activity	is_a	hydrolase activity
GO:0004574 (11)	is_a	GO:0016787	mf	oligo-1,6-glucosidase activity	is_a	hydrolase activity
GO:0004575 (2)	is_a	GO:0016787	mf	sucrose alpha-glucosidase activity	is_a	hydrolase activity
GO:0004576 (1)	is_a	GO:0016740	mf	oligosaccharyl transferase activity	is_a	transferase activity
GO:0004577 (11)	is_a	GO:0016740	mf	N-acetylglucosaminyldiphosphodolichol N-acetylglucosaminyltransferase activity	is_a	transferase activity
GO:0004578 (1)	is_a	GO:0016740	mf	chitobiosyldiphosphodolichol beta-mannosyltransferase activity	is_a	transferase activity
GO:0004579 (22)	is_a	GO:0016740	mf	dolichyl-diphosphooligosaccharide-protein glycotransferase activity	is_a	transferase activity
GO:0004581 (2)	is_a	GO:0016740	mf	dolichyl-phosphate beta-glucosyltransferase activity	is_a	transferase activity
GO:0004582 (3)	is_a	GO:0016740	mf	dolichyl-phosphate beta-D-mannosyltransferase activity	is_a	transferase activity
GO:0004583 (1)	is_a	GO:0016740	mf	dolichyl-phosphate-glucose-glycolipid alpha-glucosyltransferase activity	is_a	transferase activity
GO:0004584 (7)	is_a	GO:0016740	mf	dolichyl-phosphate-mannose-glycolipid alpha-mannosyltransferase activity	is_a	transferase activity
GO:0004585 (3)	is_a	GO:0016740	mf	ornithine carbamoyltransferase activity	is_a	transferase activity
GO:0004586 (2)	is_a	GO:0003824	mf	ornithine decarboxylase activity	is_a	catalytic activity
GO:0004587 (2)	is_a	GO:0016740	mf	ornithine-oxo-acid transaminase activity	is_a	transferase activity
GO:0004588 (9)	is_a	GO:0016740	mf	orotate phosphoribosyltransferase activity	is_a	transferase activity
GO:0004590 (5)	is_a	GO:0003824	mf	orotidine-5'-phosphate decarboxylase activity	is_a	catalytic activity
GO:0004591 (4)	is_a	GO:0003824	mf	oxoglutarate dehydrogenase (succinyl-transferring) activity	is_a	catalytic activity
GO:0004592 (4)	is_a	GO:0016881	mf	pantoate-beta-alanine ligase activity	is_a	acid-amino acid ligase activity
GO:0004594 (4)	is_a	GO:0016301	mf	pantothenate kinase activity	is_a	kinase activity
GO:0004594 (4)	is_a	GO:0016773	mf	pantothenate kinase activity	is_a	phosphotransferase activity, alcohol group as acceptor
GO:0004595 (1)	is_a	GO:0016779	mf	pantetheine-phosphate adenylyltransferase activity	is_a	nucleotidyltransferase activity
GO:0004596 (16)	is_a	GO:0016740	mf	peptide alpha-N-acetyltransferase activity	is_a	transferase activity
GO:0004601 (14)	is_a	GO:0003674	mf	peroxidase activity	is_a	molecular_function
GO:0004601 (14)	is_a	GO:0003824	mf	peroxidase activity	is_a	catalytic activity
GO:0004602 (20)	is_a	GO:0003674	mf	glutathione peroxidase activity	is_a	molecular_function
GO:0004602 (20)	is_a	GO:0003824	mf	glutathione peroxidase activity	is_a	catalytic activity
GO:0004604 (3)	is_a	GO:0003824	mf	phosphoadenylyl-sulfate reductase (thioredoxin) activity	is_a	catalytic activity
GO:0004605 (2)	is_a	GO:0016779	mf	phosphatidate cytidylyltransferase activity	is_a	nucleotidyltransferase activity
GO:0004607 (2)	is_a	GO:0016740	mf	phosphatidylcholine-sterol O-acyltransferase activity	is_a	transferase activity
GO:0004608 (5)	is_a	GO:0016740	mf	phosphatidylethanolamine N-methyltransferase activity	is_a	transferase activity
GO:0004609 (6)	is_a	GO:0003824	mf	phosphatidylserine decarboxylase activity	is_a	catalytic activity
GO:0004610 (4)	is_a	GO:0003824	mf	phosphoacetylglucosamine mutase activity	is_a	catalytic activity
GO:0004611 (1)	is_a	GO:0003824	mf	phosphoenolpyruvate carboxykinase activity	is_a	catalytic activity
GO:0004612 (4)	is_a	GO:0003824	mf	phosphoenolpyruvate carboxykinase (ATP) activity	is_a	catalytic activity
GO:0004614 (13)	is_a	GO:0003824	mf	phosphoglucomutase activity	is_a	catalytic activity
GO:0004615 (3)	is_a	GO:0003824	mf	phosphomannomutase activity	is_a	catalytic activity
GO:0004616 (6)	is_a	GO:0003824	mf	phosphogluconate dehydrogenase (decarboxylating) activity	is_a	catalytic activity
GO:0004617 (4)	is_a	GO:0003824	mf	phosphoglycerate dehydrogenase activity	is_a	catalytic activity
GO:0004618 (3)	is_a	GO:0016301	mf	phosphoglycerate kinase activity	is_a	kinase activity
GO:0004618 (3)	is_a	GO:0016772	mf	phosphoglycerate kinase activity	is_a	transferase activity, transferring phosphorus-containing groups
GO:0004619 (9)	is_a	GO:0003824	mf	phosphoglycerate mutase activity	is_a	catalytic activity
GO:0004620 (6)	is_a	GO:0016787	mf	phospholipase activity	is_a	hydrolase activity
GO:0004622 (13)	is_a	GO:0016787	mf	lysophospholipase activity	is_a	hydrolase activity
GO:0004623 (2)	is_a	GO:0016787	mf	phospholipase A2 activity	is_a	hydrolase activity
GO:0004629 (3)	is_a	GO:0016787	mf	phospholipase C activity	is_a	hydrolase activity
GO:0004630 (2)	is_a	GO:0016787	mf	phospholipase D activity	is_a	hydrolase activity
GO:0004631 (2)	is_a	GO:0016301	mf	phosphomevalonate kinase activity	is_a	kinase activity
GO:0004631 (2)	is_a	GO:0016772	mf	phosphomevalonate kinase activity	is_a	transferase activity, transferring phosphorus-containing groups
GO:0004632 (1)	is_a	GO:0016881	mf	phosphopantothenate--cysteine ligase activity	is_a	acid-amino acid ligase activity
GO:0004633 (10)	is_a	GO:0003824	mf	phosphopantothenoylcysteine decarboxylase activity	is_a	catalytic activity
GO:0004634 (16)	is_a	GO:0003824	mf	phosphopyruvate hydratase activity	is_a	catalytic activity
GO:0004635 (4)	is_a	GO:0016787	mf	phosphoribosyl-AMP cyclohydrolase activity	is_a	hydrolase activity
GO:0004636 (4)	is_a	GO:0016462	mf	phosphoribosyl-ATP diphosphatase activity	is_a	pyrophosphatase activity
GO:0004637 (3)	is_a	GO:0016879	mf	phosphoribosylamine-glycine ligase activity	is_a	ligase activity, forming carbon-nitrogen bonds
GO:0004638 (3)	is_a	GO:0003824	mf	phosphoribosylaminoimidazole carboxylase activity	is_a	catalytic activity
GO:0004639 (5)	is_a	GO:0016881	mf	phosphoribosylaminoimidazolesuccinocarboxamide synthase activity	is_a	acid-amino acid ligase activity
GO:0004640 (4)	is_a	GO:0003824	mf	phosphoribosylanthranilate isomerase activity	is_a	catalytic activity
GO:0004641 (3)	is_a	GO:0016879	mf	phosphoribosylformylglycinamidine cyclo-ligase activity	is_a	ligase activity, forming carbon-nitrogen bonds
GO:0004642 (3)	is_a	GO:0016879	mf	phosphoribosylformylglycinamidine synthase activity	is_a	ligase activity, forming carbon-nitrogen bonds
GO:0004643 (6)	is_a	GO:0016740	mf	phosphoribosylaminoimidazolecarboxamide formyltransferase activity	is_a	transferase activity
GO:0004644 (3)	is_a	GO:0016740	mf	phosphoribosylglycinamide formyltransferase activity	is_a	transferase activity
GO:0004645 (2)	is_a	GO:0016740	mf	phosphorylase activity	is_a	transferase activity
GO:0004647 (3)	is_a	GO:0016787	mf	phosphoserine phosphatase activity	is_a	hydrolase activity
GO:0004648 (3)	is_a	GO:0016740	mf	O-phospho-L-serine:2-oxoglutarate aminotransferase activity	is_a	transferase activity
GO:0004650 (3)	is_a	GO:0016787	mf	polygalacturonase activity	is_a	hydrolase activity
GO:0004651 (6)	is_a	GO:0016787	mf	polynucleotide 5'-phosphatase activity	is_a	hydrolase activity
GO:0004652 (23)	is_a	GO:0016779	mf	polynucleotide adenylyltransferase activity	is_a	nucleotidyltransferase activity
GO:0004655 (5)	is_a	GO:0003824	mf	porphobilinogen synthase activity	is_a	catalytic activity
GO:0004657 (4)	is_a	GO:0003824	mf	proline dehydrogenase activity	is_a	catalytic activity
GO:0004659 (12)	is_a	GO:0016740	mf	prenyltransferase activity	is_a	transferase activity
GO:0004660 (4)	is_a	GO:0016740	mf	protein farnesyltransferase activity	is_a	transferase activity
GO:0004661 (3)	is_a	GO:0016740	mf	protein geranylgeranyltransferase activity	is_a	transferase activity
GO:0004662 (4)	is_a	GO:0016740	mf	CAAX-protein geranylgeranyltransferase activity	is_a	transferase activity
GO:0004663 (6)	is_a	GO:0016740	mf	Rab geranylgeranyltransferase activity	is_a	transferase activity
GO:0004664 (3)	is_a	GO:0003824	mf	prephenate dehydratase activity	is_a	catalytic activity
GO:0004665 (2)	is_a	GO:0003824	mf	prephenate dehydrogenase (NADP+) activity	is_a	catalytic activity
GO:0004671 (5)	is_a	GO:0016740	mf	protein C-terminal S-isoprenylcysteine carboxyl O-methyltransferase activity	is_a	transferase activity
GO:0004672 (175)	self	GO:0004672	mf	protein kinase activity	self	protein kinase activity
GO:0004673 (4)	is_a	GO:0004672	mf	protein histidine kinase activity	is_a	protein kinase activity
GO:0004673 (4)	is_a	GO:0016772	mf	protein histidine kinase activity	is_a	transferase activity, transferring phosphorus-containing groups
GO:0004674 (344)	self	GO:0004674	mf	protein serine/threonine kinase activity	self	protein serine/threonine kinase activity
GO:0004679 (15)	is_a	GO:0004674	mf	AMP-activated protein kinase activity	is_a	protein serine/threonine kinase activity
GO:0004683 (4)	is_a	GO:0004674	mf	calmodulin-dependent protein kinase activity	is_a	protein serine/threonine kinase activity
GO:0004690 (1)	is_a	GO:0004674	mf	cyclic nucleotide-dependent protein kinase activity	is_a	protein serine/threonine kinase activity
GO:0004691 (13)	is_a	GO:0004674	mf	cAMP-dependent protein kinase activity	is_a	protein serine/threonine kinase activity
GO:0004693 (18)	is_a	GO:0004674	mf	cyclin-dependent protein kinase activity	is_a	protein serine/threonine kinase activity
GO:0004694 (2)	is_a	GO:0004674	mf	eukaryotic translation initiation factor 2alpha kinase activity	is_a	protein serine/threonine kinase activity
GO:0004696 (6)	is_a	GO:0004674	mf	glycogen synthase kinase 3 activity	is_a	protein serine/threonine kinase activity
GO:0004697 (2)	is_a	GO:0004674	mf	protein kinase C activity	is_a	protein serine/threonine kinase activity
GO:0004702 (5)	is_a	GO:0003674	mf	receptor signaling protein serine/threonine kinase activity	is_a	molecular_function
GO:0004702 (5)	is_a	GO:0004674	mf	receptor signaling protein serine/threonine kinase activity	is_a	protein serine/threonine kinase activity
GO:0004707 (19)	is_a	GO:0003674	mf	MAP kinase activity	is_a	molecular_function
GO:0004707 (19)	is_a	GO:0004674	mf	MAP kinase activity	is_a	protein serine/threonine kinase activity
GO:0004708 (5)	is_a	GO:0004672	mf	MAP kinase kinase activity	is_a	protein kinase activity
GO:0004709 (6)	is_a	GO:0003674	mf	MAP kinase kinase kinase activity	is_a	molecular_function
GO:0004709 (6)	is_a	GO:0004674	mf	MAP kinase kinase kinase activity	is_a	protein serine/threonine kinase activity
GO:0004712 (5)	is_a	GO:0004672	mf	protein serine/threonine/tyrosine kinase activity	is_a	protein kinase activity
GO:0004713 (10)	is_a	GO:0004672	mf	protein tyrosine kinase activity	is_a	protein kinase activity
GO:0004721 (83)	is_a	GO:0016787	mf	phosphoprotein phosphatase activity	is_a	hydrolase activity
GO:0004722 (34)	is_a	GO:0016787	mf	protein serine/threonine phosphatase activity	is_a	hydrolase activity
GO:0004723 (6)	is_a	GO:0016787	mf	calcium-dependent protein serine/threonine phosphatase activity	is_a	hydrolase activity
GO:0004724 (3)	is_a	GO:0016787	mf	magnesium-dependent protein serine/threonine phosphatase activity	is_a	hydrolase activity
GO:0004725 (40)	is_a	GO:0016787	mf	protein tyrosine phosphatase activity	is_a	hydrolase activity
GO:0004729 (4)	is_a	GO:0003824	mf	oxygen-dependent protoporphyrinogen oxidase activity	is_a	catalytic activity
GO:0004730 (4)	is_a	GO:0003824	mf	pseudouridylate synthase activity	is_a	catalytic activity
GO:0004731 (5)	is_a	GO:0016740	mf	purine-nucleoside phosphorylase activity	is_a	transferase activity
GO:0004733 (4)	is_a	GO:0003824	mf	pyridoxamine-phosphate oxidase activity	is_a	catalytic activity
GO:0004735 (4)	is_a	GO:0003824	mf	pyrroline-5-carboxylate reductase activity	is_a	catalytic activity
GO:0004736 (8)	is_a	GO:0016874	mf	pyruvate carboxylase activity	is_a	ligase activity
GO:0004737 (8)	is_a	GO:0003824	mf	pyruvate decarboxylase activity	is_a	catalytic activity
GO:0004738 (1)	is_a	GO:0003824	mf	pyruvate dehydrogenase activity	is_a	catalytic activity
GO:0004739 (5)	is_a	GO:0003824	mf	pyruvate dehydrogenase (acetyl-transferring) activity	is_a	catalytic activity
GO:0004740 (3)	is_a	GO:0004672	mf	pyruvate dehydrogenase (acetyl-transferring) kinase activity	is_a	protein kinase activity
GO:0004741 (1)	is_a	GO:0016787	mf	[pyruvate dehydrogenase (lipoamide)] phosphatase activity	is_a	hydrolase activity
GO:0004742 (3)	is_a	GO:0016740	mf	dihydrolipoyllysine-residue acetyltransferase activity	is_a	transferase activity
GO:0004743 (7)	is_a	GO:0016301	mf	pyruvate kinase activity	is_a	kinase activity
GO:0004743 (7)	is_a	GO:0016773	mf	pyruvate kinase activity	is_a	phosphotransferase activity, alcohol group as acceptor
GO:0004746 (5)	is_a	GO:0016740	mf	riboflavin synthase activity	is_a	transferase activity
GO:0004747 (3)	is_a	GO:0016301	mf	ribokinase activity	is_a	kinase activity
GO:0004747 (3)	is_a	GO:0016773	mf	ribokinase activity	is_a	phosphotransferase activity, alcohol group as acceptor
GO:0004748 (21)	is_a	GO:0003824	mf	ribonucleoside-diphosphate reductase activity	is_a	catalytic activity
GO:0004749 (15)	is_a	GO:0016772	mf	ribose phosphate diphosphokinase activity	is_a	transferase activity, transferring phosphorus-containing groups
GO:0004750 (5)	is_a	GO:0003824	mf	ribulose-phosphate 3-epimerase activity	is_a	catalytic activity
GO:0004751 (4)	is_a	GO:0003824	mf	ribose-5-phosphate isomerase activity	is_a	catalytic activity
GO:0004754 (2)	is_a	GO:0003824	mf	saccharopine dehydrogenase (NAD+, L-lysine-forming) activity	is_a	catalytic activity
GO:0004755 (2)	is_a	GO:0003824	mf	saccharopine dehydrogenase (NADP+, L-glutamate-forming) activity	is_a	catalytic activity
GO:0004758 (6)	is_a	GO:0016740	mf	serine C-palmitoyltransferase activity	is_a	transferase activity
GO:0004764 (3)	is_a	GO:0003824	mf	shikimate 5-dehydrogenase activity	is_a	catalytic activity
GO:0004765 (3)	is_a	GO:0016301	mf	shikimate kinase activity	is_a	kinase activity
GO:0004765 (3)	is_a	GO:0016773	mf	shikimate kinase activity	is_a	phosphotransferase activity, alcohol group as acceptor
GO:0004766 (3)	is_a	GO:0016740	mf	spermidine synthase activity	is_a	transferase activity
GO:0004768 (4)	is_a	GO:0003824	mf	stearoyl-CoA 9-desaturase activity	is_a	catalytic activity
GO:0004771 (10)	is_a	GO:0016787	mf	sterol esterase activity	is_a	hydrolase activity
GO:0004775 (9)	is_a	GO:0016874	mf	succinate-CoA ligase (ADP-forming) activity	is_a	ligase activity
GO:0004780 (1)	is_a	GO:0016779	mf	sulfate adenylyltransferase (ADP) activity	is_a	nucleotidyltransferase activity
GO:0004781 (3)	is_a	GO:0016779	mf	sulfate adenylyltransferase (ATP) activity	is_a	nucleotidyltransferase activity
GO:0004783 (6)	is_a	GO:0003824	mf	sulfite reductase (NADPH) activity	is_a	catalytic activity
GO:0004784 (10)	is_a	GO:0003674	mf	superoxide dismutase activity	is_a	molecular_function
GO:0004784 (10)	is_a	GO:0003824	mf	superoxide dismutase activity	is_a	catalytic activity
GO:0004788 (5)	is_a	GO:0016772	mf	thiamin diphosphokinase activity	is_a	transferase activity, transferring phosphorus-containing groups
GO:0004789 (3)	is_a	GO:0016740	mf	thiamin-phosphate diphosphorylase activity	is_a	transferase activity
GO:0004791 (6)	is_a	GO:0003674	mf	thioredoxin-disulfide reductase activity	is_a	molecular_function
GO:0004791 (6)	is_a	GO:0003824	mf	thioredoxin-disulfide reductase activity	is_a	catalytic activity
GO:0004792 (8)	is_a	GO:0016740	mf	thiosulfate sulfurtransferase activity	is_a	transferase activity
GO:0004793 (2)	is_a	GO:0003824	mf	threonine aldolase activity	is_a	catalytic activity
GO:0004794 (5)	is_a	GO:0003824	mf	L-threonine ammonia-lyase activity	is_a	catalytic activity
GO:0004795 (3)	is_a	GO:0003824	mf	threonine synthase activity	is_a	catalytic activity
GO:0004798 (4)	is_a	GO:0016301	mf	thymidylate kinase activity	is_a	kinase activity
GO:0004798 (4)	is_a	GO:0016772	mf	thymidylate kinase activity	is_a	transferase activity, transferring phosphorus-containing groups
GO:0004799 (3)	is_a	GO:0016740	mf	thymidylate synthase activity	is_a	transferase activity
GO:0004801 (7)	is_a	GO:0016740	mf	transaldolase activity	is_a	transferase activity
GO:0004802 (7)	is_a	GO:0016740	mf	transketolase activity	is_a	transferase activity
GO:0004805 (5)	is_a	GO:0016787	mf	trehalose-phosphatase activity	is_a	hydrolase activity
GO:0004806 (17)	is_a	GO:0016787	mf	triglyceride lipase activity	is_a	hydrolase activity
GO:0004807 (3)	is_a	GO:0003824	mf	triose-phosphate isomerase activity	is_a	catalytic activity
GO:0004808 (2)	is_a	GO:0016740	mf	tRNA (5-methylaminomethyl-2-thiouridylate)-methyltransferase activity	is_a	transferase activity
GO:0004809 (8)	is_a	GO:0016740	mf	tRNA (guanine-N2-)-methyltransferase activity	is_a	transferase activity
GO:0004810 (2)	is_a	GO:0016779	mf	tRNA adenylyltransferase activity	is_a	nucleotidyltransferase activity
GO:0004811 (3)	is_a	GO:0016740	mf	tRNA isopentenyltransferase activity	is_a	transferase activity
GO:0004812 (73)	is_a	GO:0016874	mf	aminoacyl-tRNA ligase activity	is_a	ligase activity
GO:0004813 (5)	is_a	GO:0016874	mf	alanine-tRNA ligase activity	is_a	ligase activity
GO:0004814 (6)	is_a	GO:0016874	mf	arginine-tRNA ligase activity	is_a	ligase activity
GO:0004815 (10)	is_a	GO:0016874	mf	aspartate-tRNA ligase activity	is_a	ligase activity
GO:0004816 (7)	is_a	GO:0016874	mf	asparagine-tRNA ligase activity	is_a	ligase activity
GO:0004817 (3)	is_a	GO:0016874	mf	cysteine-tRNA ligase activity	is_a	ligase activity
GO:0004818 (6)	is_a	GO:0016874	mf	glutamate-tRNA ligase activity	is_a	ligase activity
GO:0004819 (3)	is_a	GO:0016874	mf	glutamine-tRNA ligase activity	is_a	ligase activity
GO:0004820 (7)	is_a	GO:0016874	mf	glycine-tRNA ligase activity	is_a	ligase activity
GO:0004821 (2)	is_a	GO:0016874	mf	histidine-tRNA ligase activity	is_a	ligase activity
GO:0004822 (7)	is_a	GO:0016874	mf	isoleucine-tRNA ligase activity	is_a	ligase activity
GO:0004823 (6)	is_a	GO:0016874	mf	leucine-tRNA ligase activity	is_a	ligase activity
GO:0004824 (8)	is_a	GO:0016874	mf	lysine-tRNA ligase activity	is_a	ligase activity
GO:0004825 (7)	is_a	GO:0016874	mf	methionine-tRNA ligase activity	is_a	ligase activity
GO:0004826 (16)	is_a	GO:0016874	mf	phenylalanine-tRNA ligase activity	is_a	ligase activity
GO:0004827 (6)	is_a	GO:0016874	mf	proline-tRNA ligase activity	is_a	ligase activity
GO:0004828 (7)	is_a	GO:0016874	mf	serine-tRNA ligase activity	is_a	ligase activity
GO:0004829 (8)	is_a	GO:0016874	mf	threonine-tRNA ligase activity	is_a	ligase activity
GO:0004830 (7)	is_a	GO:0016874	mf	tryptophan-tRNA ligase activity	is_a	ligase activity
GO:0004831 (9)	is_a	GO:0016874	mf	tyrosine-tRNA ligase activity	is_a	ligase activity
GO:0004832 (4)	is_a	GO:0016874	mf	valine-tRNA ligase activity	is_a	ligase activity
GO:0004833 (1)	is_a	GO:0003824	mf	tryptophan 2,3-dioxygenase activity	is_a	catalytic activity
GO:0004834 (5)	is_a	GO:0003824	mf	tryptophan synthase activity	is_a	catalytic activity
GO:0004835 (1)	is_a	GO:0016881	mf	tubulin-tyrosine ligase activity	is_a	acid-amino acid ligase activity
GO:0004839 (1)	is_a	GO:0003824	mf	ubiquitin activating enzyme activity	is_a	catalytic activity
GO:0004842 (143)	self	GO:0004842	mf	ubiquitin-protein ligase activity	self	ubiquitin-protein ligase activity
GO:0004843 (22)	is_a	GO:0070011	mf	ubiquitin-specific protease activity	is_a	peptidase activity, acting on L-amino acid peptides
GO:0004844 (2)	is_a	GO:0016787	mf	uracil DNA N-glycosylase activity	is_a	hydrolase activity
GO:0004845 (2)	is_a	GO:0016740	mf	uracil phosphoribosyltransferase activity	is_a	transferase activity
GO:0004847 (2)	is_a	GO:0016879	mf	urea carboxylase activity	is_a	ligase activity, forming carbon-nitrogen bonds
GO:0004848 (3)	is_a	GO:0016787	mf	ureidoglycolate hydrolase activity	is_a	hydrolase activity
GO:0004849 (3)	is_a	GO:0016301	mf	uridine kinase activity	is_a	kinase activity
GO:0004851 (4)	is_a	GO:0016740	mf	uroporphyrin-III C-methyltransferase activity	is_a	transferase activity
GO:0004852 (4)	is_a	GO:0003824	mf	uroporphyrinogen-III synthase activity	is_a	catalytic activity
GO:0004853 (4)	is_a	GO:0003824	mf	uroporphyrinogen decarboxylase activity	is_a	catalytic activity
GO:0004856 (3)	is_a	GO:0016301	mf	xylulokinase activity	is_a	kinase activity
GO:0004856 (3)	is_a	GO:0016773	mf	xylulokinase activity	is_a	phosphotransferase activity, alcohol group as acceptor
GO:0004857 (8)	is_a	GO:0003674	mf	enzyme inhibitor activity	is_a	molecular_function
GO:0004860 (6)	is_a	GO:0003674	mf	protein kinase inhibitor activity	is_a	molecular_function
GO:0004861 (5)	is_a	GO:0003674	mf	cyclin-dependent protein kinase inhibitor activity	is_a	molecular_function
GO:0004862 (7)	is_a	GO:0003674	mf	cAMP-dependent protein kinase inhibitor activity	is_a	molecular_function
GO:0004864 (7)	is_a	GO:0003674	mf	phosphoprotein phosphatase inhibitor activity	is_a	molecular_function
GO:0004866 (5)	is_a	GO:0003674	mf	endopeptidase inhibitor activity	is_a	molecular_function
GO:0004867 (2)	is_a	GO:0003674	mf	serine-type endopeptidase inhibitor activity	is_a	molecular_function
GO:0004869 (1)	is_a	GO:0003674	mf	cysteine-type endopeptidase inhibitor activity	is_a	molecular_function
GO:0004871 (38)	is_a	GO:0003674	mf	signal transducer activity	is_a	molecular_function
GO:0004872 (15)	is_a	GO:0003674	mf	receptor activity	is_a	molecular_function
GO:0004888 (11)	is_a	GO:0003674	mf	transmembrane receptor activity	is_a	molecular_function
GO:0004930 (7)	is_a	GO:0003674	mf	G-protein coupled receptor activity	is_a	molecular_function
GO:0004932 (2)	is_a	GO:0003674	mf	mating-type factor pheromone receptor activity	is_a	molecular_function
GO:0004933 (2)	is_a	GO:0003674	mf	mating-type a-factor pheromone receptor activity	is_a	molecular_function
GO:0004934 (5)	is_a	GO:0003674	mf	mating-type alpha-factor pheromone receptor activity	is_a	molecular_function
GO:0005034 (4)	is_a	GO:0003674	mf	osmosensor activity	is_a	molecular_function
GO:0005047 (5)	is_a	GO:0005488	mf	signal recognition particle binding	is_a	binding
GO:0005048 (21)	is_a	GO:0005488	mf	signal sequence binding	is_a	binding
GO:0005052 (2)	is_a	GO:0005488	mf	peroxisome matrix targeting signal-1 binding	is_a	binding
GO:0005053 (2)	is_a	GO:0005488	mf	peroxisome matrix targeting signal-2 binding	is_a	binding
GO:0005057 (3)	is_a	GO:0003674	mf	receptor signaling protein activity	is_a	molecular_function
GO:0005078 (3)	is_a	GO:0005198	mf	MAP-kinase scaffold activity	is_a	structural molecule activity
GO:0005078 (3)	is_a	GO:0005515	mf	MAP-kinase scaffold activity	is_a	protein binding
GO:0005083 (18)	is_a	GO:0003674	mf	small GTPase regulator activity	is_a	molecular_function
GO:0005085 (56)	is_a	GO:0003674	mf	guanyl-nucleotide exchange factor activity	is_a	molecular_function
GO:0005086 (14)	is_a	GO:0003674	mf	ARF guanyl-nucleotide exchange factor activity	is_a	molecular_function
GO:0005087 (1)	is_a	GO:0003674	mf	Ran guanyl-nucleotide exchange factor activity	is_a	molecular_function
GO:0005088 (9)	is_a	GO:0003674	mf	Ras guanyl-nucleotide exchange factor activity	is_a	molecular_function
GO:0005089 (11)	is_a	GO:0003674	mf	Rho guanyl-nucleotide exchange factor activity	is_a	molecular_function
GO:0005090 (3)	is_a	GO:0003674	mf	Sar guanyl-nucleotide exchange factor activity	is_a	molecular_function
GO:0005092 (1)	is_a	GO:0003674	mf	GDP-dissociation inhibitor activity	is_a	molecular_function
GO:0005093 (2)	is_a	GO:0003674	mf	Rab GDP-dissociation inhibitor activity	is_a	molecular_function
GO:0005094 (2)	is_a	GO:0003674	mf	Rho GDP-dissociation inhibitor activity	is_a	molecular_function
GO:0005095 (1)	is_a	GO:0003674	mf	GTPase inhibitor activity	is_a	molecular_function
GO:0005096 (57)	is_a	GO:0003674	mf	GTPase activator activity	is_a	molecular_function
GO:0005097 (33)	is_a	GO:0003674	mf	Rab GTPase activator activity	is_a	molecular_function
GO:0005098 (2)	is_a	GO:0003674	mf	Ran GTPase activator activity	is_a	molecular_function
GO:0005099 (8)	is_a	GO:0003674	mf	Ras GTPase activator activity	is_a	molecular_function
GO:0005100 (30)	is_a	GO:0003674	mf	Rho GTPase activator activity	is_a	molecular_function
GO:0005186 (4)	is_a	GO:0005515	mf	pheromone activity	is_a	protein binding
GO:0005198 (79)	self	GO:0005198	mf	structural molecule activity	self	structural molecule activity
GO:0005199 (17)	is_a	GO:0005198	mf	structural constituent of cell wall	is_a	structural molecule activity
GO:0005200 (54)	is_a	GO:0005198	mf	structural constituent of cytoskeleton	is_a	structural molecule activity
GO:0005215 (111)	is_a	GO:0003674	mf	transporter activity	is_a	molecular_function
GO:0005216 (10)	is_a	GO:0003674	mf	ion channel activity	is_a	molecular_function
GO:0005227 (1)	is_a	GO:0003674	mf	calcium activated cation channel activity	is_a	molecular_function
GO:0005244 (4)	is_a	GO:0003674	mf	voltage-gated ion channel activity	is_a	molecular_function
GO:0005245 (1)	is_a	GO:0003674	mf	voltage-gated calcium channel activity	is_a	molecular_function
GO:0005247 (2)	is_a	GO:0003674	mf	voltage-gated chloride channel activity	is_a	molecular_function
GO:0005249 (1)	is_a	GO:0003674	mf	voltage-gated potassium channel activity	is_a	molecular_function
GO:0005254 (1)	is_a	GO:0003674	mf	chloride channel activity	is_a	molecular_function
GO:0005262 (8)	is_a	GO:0003674	mf	calcium channel activity	is_a	molecular_function
GO:0005267 (5)	is_a	GO:0003674	mf	potassium channel activity	is_a	molecular_function
GO:0005272 (1)	is_a	GO:0003674	mf	sodium channel activity	is_a	molecular_function
GO:0005274 (2)	is_a	GO:0003674	mf	allantoin uptake transmembrane transporter activity	is_a	molecular_function
GO:0005275 (2)	is_a	GO:0003674	mf	amine transmembrane transporter activity	is_a	molecular_function
GO:0005291 (1)	is_a	GO:0003674	mf	high affinity L-histidine transmembrane transporter activity	is_a	molecular_function
GO:0005300 (1)	is_a	GO:0003674	mf	high-affinity tryptophan transmembrane transporter activity	is_a	molecular_function
GO:0005302 (6)	is_a	GO:0003674	mf	L-tyrosine transmembrane transporter activity	is_a	molecular_function
GO:0005310 (4)	is_a	GO:0003674	mf	dicarboxylic acid transmembrane transporter activity	is_a	molecular_function
GO:0005313 (2)	is_a	GO:0003674	mf	L-glutamate transmembrane transporter activity	is_a	molecular_function
GO:0005315 (10)	is_a	GO:0003674	mf	inorganic phosphate transmembrane transporter activity	is_a	molecular_function
GO:0005319 (2)	is_a	GO:0003674	mf	lipid transporter activity	is_a	molecular_function
GO:0005324 (2)	is_a	GO:0003674	mf	long-chain fatty acid transporter activity	is_a	molecular_function
GO:0005337 (2)	is_a	GO:0003674	mf	nucleoside transmembrane transporter activity	is_a	molecular_function
GO:0005338 (6)	is_a	GO:0003674	mf	nucleotide-sugar transmembrane transporter activity	is_a	molecular_function
GO:0005342 (8)	is_a	GO:0003674	mf	organic acid transmembrane transporter activity	is_a	molecular_function
GO:0005352 (5)	is_a	GO:0003674	mf	alpha-glucoside:hydrogen symporter activity	is_a	molecular_function
[truncated: 9,112 more rows]
