# Supplementary material for: Automatic, context-specific generation of Gene Ontology slims
Source: BMC Bioinformatics. 2010 Oct 7;11:498. doi: 10.1186/1471-2105-11-498 (PMC3098080; doi:10.1186/1471-2105-11-498)
Supplement: Additional file 4 — SGD Expression Connection results for genes with increased expression in yeast sporulation. This file contains genes retrieved from the SGD Expression Connection interface with greater than a five-fold increase in expression during yeast sporulation. Associated gene ontology annotations are also contained in this file. [file 1471-2105-11-498-S4.XLS]

## Sheet: morethan5fold_gene_association_
YPL267W	SGD	S000006188	ACM1		GO:0005575	SGD_REF:S000069584	ND		C	Pseudosubstrate inhibitor of the anaphase-promoting complex/cyclosome (APC/C), that suppresses APC/C [Cdh1]-mediated proteolysis of mitotic cyclins	YPL267W	gene	taxon:4932	20061128	SGD
YPL267W	SGD	S000006188	ACM1		GO:0006350	SGD_REF:S000124038	IEA	SP_KW:KW-0804	P	Pseudosubstrate inhibitor of the anaphase-promoting complex/cyclosome (APC/C), that suppresses APC/C [Cdh1]-mediated proteolysis of mitotic cyclins	YPL267W	gene	taxon:4932	20080521	UniProt
YPL267W	SGD	S000006188	ACM1		GO:0006355	SGD_REF:S000124038	IEA	SP_KW:KW-0805	P	Pseudosubstrate inhibitor of the anaphase-promoting complex/cyclosome (APC/C), that suppresses APC/C [Cdh1]-mediated proteolysis of mitotic cyclins	YPL267W	gene	taxon:4932	20080521	UniProt
YPL267W	SGD	S000006188	ACM1		GO:0007049	SGD_REF:S000124038	IEA	SP_KW:KW-0131	P	Pseudosubstrate inhibitor of the anaphase-promoting complex/cyclosome (APC/C), that suppresses APC/C [Cdh1]-mediated proteolysis of mitotic cyclins	YPL267W	gene	taxon:4932	20080521	UniProt
YPL267W	SGD	S000006188	ACM1		GO:0007067	SGD_REF:S000124038	IEA	SP_KW:KW-0498	P	Pseudosubstrate inhibitor of the anaphase-promoting complex/cyclosome (APC/C), that suppresses APC/C [Cdh1]-mediated proteolysis of mitotic cyclins	YPL267W	gene	taxon:4932	20080521	UniProt
YPL267W	SGD	S000006188	ACM1		GO:0051301	SGD_REF:S000124038	IEA	SP_KW:KW-0132	P	Pseudosubstrate inhibitor of the anaphase-promoting complex/cyclosome (APC/C), that suppresses APC/C [Cdh1]-mediated proteolysis of mitotic cyclins	YPL267W	gene	taxon:4932	20080521	UniProt
YPL267W	SGD	S000006188	ACM1		GO:0051436	SGD_REF:S000119207|PMID:17030612	IGI	SGD:S000002971	P	Pseudosubstrate inhibitor of the anaphase-promoting complex/cyclosome (APC/C), that suppresses APC/C [Cdh1]-mediated proteolysis of mitotic cyclins	YPL267W	gene	taxon:4932	20061128	SGD
YPL267W	SGD	S000006188	ACM1		GO:0051436	SGD_REF:S000126632|PMID:18519589	IDA		P	Pseudosubstrate inhibitor of the anaphase-promoting complex/cyclosome (APC/C), that suppresses APC/C [Cdh1]-mediated proteolysis of mitotic cyclins	YPL267W	gene	taxon:4932	20080609	SGD
YPL267W	SGD	S000006188	ACM1		GO:0051436	SGD_REF:S000126632|PMID:18519589	IPI	SGD:S000002971	P	Pseudosubstrate inhibitor of the anaphase-promoting complex/cyclosome (APC/C), that suppresses APC/C [Cdh1]-mediated proteolysis of mitotic cyclins	YPL267W	gene	taxon:4932	20080609	SGD
YPL267W	SGD	S000006188	ACM1		GO:0051436	SGD_REF:S000126632|PMID:18519589	IGI	SGD:S000002971	P	Pseudosubstrate inhibitor of the anaphase-promoting complex/cyclosome (APC/C), that suppresses APC/C [Cdh1]-mediated proteolysis of mitotic cyclins	YPL267W	gene	taxon:4932	20080609	SGD
YPL267W	SGD	S000006188	ACM1		GO:0051436	SGD_REF:S000126632|PMID:18519589	IMP		P	Pseudosubstrate inhibitor of the anaphase-promoting complex/cyclosome (APC/C), that suppresses APC/C [Cdh1]-mediated proteolysis of mitotic cyclins	YPL267W	gene	taxon:4932	20080609	SGD
YPL267W	SGD	S000006188	ACM1		GO:0055105	SGD_REF:S000126632|PMID:18519589	IDA		F	Pseudosubstrate inhibitor of the anaphase-promoting complex/cyclosome (APC/C), that suppresses APC/C [Cdh1]-mediated proteolysis of mitotic cyclins	YPL267W	gene	taxon:4932	20080609	SGD
YPL267W	SGD	S000006188	ACM1		GO:0055105	SGD_REF:S000126632|PMID:18519589	IPI	SGD:S000002971	F	Pseudosubstrate inhibitor of the anaphase-promoting complex/cyclosome (APC/C), that suppresses APC/C [Cdh1]-mediated proteolysis of mitotic cyclins	YPL267W	gene	taxon:4932	20080609	SGD
YAL054C	SGD	S000000050	ACS1		GO:0003824	SGD_REF:S000124036	IEA	InterPro:IPR000873	F	Acetyl-coA synthetase isoform which, along with Acs2p, is the nuclear source of acetyl-coA for histone acetlyation	YAL054C|FUN44	gene	taxon:4932	20080521	UniProt
YAL054C	SGD	S000000050	ACS1		GO:0003987	SGD_REF:S000047927|PMID:8910545	IDA		F	Acetyl-coA synthetase isoform which, along with Acs2p, is the nuclear source of acetyl-coA for histone acetlyation	YAL054C|FUN44	gene	taxon:4932	20020716	SGD
YAL054C	SGD	S000000050	ACS1		GO:0003987	SGD_REF:S000124036	IEA	InterPro:IPR011904	F	Acetyl-coA synthetase isoform which, along with Acs2p, is the nuclear source of acetyl-coA for histone acetlyation	YAL054C|FUN44	gene	taxon:4932	20080521	UniProt
YAL054C	SGD	S000000050	ACS1		GO:0003987	SGD_REF:S000124037	IEA	EC:6.2.1.1	F	Acetyl-coA synthetase isoform which, along with Acs2p, is the nuclear source of acetyl-coA for histone acetlyation	YAL054C|FUN44	gene	taxon:4932	20080521	UniProt
YAL054C	SGD	S000000050	ACS1		GO:0005739	SGD_REF:S000117178|PMID:16823961	IDA		C	Acetyl-coA synthetase isoform which, along with Acs2p, is the nuclear source of acetyl-coA for histone acetlyation	YAL054C|FUN44	gene	taxon:4932	20061212	SGD
YAL054C	SGD	S000000050	ACS1		GO:0005739	SGD_REF:S000075100|PMID:14576278	IDA		C	Acetyl-coA synthetase isoform which, along with Acs2p, is the nuclear source of acetyl-coA for histone acetlyation	YAL054C|FUN44	gene	taxon:4932	20040928	SGD
YAL054C	SGD	S000000050	ACS1		GO:0005783	SGD_REF:S000124038	IEA	SP_KW:KW-0256	C	Acetyl-coA synthetase isoform which, along with Acs2p, is the nuclear source of acetyl-coA for histone acetlyation	YAL054C|FUN44	gene	taxon:4932	20080521	UniProt
YAL054C	SGD	S000000050	ACS1		GO:0005783	SGD_REF:S000125578	IEA	SP_SL:SL-0095	C	Acetyl-coA synthetase isoform which, along with Acs2p, is the nuclear source of acetyl-coA for histone acetlyation	YAL054C|FUN44	gene	taxon:4932	20080521	UniProt
YAL054C	SGD	S000000050	ACS1		GO:0005792	SGD_REF:S000124038	IEA	SP_KW:KW-0492	C	Acetyl-coA synthetase isoform which, along with Acs2p, is the nuclear source of acetyl-coA for histone acetlyation	YAL054C|FUN44	gene	taxon:4932	20080521	UniProt
YAL054C	SGD	S000000050	ACS1		GO:0005792	SGD_REF:S000125578	IEA	SP_SL:SL-0166	C	Acetyl-coA synthetase isoform which, along with Acs2p, is the nuclear source of acetyl-coA for histone acetlyation	YAL054C|FUN44	gene	taxon:4932	20080521	UniProt
YAL054C	SGD	S000000050	ACS1		GO:0005829	SGD_REF:S000048464|PMID:9711835	IDA		C	Acetyl-coA synthetase isoform which, along with Acs2p, is the nuclear source of acetyl-coA for histone acetlyation	YAL054C|FUN44	gene	taxon:4932	20020920	SGD
YAL054C	SGD	S000000050	ACS1		GO:0006085	SGD_REF:S000047927|PMID:8910545	IDA		P	Acetyl-coA synthetase isoform which, along with Acs2p, is the nuclear source of acetyl-coA for histone acetlyation	YAL054C|FUN44	gene	taxon:4932	20020716	SGD
YAL054C	SGD	S000000050	ACS1		GO:0008152	SGD_REF:S000124036	IEA	InterPro:IPR000873	P	Acetyl-coA synthetase isoform which, along with Acs2p, is the nuclear source of acetyl-coA for histone acetlyation	YAL054C|FUN44	gene	taxon:4932	20080521	UniProt
YAL054C	SGD	S000000050	ACS1		GO:0016208	SGD_REF:S000124036	IEA	InterPro:IPR011904	F	Acetyl-coA synthetase isoform which, along with Acs2p, is the nuclear source of acetyl-coA for histone acetlyation	YAL054C|FUN44	gene	taxon:4932	20080521	UniProt
YAL054C	SGD	S000000050	ACS1		GO:0016573	SGD_REF:S000117290|PMID:16857587	IGI	SGD:S000004143	P	Acetyl-coA synthetase isoform which, along with Acs2p, is the nuclear source of acetyl-coA for histone acetlyation	YAL054C|FUN44	gene	taxon:4932	20061107	SGD
YAL054C	SGD	S000000050	ACS1		GO:0016874	SGD_REF:S000124038	IEA	SP_KW:KW-0436	F	Acetyl-coA synthetase isoform which, along with Acs2p, is the nuclear source of acetyl-coA for histone acetlyation	YAL054C|FUN44	gene	taxon:4932	20080521	UniProt
YAL054C	SGD	S000000050	ACS1		GO:0019654	SGD_REF:S000047705|PMID:1363452	IMP		P	Acetyl-coA synthetase isoform which, along with Acs2p, is the nuclear source of acetyl-coA for histone acetlyation	YAL054C|FUN44	gene	taxon:4932	20020716	SGD
YMR184W	SGD	S000004796	ADD37		GO:0003674	SGD_REF:S000069584	ND		F	Protein of unknown function involved in ER-associated protein degradation	YMR184W	gene	taxon:4932	20021126	SGD
YMR184W	SGD	S000004796	ADD37		GO:0005737	SGD_REF:S000074185|PMID:14562095	IDA		C	Protein of unknown function involved in ER-associated protein degradation	YMR184W	gene	taxon:4932	20031028	SGD
YMR184W	SGD	S000004796	ADD37		GO:0030433	SGD_REF:S000115312|PMID:12711700	IMP		P	Protein of unknown function involved in ER-associated protein degradation	YMR184W	gene	taxon:4932	20060511	SGD
YCR010C	SGD	S000000603	ADY2		GO:0005739	SGD_REF:S000075100|PMID:14576278	IDA		C	Acetate transporter required for normal sporulation	YCR010C|ATO1	gene	taxon:4932	20040928	SGD
YCR010C	SGD	S000000603	ADY2		GO:0005739	SGD_REF:S000117178|PMID:16823961	IDA		C	Acetate transporter required for normal sporulation	YCR010C|ATO1	gene	taxon:4932	20061212	SGD
YCR010C	SGD	S000000603	ADY2		GO:0005886	SGD_REF:S000122036|PMID:17395151	IDA		C	Acetate transporter required for normal sporulation	YCR010C|ATO1	gene	taxon:4932	20070405	SGD
YCR010C	SGD	S000000603	ADY2		GO:0006846	SGD_REF:S000074898|PMID:14968426	IMP		P	Acetate transporter required for normal sporulation	YCR010C|ATO1	gene	taxon:4932	20040326	SGD
YCR010C	SGD	S000000603	ADY2		GO:0008519	SGD_REF:S000071765|PMID:12429834	IMP		F	Acetate transporter required for normal sporulation	YCR010C|ATO1	gene	taxon:4932	20051025	SGD
YCR010C	SGD	S000000603	ADY2		GO:0008519	SGD_REF:S000071765|PMID:12429834	ISS	WB:amt-1	F	Acetate transporter required for normal sporulation	YCR010C|ATO1	gene	taxon:4932	20051025	SGD
YCR010C	SGD	S000000603	ADY2		GO:0008519	SGD_REF:S000071765|PMID:12429834	IEP		F	Acetate transporter required for normal sporulation	YCR010C|ATO1	gene	taxon:4932	20051025	SGD
YCR010C	SGD	S000000603	ADY2		GO:0015123	SGD_REF:S000074898|PMID:14968426	IMP		F	Acetate transporter required for normal sporulation	YCR010C|ATO1	gene	taxon:4932	20040326	SGD
YCR010C	SGD	S000000603	ADY2		GO:0015696	SGD_REF:S000071765|PMID:12429834	IMP		P	Acetate transporter required for normal sporulation	YCR010C|ATO1	gene	taxon:4932	20051025	SGD
YCR010C	SGD	S000000603	ADY2		GO:0015696	SGD_REF:S000071765|PMID:12429834	IEP		P	Acetate transporter required for normal sporulation	YCR010C|ATO1	gene	taxon:4932	20051025	SGD
YCR010C	SGD	S000000603	ADY2		GO:0015696	SGD_REF:S000071765|PMID:12429834	ISS	WB:amt-1	P	Acetate transporter required for normal sporulation	YCR010C|ATO1	gene	taxon:4932	20051025	SGD
YCR010C	SGD	S000000603	ADY2		GO:0016020	SGD_REF:S000124036	IEA	InterPro:IPR000791	C	Acetate transporter required for normal sporulation	YCR010C|ATO1	gene	taxon:4932	20080521	UniProt
YCR010C	SGD	S000000603	ADY2		GO:0016020	SGD_REF:S000124038	IEA	SP_KW:KW-0472	C	Acetate transporter required for normal sporulation	YCR010C|ATO1	gene	taxon:4932	20080521	UniProt
YCR010C	SGD	S000000603	ADY2		GO:0016020	SGD_REF:S000125578	IEA	SP_SL:SL-0162	C	Acetate transporter required for normal sporulation	YCR010C|ATO1	gene	taxon:4932	20080521	UniProt
YCR010C	SGD	S000000603	ADY2		GO:0016021	SGD_REF:S000124038	IEA	SP_KW:KW-0812	C	Acetate transporter required for normal sporulation	YCR010C|ATO1	gene	taxon:4932	20080521	UniProt
YCR010C	SGD	S000000603	ADY2		GO:0019740	SGD_REF:S000071765|PMID:12429834	IMP		P	Acetate transporter required for normal sporulation	YCR010C|ATO1	gene	taxon:4932	20021213	SGD
YDL239C	SGD	S000002398	ADY3		GO:0005515	SGD_REF:S000069721|PMID:11973299	IMP		F	Protein required for spore wall formation, thought to mediate assembly of a Don1p-containing structure at the leading edge of the prospore membrane via interaction with spindle pole body components	YDL239C	gene	taxon:4932	20020920	SGD
YDL239C	SGD	S000002398	ADY3		GO:0005515	SGD_REF:S000069721|PMID:11973299	IPI		F	Protein required for spore wall formation, thought to mediate assembly of a Don1p-containing structure at the leading edge of the prospore membrane via interaction with spindle pole body components	YDL239C	gene	taxon:4932	20020920	SGD
YDL239C	SGD	S000002398	ADY3		GO:0005628	SGD_REF:S000069721|PMID:11973299	IDA		C	Protein required for spore wall formation, thought to mediate assembly of a Don1p-containing structure at the leading edge of the prospore membrane via interaction with spindle pole body components	YDL239C	gene	taxon:4932	20020920	SGD
YDL239C	SGD	S000002398	ADY3		GO:0005628	SGD_REF:S000069149|PMID:11742972	IDA		C	Protein required for spore wall formation, thought to mediate assembly of a Don1p-containing structure at the leading edge of the prospore membrane via interaction with spindle pole body components	YDL239C	gene	taxon:4932	20020920	SGD
YDL239C	SGD	S000002398	ADY3		GO:0005819	SGD_REF:S000069721|PMID:11973299	IDA		C	Protein required for spore wall formation, thought to mediate assembly of a Don1p-containing structure at the leading edge of the prospore membrane via interaction with spindle pole body components	YDL239C	gene	taxon:4932	20020920	SGD
YDL239C	SGD	S000002398	ADY3		GO:0006461	SGD_REF:S000069721|PMID:11973299	IMP		P	Protein required for spore wall formation, thought to mediate assembly of a Don1p-containing structure at the leading edge of the prospore membrane via interaction with spindle pole body components	YDL239C	gene	taxon:4932	20020920	SGD
YDL239C	SGD	S000002398	ADY3		GO:0007049	SGD_REF:S000124038	IEA	SP_KW:KW-0131	P	Protein required for spore wall formation, thought to mediate assembly of a Don1p-containing structure at the leading edge of the prospore membrane via interaction with spindle pole body components	YDL239C	gene	taxon:4932	20080521	UniProt
YDL239C	SGD	S000002398	ADY3		GO:0007126	SGD_REF:S000124038	IEA	SP_KW:KW-0469	P	Protein required for spore wall formation, thought to mediate assembly of a Don1p-containing structure at the leading edge of the prospore membrane via interaction with spindle pole body components	YDL239C	gene	taxon:4932	20080521	UniProt
YDL239C	SGD	S000002398	ADY3		GO:0030435	SGD_REF:S000060989|PMID:11470404	IMP		P	Protein required for spore wall formation, thought to mediate assembly of a Don1p-containing structure at the leading edge of the prospore membrane via interaction with spindle pole body components	YDL239C	gene	taxon:4932	20020925	SGD
YDL239C	SGD	S000002398	ADY3		GO:0030435	SGD_REF:S000124038	IEA	SP_KW:KW-0749	P	Protein required for spore wall formation, thought to mediate assembly of a Don1p-containing structure at the leading edge of the prospore membrane via interaction with spindle pole body components	YDL239C	gene	taxon:4932	20080521	UniProt
YDL239C	SGD	S000002398	ADY3		GO:0030476	SGD_REF:S000069721|PMID:11973299	IMP		P	Protein required for spore wall formation, thought to mediate assembly of a Don1p-containing structure at the leading edge of the prospore membrane via interaction with spindle pole body components	YDL239C	gene	taxon:4932	20020920	SGD
YDL239C	SGD	S000002398	ADY3		GO:0051301	SGD_REF:S000124038	IEA	SP_KW:KW-0132	P	Protein required for spore wall formation, thought to mediate assembly of a Don1p-containing structure at the leading edge of the prospore membrane via interaction with spindle pole body components	YDL239C	gene	taxon:4932	20080521	UniProt
YLR227C	SGD	S000004217	ADY4		GO:0005198	SGD_REF:S000073593|PMID:12796288	IDA		F	Structural component of the meiotic outer plaque, which is a membrane-organizing center that assembles on the cytoplasmic face of the spindle pole body during meiosis II and triggers the formation of the prospore membrane	YLR227C	gene	taxon:4932	20030708	SGD
YLR227C	SGD	S000004217	ADY4		GO:0005198	SGD_REF:S000073593|PMID:12796288	IMP		F	Structural component of the meiotic outer plaque, which is a membrane-organizing center that assembles on the cytoplasmic face of the spindle pole body during meiosis II and triggers the formation of the prospore membrane	YLR227C	gene	taxon:4932	20030708	SGD
YLR227C	SGD	S000004217	ADY4		GO:0005634	SGD_REF:S000124038	IEA	SP_KW:KW-0539	C	Structural component of the meiotic outer plaque, which is a membrane-organizing center that assembles on the cytoplasmic face of the spindle pole body during meiosis II and triggers the formation of the prospore membrane	YLR227C	gene	taxon:4932	20080521	UniProt
YLR227C	SGD	S000004217	ADY4		GO:0005816	SGD_REF:S000073593|PMID:12796288	IDA		C	Structural component of the meiotic outer plaque, which is a membrane-organizing center that assembles on the cytoplasmic face of the spindle pole body during meiosis II and triggers the formation of the prospore membrane	YLR227C	gene	taxon:4932	20030708	SGD
YLR227C	SGD	S000004217	ADY4		GO:0005816	SGD_REF:S000073593|PMID:12796288	IMP		C	Structural component of the meiotic outer plaque, which is a membrane-organizing center that assembles on the cytoplasmic face of the spindle pole body during meiosis II and triggers the formation of the prospore membrane	YLR227C	gene	taxon:4932	20030708	SGD
YLR227C	SGD	S000004217	ADY4		GO:0007049	SGD_REF:S000124038	IEA	SP_KW:KW-0131	P	Structural component of the meiotic outer plaque, which is a membrane-organizing center that assembles on the cytoplasmic face of the spindle pole body during meiosis II and triggers the formation of the prospore membrane	YLR227C	gene	taxon:4932	20080521	UniProt
YLR227C	SGD	S000004217	ADY4		GO:0007126	SGD_REF:S000124038	IEA	SP_KW:KW-0469	P	Structural component of the meiotic outer plaque, which is a membrane-organizing center that assembles on the cytoplasmic face of the spindle pole body during meiosis II and triggers the formation of the prospore membrane	YLR227C	gene	taxon:4932	20080521	UniProt
YLR227C	SGD	S000004217	ADY4		GO:0030435	SGD_REF:S000060989|PMID:11470404	IMP		P	Structural component of the meiotic outer plaque, which is a membrane-organizing center that assembles on the cytoplasmic face of the spindle pole body during meiosis II and triggers the formation of the prospore membrane	YLR227C	gene	taxon:4932	20020925	SGD
YLR227C	SGD	S000004217	ADY4		GO:0030435	SGD_REF:S000124038	IEA	SP_KW:KW-0749	P	Structural component of the meiotic outer plaque, which is a membrane-organizing center that assembles on the cytoplasmic face of the spindle pole body during meiosis II and triggers the formation of the prospore membrane	YLR227C	gene	taxon:4932	20080521	UniProt
YLR227C	SGD	S000004217	ADY4		GO:0051301	SGD_REF:S000124038	IEA	SP_KW:KW-0132	P	Structural component of the meiotic outer plaque, which is a membrane-organizing center that assembles on the cytoplasmic face of the spindle pole body during meiosis II and triggers the formation of the prospore membrane	YLR227C	gene	taxon:4932	20080521	UniProt
YGL032C	SGD	S000003000	AGA2		GO:0000752	SGD_REF:S000044430|PMID:7957044	TAS		P	Adhesion subunit of a-agglutinin of a-cells, C-terminal sequence acts as a ligand for alpha-agglutinin (Sag1p) during agglutination, modified with O-linked oligomannosyl chains, linked to anchorage subunit Aga1p via two disulfide bonds	YGL032C	gene	taxon:4932	20021206	SGD
YGL032C	SGD	S000003000	AGA2		GO:0007155	SGD_REF:S000124038	IEA	SP_KW:KW-0130	P	Adhesion subunit of a-agglutinin of a-cells, C-terminal sequence acts as a ligand for alpha-agglutinin (Sag1p) during agglutination, modified with O-linked oligomannosyl chains, linked to anchorage subunit Aga1p via two disulfide bonds	YGL032C	gene	taxon:4932	20080521	UniProt
YGL032C	SGD	S000003000	AGA2		GO:0009277	SGD_REF:S000044430|PMID:7957044	TAS		C	Adhesion subunit of a-agglutinin of a-cells, C-terminal sequence acts as a ligand for alpha-agglutinin (Sag1p) during agglutination, modified with O-linked oligomannosyl chains, linked to anchorage subunit Aga1p via two disulfide bonds	YGL032C	gene	taxon:4932	20010118	SGD
YGL032C	SGD	S000003000	AGA2		GO:0050839	SGD_REF:S000044430|PMID:7957044	TAS		F	Adhesion subunit of a-agglutinin of a-cells, C-terminal sequence acts as a ligand for alpha-agglutinin (Sag1p) during agglutination, modified with O-linked oligomannosyl chains, linked to anchorage subunit Aga1p via two disulfide bonds	YGL032C	gene	taxon:4932	20010118	SGD
YGL032C	SGD	S000003000	AGA2		GO:0050839	SGD_REF:S000061548|PMID:11292808	TAS		F	Adhesion subunit of a-agglutinin of a-cells, C-terminal sequence acts as a ligand for alpha-agglutinin (Sag1p) during agglutination, modified with O-linked oligomannosyl chains, linked to anchorage subunit Aga1p via two disulfide bonds	YGL032C	gene	taxon:4932	20040130	SGD
YNL219C	SGD	S000005163	ALG9		GO:0000030	SGD_REF:S000046181|PMID:8692962	IMP		F	Mannosyltransferase, involved in N-linked glycosylation	YNL219C	gene	taxon:4932	20021115	SGD
YNL219C	SGD	S000005163	ALG9		GO:0000030	SGD_REF:S000046181|PMID:8692962	ISS		F	Mannosyltransferase, involved in N-linked glycosylation	YNL219C	gene	taxon:4932	20021115	SGD
YNL219C	SGD	S000005163	ALG9		GO:0005783	SGD_REF:S000046181|PMID:8692962	IMP		C	Mannosyltransferase, involved in N-linked glycosylation	YNL219C	gene	taxon:4932	20021115	SGD
YNL219C	SGD	S000005163	ALG9		GO:0005783	SGD_REF:S000124038	IEA	SP_KW:KW-0256	C	Mannosyltransferase, involved in N-linked glycosylation	YNL219C	gene	taxon:4932	20080521	UniProt
YNL219C	SGD	S000005163	ALG9		GO:0005783	SGD_REF:S000046181|PMID:8692962	ISS		C	Mannosyltransferase, involved in N-linked glycosylation	YNL219C	gene	taxon:4932	20021115	SGD
YNL219C	SGD	S000005163	ALG9		GO:0005789	SGD_REF:S000125578	IEA	SP_SL:SL-0097	C	Mannosyltransferase, involved in N-linked glycosylation	YNL219C	gene	taxon:4932	20080521	UniProt
YNL219C	SGD	S000005163	ALG9		GO:0006486	SGD_REF:S000046181|PMID:8692962	IMP		P	Mannosyltransferase, involved in N-linked glycosylation	YNL219C	gene	taxon:4932	20021115	SGD
YNL219C	SGD	S000005163	ALG9		GO:0006488	SGD_REF:S000070115|PMID:10336995	TAS		P	Mannosyltransferase, involved in N-linked glycosylation	YNL219C	gene	taxon:4932	20021220	SGD
YNL219C	SGD	S000005163	ALG9		GO:0016020	SGD_REF:S000124038	IEA	SP_KW:KW-0472	C	Mannosyltransferase, involved in N-linked glycosylation	YNL219C	gene	taxon:4932	20080521	UniProt
YNL219C	SGD	S000005163	ALG9		GO:0016021	SGD_REF:S000124038	IEA	SP_KW:KW-0812	C	Mannosyltransferase, involved in N-linked glycosylation	YNL219C	gene	taxon:4932	20080521	UniProt
YNL219C	SGD	S000005163	ALG9		GO:0016740	SGD_REF:S000124038	IEA	SP_KW:KW-0808	F	Mannosyltransferase, involved in N-linked glycosylation	YNL219C	gene	taxon:4932	20080521	UniProt
YNL219C	SGD	S000005163	ALG9		GO:0016757	SGD_REF:S000124038	IEA	SP_KW:KW-0328	F	Mannosyltransferase, involved in N-linked glycosylation	YNL219C	gene	taxon:4932	20080521	UniProt
YBL009W	SGD	S000000105	ALK2		GO:0000166	SGD_REF:S000124038	IEA	SP_KW:KW-0547	F	Protein kinase	YBL009W	gene	taxon:4932	20080521	UniProt
YBL009W	SGD	S000000105	ALK2		GO:0004672	SGD_REF:S000117268|PMID:16855400	IDA		F	Protein kinase	YBL009W	gene	taxon:4932	20061031	SGD
YBL009W	SGD	S000000105	ALK2		GO:0004674	SGD_REF:S000073149|PMID:12737306	ISS	protein_id:AAK30301.1	F	Protein kinase	YBL009W	gene	taxon:4932	20030527	SGD
YBL009W	SGD	S000000105	ALK2		GO:0004674	SGD_REF:S000124038	IEA	SP_KW:KW-0723	F	Protein kinase	YBL009W	gene	taxon:4932	20080521	UniProt
YBL009W	SGD	S000000105	ALK2		GO:0005524	SGD_REF:S000124038	IEA	SP_KW:KW-0067	F	Protein kinase	YBL009W	gene	taxon:4932	20080521	UniProt
YBL009W	SGD	S000000105	ALK2		GO:0005575	SGD_REF:S000069584	ND		C	Protein kinase	YBL009W	gene	taxon:4932	20061031	SGD
YBL009W	SGD	S000000105	ALK2		GO:0006468	SGD_REF:S000117268|PMID:16855400	IDA		P	Protein kinase	YBL009W	gene	taxon:4932	20061031	SGD
YBL009W	SGD	S000000105	ALK2		GO:0006974	SGD_REF:S000124038	IEA	SP_KW:KW-0227	P	Protein kinase	YBL009W	gene	taxon:4932	20080521	UniProt
YBL009W	SGD	S000000105	ALK2		GO:0007049	SGD_REF:S000124038	IEA	SP_KW:KW-0131	P	Protein kinase	YBL009W	gene	taxon:4932	20080521	UniProt
YBL009W	SGD	S000000105	ALK2		GO:0007067	SGD_REF:S000117268|PMID:16855400	IEP		P	Protein kinase	YBL009W	gene	taxon:4932	20061031	SGD
YBL009W	SGD	S000000105	ALK2		GO:0007067	SGD_REF:S000117268|PMID:16855400	IMP		P	Protein kinase	YBL009W	gene	taxon:4932	20061031	SGD
YBL009W	SGD	S000000105	ALK2		GO:0007126	SGD_REF:S000073149|PMID:12737306	IEP		P	Protein kinase	YBL009W	gene	taxon:4932	20030527	SGD
YBL009W	SGD	S000000105	ALK2		GO:0016301	SGD_REF:S000124038	IEA	SP_KW:KW-0418	F	Protein kinase	YBL009W	gene	taxon:4932	20080521	UniProt
YBL009W	SGD	S000000105	ALK2		GO:0016740	SGD_REF:S000124038	IEA	SP_KW:KW-0808	F	Protein kinase	YBL009W	gene	taxon:4932	20080521	UniProt
YNL270C	SGD	S000005214	ALP1		GO:0005886	SGD_REF:S000043244|PMID:10654085	ISS		C	Arginine transporter	YNL270C|APL1	gene	taxon:4932	20020805	SGD
YNL270C	SGD	S000005214	ALP1		GO:0006810	SGD_REF:S000124036	IEA	InterPro:IPR004841	P	Arginine transporter	YNL270C|APL1	gene	taxon:4932	20080521	UniProt
YNL270C	SGD	S000005214	ALP1		GO:0006810	SGD_REF:S000124038	IEA	SP_KW:KW-0813	P	Arginine transporter	YNL270C|APL1	gene	taxon:4932	20080521	UniProt
YNL270C	SGD	S000005214	ALP1		GO:0006865	SGD_REF:S000124036	IEA	InterPro:IPR002293|InterPro:IPR004762|InterPro:IPR004840	P	Arginine transporter	YNL270C|APL1	gene	taxon:4932	20080521	UniProt
YNL270C	SGD	S000005214	ALP1		GO:0006865	SGD_REF:S000124038	IEA	SP_KW:KW-0029	P	Arginine transporter	YNL270C|APL1	gene	taxon:4932	20080521	UniProt
YNL270C	SGD	S000005214	ALP1		GO:0015171	SGD_REF:S000124036	IEA	InterPro:IPR002293	F	Arginine transporter	YNL270C|APL1	gene	taxon:4932	20080521	UniProt
YNL270C	SGD	S000005214	ALP1		GO:0015174	SGD_REF:S000043244|PMID:10654085	IDA		F	Arginine transporter	YNL270C|APL1	gene	taxon:4932	20020806	SGD
YNL270C	SGD	S000005214	ALP1		GO:0015802	SGD_REF:S000043244|PMID:10654085	IDA		P	Arginine transporter	YNL270C|APL1	gene	taxon:4932	20020805	SGD
YNL270C	SGD	S000005214	ALP1		GO:0016020	SGD_REF:S000124036	IEA	InterPro:IPR004841|InterPro:IPR002293	C	Arginine transporter	YNL270C|APL1	gene	taxon:4932	20080521	UniProt
YNL270C	SGD	S000005214	ALP1		GO:0016020	SGD_REF:S000125578	IEA	SP_SL:SL-0162	C	Arginine transporter	YNL270C|APL1	gene	taxon:4932	20080521	UniProt
YNL270C	SGD	S000005214	ALP1		GO:0016020	SGD_REF:S000124038	IEA	SP_KW:KW-0472	C	Arginine transporter	YNL270C|APL1	gene	taxon:4932	20080521	UniProt
YNL270C	SGD	S000005214	ALP1		GO:0016021	SGD_REF:S000124036	IEA	InterPro:IPR004762|InterPro:IPR004840	C	Arginine transporter	YNL270C|APL1	gene	taxon:4932	20080521	UniProt
YNL270C	SGD	S000005214	ALP1		GO:0016021	SGD_REF:S000124038	IEA	SP_KW:KW-0812	C	Arginine transporter	YNL270C|APL1	gene	taxon:4932	20080521	UniProt
YGR225W	SGD	S000003457	AMA1		GO:0005680	SGD_REF:S000061000|PMID:11114178	IPI		C	Activator of meiotic anaphase promoting complex (APC/C)	YGR225W|SPO70	gene	taxon:4932	20020807	SGD
YGR225W	SGD	S000003457	AMA1		GO:0007049	SGD_REF:S000124038	IEA	SP_KW:KW-0131	P	Activator of meiotic anaphase promoting complex (APC/C)	YGR225W|SPO70	gene	taxon:4932	20080521	UniProt
YGR225W	SGD	S000003457	AMA1		GO:0007126	SGD_REF:S000124038	IEA	SP_KW:KW-0469	P	Activator of meiotic anaphase promoting complex (APC/C)	YGR225W|SPO70	gene	taxon:4932	20080521	UniProt
YGR225W	SGD	S000003457	AMA1		GO:0007127	SGD_REF:S000061000|PMID:11114178	IMP		P	Activator of meiotic anaphase promoting complex (APC/C)	YGR225W|SPO70	gene	taxon:4932	20020807	SGD
YGR225W	SGD	S000003457	AMA1		GO:0007127	SGD_REF:S000061000|PMID:11114178	IEP		P	Activator of meiotic anaphase promoting complex (APC/C)	YGR225W|SPO70	gene	taxon:4932	20020807	SGD
YGR225W	SGD	S000003457	AMA1		GO:0008047	SGD_REF:S000061000|PMID:11114178	IMP		F	Activator of meiotic anaphase promoting complex (APC/C)	YGR225W|SPO70	gene	taxon:4932	20050511	SGD
YGR225W	SGD	S000003457	AMA1		GO:0008047	SGD_REF:S000061000|PMID:11114178	IPI		F	Activator of meiotic anaphase promoting complex (APC/C)	YGR225W|SPO70	gene	taxon:4932	20050511	SGD
YGR225W	SGD	S000003457	AMA1		GO:0030163	SGD_REF:S000061000|PMID:11114178	IMP		P	Activator of meiotic anaphase promoting complex (APC/C)	YGR225W|SPO70	gene	taxon:4932	20020807	SGD
YGR225W	SGD	S000003457	AMA1		GO:0030163	SGD_REF:S000061000|PMID:11114178	IPI		P	Activator of meiotic anaphase promoting complex (APC/C)	YGR225W|SPO70	gene	taxon:4932	20020807	SGD
YGR225W	SGD	S000003457	AMA1		GO:0030437	SGD_REF:S000061000|PMID:11114178	IMP		P	Activator of meiotic anaphase promoting complex (APC/C)	YGR225W|SPO70	gene	taxon:4932	20020807	SGD
YGR225W	SGD	S000003457	AMA1		GO:0030476	SGD_REF:S000079982|PMID:15590821	IMP		P	Activator of meiotic anaphase promoting complex (APC/C)	YGR225W|SPO70	gene	taxon:4932	20050127	SGD
YGR225W	SGD	S000003457	AMA1		GO:0051301	SGD_REF:S000124038	IEA	SP_KW:KW-0132	P	Activator of meiotic anaphase promoting complex (APC/C)	YGR225W|SPO70	gene	taxon:4932	20080521	UniProt
YDL008W	SGD	S000002166	APC11		GO:0000022	SGD_REF:S000058476|PMID:10465783	TAS		P	Catalytic core subunit of the Anaphase-Promoting Complex/Cyclosome (APC/C), which is a ubiquitin-protein ligase required for degradation of anaphase inhibitors, including mitotic cyclins, during the metaphase/anaphase transition	YDL008W	gene	taxon:4932	20010118	SGD
YDL008W	SGD	S000002166	APC11		GO:0000070	SGD_REF:S000058476|PMID:10465783	TAS		P	Catalytic core subunit of the Anaphase-Promoting Complex/Cyclosome (APC/C), which is a ubiquitin-protein ligase required for degradation of anaphase inhibitors, including mitotic cyclins, during the metaphase/anaphase transition	YDL008W	gene	taxon:4932	20010118	SGD
YDL008W	SGD	S000002166	APC11		GO:0004842	SGD_REF:S000058476|PMID:10465783	TAS		F	Catalytic core subunit of the Anaphase-Promoting Complex/Cyclosome (APC/C), which is a ubiquitin-protein ligase required for degradation of anaphase inhibitors, including mitotic cyclins, during the metaphase/anaphase transition	YDL008W	gene	taxon:4932	20010118	SGD
YDL008W	SGD	S000002166	APC11		GO:0004842	SGD_REF:S000044681|PMID:10230407	IDA		F	Catalytic core subunit of the Anaphase-Promoting Complex/Cyclosome (APC/C), which is a ubiquitin-protein ligase required for degradation of anaphase inhibitors, including mitotic cyclins, during the metaphase/anaphase transition	YDL008W	gene	taxon:4932	20030708	SGD
YDL008W	SGD	S000002166	APC11		GO:0005515	SGD_REF:S000058476|PMID:10465783	TAS		F	Catalytic core subunit of the Anaphase-Promoting Complex/Cyclosome (APC/C), which is a ubiquitin-protein ligase required for degradation of anaphase inhibitors, including mitotic cyclins, during the metaphase/anaphase transition	YDL008W	gene	taxon:4932	20010118	SGD
YDL008W	SGD	S000002166	APC11		GO:0005680	SGD_REF:S000044570|PMID:9469814	IDA		C	Catalytic core subunit of the Anaphase-Promoting Complex/Cyclosome (APC/C), which is a ubiquitin-protein ligase required for degradation of anaphase inhibitors, including mitotic cyclins, during the metaphase/anaphase transition	YDL008W	gene	taxon:4932	20070711	SGD
YDL008W	SGD	S000002166	APC11		GO:0007049	SGD_REF:S000124038	IEA	SP_KW:KW-0131	P	Catalytic core subunit of the Anaphase-Promoting Complex/Cyclosome (APC/C), which is a ubiquitin-protein ligase required for degradation of anaphase inhibitors, including mitotic cyclins, during the metaphase/anaphase transition	YDL008W	gene	taxon:4932	20080521	UniProt
YDL008W	SGD	S000002166	APC11		GO:0007067	SGD_REF:S000124038	IEA	SP_KW:KW-0498	P	Catalytic core subunit of the Anaphase-Promoting Complex/Cyclosome (APC/C), which is a ubiquitin-protein ligase required for degradation of anaphase inhibitors, including mitotic cyclins, during the metaphase/anaphase transition	YDL008W	gene	taxon:4932	20080521	UniProt
YDL008W	SGD	S000002166	APC11		GO:0007091	SGD_REF:S000058476|PMID:10465783	TAS		P	Catalytic core subunit of the Anaphase-Promoting Complex/Cyclosome (APC/C), which is a ubiquitin-protein ligase required for degradation of anaphase inhibitors, including mitotic cyclins, during the metaphase/anaphase transition	YDL008W	gene	taxon:4932	20010118	SGD
YDL008W	SGD	S000002166	APC11		GO:0008054	SGD_REF:S000058476|PMID:10465783	TAS		P	Catalytic core subunit of the Anaphase-Promoting Complex/Cyclosome (APC/C), which is a ubiquitin-protein ligase required for degradation of anaphase inhibitors, including mitotic cyclins, during the metaphase/anaphase transition	YDL008W	gene	taxon:4932	20010118	SGD
YDL008W	SGD	S000002166	APC11		GO:0008270	SGD_REF:S000124036	IEA	InterPro:IPR001841	F	Catalytic core subunit of the Anaphase-Promoting Complex/Cyclosome (APC/C), which is a ubiquitin-protein ligase required for degradation of anaphase inhibitors, including mitotic cyclins, during the metaphase/anaphase transition	YDL008W	gene	taxon:4932	20080521	UniProt
YDL008W	SGD	S000002166	APC11		GO:0008270	SGD_REF:S000124038	IEA	SP_KW:KW-0862	F	Catalytic core subunit of the Anaphase-Promoting Complex/Cyclosome (APC/C), which is a ubiquitin-protein ligase required for degradation of anaphase inhibitors, including mitotic cyclins, during the metaphase/anaphase transition	YDL008W	gene	taxon:4932	20080521	UniProt
YDL008W	SGD	S000002166	APC11		GO:0016567	SGD_REF:S000044570|PMID:9469814	IPI		P	Catalytic core subunit of the Anaphase-Promoting Complex/Cyclosome (APC/C), which is a ubiquitin-protein ligase required for degradation of anaphase inhibitors, including mitotic cyclins, during the metaphase/anaphase transition	YDL008W	gene	taxon:4932	20050408	SGD
YDL008W	SGD	S000002166	APC11		GO:0016874	SGD_REF:S000124038	IEA	SP_KW:KW-0436	F	Catalytic core subunit of the Anaphase-Promoting Complex/Cyclosome (APC/C), which is a ubiquitin-protein ligase required for degradation of anaphase inhibitors, including mitotic cyclins, during the metaphase/anaphase transition	YDL008W	gene	taxon:4932	20080521	UniProt
YDL008W	SGD	S000002166	APC11		GO:0031145	SGD_REF:S000044570|PMID:9469814	IPI		P	Catalytic core subunit of the Anaphase-Promoting Complex/Cyclosome (APC/C), which is a ubiquitin-protein ligase required for degradation of anaphase inhibitors, including mitotic cyclins, during the metaphase/anaphase transition	YDL008W	gene	taxon:4932	20050404	SGD
YDL008W	SGD	S000002166	APC11		GO:0046872	SGD_REF:S000124038	IEA	SP_KW:KW-0479	F	Catalytic core subunit of the Anaphase-Promoting Complex/Cyclosome (APC/C), which is a ubiquitin-protein ligase required for degradation of anaphase inhibitors, including mitotic cyclins, during the metaphase/anaphase transition	YDL008W	gene	taxon:4932	20080521	UniProt
YDL008W	SGD	S000002166	APC11		GO:0051301	SGD_REF:S000124038	IEA	SP_KW:KW-0132	P	Catalytic core subunit of the Anaphase-Promoting Complex/Cyclosome (APC/C), which is a ubiquitin-protein ligase required for degradation of anaphase inhibitors, including mitotic cyclins, during the metaphase/anaphase transition	YDL008W	gene	taxon:4932	20080521	UniProt
YDR118W	SGD	S000002525	APC4		GO:0000022	SGD_REF:S000058476|PMID:10465783	TAS		P	Subunit of the Anaphase-Promoting Complex/Cyclosome (APC/C), which is a ubiquitin-protein ligase required for degradation of anaphase inhibitors, including mitotic cyclins, during the metaphase/anaphase transition	YDR118W	gene	taxon:4932	20010118	SGD
YDR118W	SGD	S000002525	APC4		GO:0000070	SGD_REF:S000058476|PMID:10465783	TAS		P	Subunit of the Anaphase-Promoting Complex/Cyclosome (APC/C), which is a ubiquitin-protein ligase required for degradation of anaphase inhibitors, including mitotic cyclins, during the metaphase/anaphase transition	YDR118W	gene	taxon:4932	20010118	SGD
YDR118W	SGD	S000002525	APC4		GO:0004842	SGD_REF:S000058476|PMID:10465783	TAS		F	Subunit of the Anaphase-Promoting Complex/Cyclosome (APC/C), which is a ubiquitin-protein ligase required for degradation of anaphase inhibitors, including mitotic cyclins, during the metaphase/anaphase transition	YDR118W	gene	taxon:4932	20010118	SGD
YDR118W	SGD	S000002525	APC4		GO:0005515	SGD_REF:S000058476|PMID:10465783	TAS		F	Subunit of the Anaphase-Promoting Complex/Cyclosome (APC/C), which is a ubiquitin-protein ligase required for degradation of anaphase inhibitors, including mitotic cyclins, during the metaphase/anaphase transition	YDR118W	gene	taxon:4932	20010118	SGD
YDR118W	SGD	S000002525	APC4		GO:0005634	SGD_REF:S000124038	IEA	SP_KW:KW-0539	C	Subunit of the Anaphase-Promoting Complex/Cyclosome (APC/C), which is a ubiquitin-protein ligase required for degradation of anaphase inhibitors, including mitotic cyclins, during the metaphase/anaphase transition	YDR118W	gene	taxon:4932	20080521	UniProt
YDR118W	SGD	S000002525	APC4		GO:0005634	SGD_REF:S000125578	IEA	SP_SL:SL-0191	C	Subunit of the Anaphase-Promoting Complex/Cyclosome (APC/C), which is a ubiquitin-protein ligase required for degradation of anaphase inhibitors, including mitotic cyclins, during the metaphase/anaphase transition	YDR118W	gene	taxon:4932	20080521	UniProt
YDR118W	SGD	S000002525	APC4		GO:0005680	SGD_REF:S000044570|PMID:9469814	IDA		C	Subunit of the Anaphase-Promoting Complex/Cyclosome (APC/C), which is a ubiquitin-protein ligase required for degradation of anaphase inhibitors, including mitotic cyclins, during the metaphase/anaphase transition	YDR118W	gene	taxon:4932	20070711	SGD
YDR118W	SGD	S000002525	APC4		GO:0005737	SGD_REF:S000124038	IEA	SP_KW:KW-0963	C	Subunit of the Anaphase-Promoting Complex/Cyclosome (APC/C), which is a ubiquitin-protein ligase required for degradation of anaphase inhibitors, including mitotic cyclins, during the metaphase/anaphase transition	YDR118W	gene	taxon:4932	20080521	UniProt
YDR118W	SGD	S000002525	APC4		GO:0005737	SGD_REF:S000125578	IEA	SP_SL:SL-0086	C	Subunit of the Anaphase-Promoting Complex/Cyclosome (APC/C), which is a ubiquitin-protein ligase required for degradation of anaphase inhibitors, including mitotic cyclins, during the metaphase/anaphase transition	YDR118W	gene	taxon:4932	20080521	UniProt
YDR118W	SGD	S000002525	APC4		GO:0007049	SGD_REF:S000124038	IEA	SP_KW:KW-0131	P	Subunit of the Anaphase-Promoting Complex/Cyclosome (APC/C), which is a ubiquitin-protein ligase required for degradation of anaphase inhibitors, including mitotic cyclins, during the metaphase/anaphase transition	YDR118W	gene	taxon:4932	20080521	UniProt
YDR118W	SGD	S000002525	APC4		GO:0007067	SGD_REF:S000124038	IEA	SP_KW:KW-0498	P	Subunit of the Anaphase-Promoting Complex/Cyclosome (APC/C), which is a ubiquitin-protein ligase required for degradation of anaphase inhibitors, including mitotic cyclins, during the metaphase/anaphase transition	YDR118W	gene	taxon:4932	20080521	UniProt
YDR118W	SGD	S000002525	APC4		GO:0007091	SGD_REF:S000058476|PMID:10465783	TAS		P	Subunit of the Anaphase-Promoting Complex/Cyclosome (APC/C), which is a ubiquitin-protein ligase required for degradation of anaphase inhibitors, including mitotic cyclins, during the metaphase/anaphase transition	YDR118W	gene	taxon:4932	20010118	SGD
YDR118W	SGD	S000002525	APC4		GO:0008054	SGD_REF:S000058476|PMID:10465783	TAS		P	Subunit of the Anaphase-Promoting Complex/Cyclosome (APC/C), which is a ubiquitin-protein ligase required for degradation of anaphase inhibitors, including mitotic cyclins, during the metaphase/anaphase transition	YDR118W	gene	taxon:4932	20010118	SGD
YDR118W	SGD	S000002525	APC4		GO:0016567	SGD_REF:S000044570|PMID:9469814	IPI		P	Subunit of the Anaphase-Promoting Complex/Cyclosome (APC/C), which is a ubiquitin-protein ligase required for degradation of anaphase inhibitors, including mitotic cyclins, during the metaphase/anaphase transition	YDR118W	gene	taxon:4932	20050408	SGD
YDR118W	SGD	S000002525	APC4		GO:0031145	SGD_REF:S000044570|PMID:9469814	IPI		P	Subunit of the Anaphase-Promoting Complex/Cyclosome (APC/C), which is a ubiquitin-protein ligase required for degradation of anaphase inhibitors, including mitotic cyclins, during the metaphase/anaphase transition	YDR118W	gene	taxon:4932	20050404	SGD
YDR118W	SGD	S000002525	APC4		GO:0051301	SGD_REF:S000124038	IEA	SP_KW:KW-0132	P	Subunit of the Anaphase-Promoting Complex/Cyclosome (APC/C), which is a ubiquitin-protein ligase required for degradation of anaphase inhibitors, including mitotic cyclins, during the metaphase/anaphase transition	YDR118W	gene	taxon:4932	20080521	UniProt
YOR249C	SGD	S000005775	APC5		GO:0000022	SGD_REF:S000058476|PMID:10465783	TAS		P	Subunit of the Anaphase-Promoting Complex/Cyclosome (APC/C), which is a ubiquitin-protein ligase required for degradation of anaphase inhibitors, including mitotic cyclins, during the metaphase/anaphase transition	YOR249C|RMC1	gene	taxon:4932	20010118	SGD
YOR249C	SGD	S000005775	APC5		GO:0000070	SGD_REF:S000058476|PMID:10465783	TAS		P	Subunit of the Anaphase-Promoting Complex/Cyclosome (APC/C), which is a ubiquitin-protein ligase required for degradation of anaphase inhibitors, including mitotic cyclins, during the metaphase/anaphase transition	YOR249C|RMC1	gene	taxon:4932	20010118	SGD
YOR249C	SGD	S000005775	APC5		GO:0004842	SGD_REF:S000058476|PMID:10465783	TAS		F	Subunit of the Anaphase-Promoting Complex/Cyclosome (APC/C), which is a ubiquitin-protein ligase required for degradation of anaphase inhibitors, including mitotic cyclins, during the metaphase/anaphase transition	YOR249C|RMC1	gene	taxon:4932	20010118	SGD
YOR249C	SGD	S000005775	APC5		GO:0005515	SGD_REF:S000058476|PMID:10465783	TAS		F	Subunit of the Anaphase-Promoting Complex/Cyclosome (APC/C), which is a ubiquitin-protein ligase required for degradation of anaphase inhibitors, including mitotic cyclins, during the metaphase/anaphase transition	YOR249C|RMC1	gene	taxon:4932	20010118	SGD
YOR249C	SGD	S000005775	APC5		GO:0005634	SGD_REF:S000124038	IEA	SP_KW:KW-0539	C	Subunit of the Anaphase-Promoting Complex/Cyclosome (APC/C), which is a ubiquitin-protein ligase required for degradation of anaphase inhibitors, including mitotic cyclins, during the metaphase/anaphase transition	YOR249C|RMC1	gene	taxon:4932	20080521	UniProt
YOR249C	SGD	S000005775	APC5		GO:0005634	SGD_REF:S000125578	IEA	SP_SL:SL-0191	C	Subunit of the Anaphase-Promoting Complex/Cyclosome (APC/C), which is a ubiquitin-protein ligase required for degradation of anaphase inhibitors, including mitotic cyclins, during the metaphase/anaphase transition	YOR249C|RMC1	gene	taxon:4932	20080521	UniProt
YOR249C	SGD	S000005775	APC5		GO:0005680	SGD_REF:S000044570|PMID:9469814	IDA		C	Subunit of the Anaphase-Promoting Complex/Cyclosome (APC/C), which is a ubiquitin-protein ligase required for degradation of anaphase inhibitors, including mitotic cyclins, during the metaphase/anaphase transition	YOR249C|RMC1	gene	taxon:4932	20070711	SGD
YOR249C	SGD	S000005775	APC5		GO:0006333	SGD_REF:S000071545|PMID:12399376	IMP		P	Subunit of the Anaphase-Promoting Complex/Cyclosome (APC/C), which is a ubiquitin-protein ligase required for degradation of anaphase inhibitors, including mitotic cyclins, during the metaphase/anaphase transition	YOR249C|RMC1	gene	taxon:4932	20021115	SGD
YOR249C	SGD	S000005775	APC5		GO:0007049	SGD_REF:S000124038	IEA	SP_KW:KW-0131	P	Subunit of the Anaphase-Promoting Complex/Cyclosome (APC/C), which is a ubiquitin-protein ligase required for degradation of anaphase inhibitors, including mitotic cyclins, during the metaphase/anaphase transition	YOR249C|RMC1	gene	taxon:4932	20080521	UniProt
YOR249C	SGD	S000005775	APC5		GO:0007067	SGD_REF:S000124038	IEA	SP_KW:KW-0498	P	Subunit of the Anaphase-Promoting Complex/Cyclosome (APC/C), which is a ubiquitin-protein ligase required for degradation of anaphase inhibitors, including mitotic cyclins, during the metaphase/anaphase transition	YOR249C|RMC1	gene	taxon:4932	20080521	UniProt
YOR249C	SGD	S000005775	APC5		GO:0007091	SGD_REF:S000058476|PMID:10465783	TAS		P	Subunit of the Anaphase-Promoting Complex/Cyclosome (APC/C), which is a ubiquitin-protein ligase required for degradation of anaphase inhibitors, including mitotic cyclins, during the metaphase/anaphase transition	YOR249C|RMC1	gene	taxon:4932	20010118	SGD
YOR249C	SGD	S000005775	APC5		GO:0008054	SGD_REF:S000058476|PMID:10465783	TAS		P	Subunit of the Anaphase-Promoting Complex/Cyclosome (APC/C), which is a ubiquitin-protein ligase required for degradation of anaphase inhibitors, including mitotic cyclins, during the metaphase/anaphase transition	YOR249C|RMC1	gene	taxon:4932	20010118	SGD
YOR249C	SGD	S000005775	APC5		GO:0016567	SGD_REF:S000044570|PMID:9469814	IPI		P	Subunit of the Anaphase-Promoting Complex/Cyclosome (APC/C), which is a ubiquitin-protein ligase required for degradation of anaphase inhibitors, including mitotic cyclins, during the metaphase/anaphase transition	YOR249C|RMC1	gene	taxon:4932	20050408	SGD
YOR249C	SGD	S000005775	APC5		GO:0031145	SGD_REF:S000044570|PMID:9469814	IPI		P	Subunit of the Anaphase-Promoting Complex/Cyclosome (APC/C), which is a ubiquitin-protein ligase required for degradation of anaphase inhibitors, including mitotic cyclins, during the metaphase/anaphase transition	YOR249C|RMC1	gene	taxon:4932	20050404	SGD
YOR249C	SGD	S000005775	APC5		GO:0051301	SGD_REF:S000124038	IEA	SP_KW:KW-0132	P	Subunit of the Anaphase-Promoting Complex/Cyclosome (APC/C), which is a ubiquitin-protein ligase required for degradation of anaphase inhibitors, including mitotic cyclins, during the metaphase/anaphase transition	YOR249C|RMC1	gene	taxon:4932	20080521	UniProt
YLR102C	SGD	S000004092	APC9		GO:0000022	SGD_REF:S000058476|PMID:10465783	TAS		P	Subunit of the Anaphase-Promoting Complex/Cyclosome (APC/C), which is a ubiquitin-protein ligase required for degradation of anaphase inhibitors, including mitotic cyclins, during the metaphase/anaphase transition	YLR102C	gene	taxon:4932	20010118	SGD
YLR102C	SGD	S000004092	APC9		GO:0000070	SGD_REF:S000058476|PMID:10465783	TAS		P	Subunit of the Anaphase-Promoting Complex/Cyclosome (APC/C), which is a ubiquitin-protein ligase required for degradation of anaphase inhibitors, including mitotic cyclins, during the metaphase/anaphase transition	YLR102C	gene	taxon:4932	20010118	SGD
YLR102C	SGD	S000004092	APC9		GO:0004842	SGD_REF:S000058476|PMID:10465783	TAS		F	Subunit of the Anaphase-Promoting Complex/Cyclosome (APC/C), which is a ubiquitin-protein ligase required for degradation of anaphase inhibitors, including mitotic cyclins, during the metaphase/anaphase transition	YLR102C	gene	taxon:4932	20010118	SGD
YLR102C	SGD	S000004092	APC9		GO:0005515	SGD_REF:S000058476|PMID:10465783	TAS		F	Subunit of the Anaphase-Promoting Complex/Cyclosome (APC/C), which is a ubiquitin-protein ligase required for degradation of anaphase inhibitors, including mitotic cyclins, during the metaphase/anaphase transition	YLR102C	gene	taxon:4932	20010118	SGD
YLR102C	SGD	S000004092	APC9		GO:0005634	SGD_REF:S000124038	IEA	SP_KW:KW-0539	C	Subunit of the Anaphase-Promoting Complex/Cyclosome (APC/C), which is a ubiquitin-protein ligase required for degradation of anaphase inhibitors, including mitotic cyclins, during the metaphase/anaphase transition	YLR102C	gene	taxon:4932	20080521	UniProt
YLR102C	SGD	S000004092	APC9		GO:0005634	SGD_REF:S000125578	IEA	SP_SL:SL-0191	C	Subunit of the Anaphase-Promoting Complex/Cyclosome (APC/C), which is a ubiquitin-protein ligase required for degradation of anaphase inhibitors, including mitotic cyclins, during the metaphase/anaphase transition	YLR102C	gene	taxon:4932	20080521	UniProt
YLR102C	SGD	S000004092	APC9		GO:0005680	SGD_REF:S000044570|PMID:9469814	IDA		C	Subunit of the Anaphase-Promoting Complex/Cyclosome (APC/C), which is a ubiquitin-protein ligase required for degradation of anaphase inhibitors, including mitotic cyclins, during the metaphase/anaphase transition	YLR102C	gene	taxon:4932	20070711	SGD
YLR102C	SGD	S000004092	APC9		GO:0005737	SGD_REF:S000124038	IEA	SP_KW:KW-0963	C	Subunit of the Anaphase-Promoting Complex/Cyclosome (APC/C), which is a ubiquitin-protein ligase required for degradation of anaphase inhibitors, including mitotic cyclins, during the metaphase/anaphase transition	YLR102C	gene	taxon:4932	20080521	UniProt
YLR102C	SGD	S000004092	APC9		GO:0005737	SGD_REF:S000125578	IEA	SP_SL:SL-0086	C	Subunit of the Anaphase-Promoting Complex/Cyclosome (APC/C), which is a ubiquitin-protein ligase required for degradation of anaphase inhibitors, including mitotic cyclins, during the metaphase/anaphase transition	YLR102C	gene	taxon:4932	20080521	UniProt
YLR102C	SGD	S000004092	APC9		GO:0007049	SGD_REF:S000124038	IEA	SP_KW:KW-0131	P	Subunit of the Anaphase-Promoting Complex/Cyclosome (APC/C), which is a ubiquitin-protein ligase required for degradation of anaphase inhibitors, including mitotic cyclins, during the metaphase/anaphase transition	YLR102C	gene	taxon:4932	20080521	UniProt
YLR102C	SGD	S000004092	APC9		GO:0007067	SGD_REF:S000124038	IEA	SP_KW:KW-0498	P	Subunit of the Anaphase-Promoting Complex/Cyclosome (APC/C), which is a ubiquitin-protein ligase required for degradation of anaphase inhibitors, including mitotic cyclins, during the metaphase/anaphase transition	YLR102C	gene	taxon:4932	20080521	UniProt
YLR102C	SGD	S000004092	APC9		GO:0007091	SGD_REF:S000058476|PMID:10465783	TAS		P	Subunit of the Anaphase-Promoting Complex/Cyclosome (APC/C), which is a ubiquitin-protein ligase required for degradation of anaphase inhibitors, including mitotic cyclins, during the metaphase/anaphase transition	YLR102C	gene	taxon:4932	20010118	SGD
YLR102C	SGD	S000004092	APC9		GO:0008054	SGD_REF:S000058476|PMID:10465783	TAS		P	Subunit of the Anaphase-Promoting Complex/Cyclosome (APC/C), which is a ubiquitin-protein ligase required for degradation of anaphase inhibitors, including mitotic cyclins, during the metaphase/anaphase transition	YLR102C	gene	taxon:4932	20010118	SGD
YLR102C	SGD	S000004092	APC9		GO:0016567	SGD_REF:S000044570|PMID:9469814	IPI		P	Subunit of the Anaphase-Promoting Complex/Cyclosome (APC/C), which is a ubiquitin-protein ligase required for degradation of anaphase inhibitors, including mitotic cyclins, during the metaphase/anaphase transition	YLR102C	gene	taxon:4932	20050408	SGD
YLR102C	SGD	S000004092	APC9		GO:0031145	SGD_REF:S000044570|PMID:9469814	IPI		P	Subunit of the Anaphase-Promoting Complex/Cyclosome (APC/C), which is a ubiquitin-protein ligase required for degradation of anaphase inhibitors, including mitotic cyclins, during the metaphase/anaphase transition	YLR102C	gene	taxon:4932	20050404	SGD
YLR102C	SGD	S000004092	APC9		GO:0051301	SGD_REF:S000124038	IEA	SP_KW:KW-0132	P	Subunit of the Anaphase-Promoting Complex/Cyclosome (APC/C), which is a ubiquitin-protein ligase required for degradation of anaphase inhibitors, including mitotic cyclins, during the metaphase/anaphase transition	YLR102C	gene	taxon:4932	20080521	UniProt
YOL058W	SGD	S000005419	ARG1		GO:0000052	SGD_REF:S000046047|PMID:348678	NAS		P	Arginosuccinate synthetase, catalyzes the formation of L-argininosuccinate from citrulline and L-aspartate in the arginine biosynthesis pathway	YOL058W|ARG10	gene	taxon:4932	20010118	SGD
YOL058W	SGD	S000005419	ARG1		GO:0000053	SGD_REF:S000056736|PMID:205532	TAS		P	Arginosuccinate synthetase, catalyzes the formation of L-argininosuccinate from citrulline and L-aspartate in the arginine biosynthesis pathway	YOL058W|ARG10	gene	taxon:4932	20010118	SGD
YOL058W	SGD	S000005419	ARG1		GO:0000166	SGD_REF:S000124038	IEA	SP_KW:KW-0547	F	Arginosuccinate synthetase, catalyzes the formation of L-argininosuccinate from citrulline and L-aspartate in the arginine biosynthesis pathway	YOL058W|ARG10	gene	taxon:4932	20080521	UniProt
YOL058W	SGD	S000005419	ARG1		GO:0004055	SGD_REF:S000046890|PMID:2897249	IDA		F	Arginosuccinate synthetase, catalyzes the formation of L-argininosuccinate from citrulline and L-aspartate in the arginine biosynthesis pathway	YOL058W|ARG10	gene	taxon:4932	20010118	SGD
YOL058W	SGD	S000005419	ARG1		GO:0004055	SGD_REF:S000124037	IEA	EC:6.3.4.5	F	Arginosuccinate synthetase, catalyzes the formation of L-argininosuccinate from citrulline and L-aspartate in the arginine biosynthesis pathway	YOL058W|ARG10	gene	taxon:4932	20080521	UniProt
YOL058W	SGD	S000005419	ARG1		GO:0004055	SGD_REF:S000124036	IEA	InterPro:IPR001518	F	Arginosuccinate synthetase, catalyzes the formation of L-argininosuccinate from citrulline and L-aspartate in the arginine biosynthesis pathway	YOL058W|ARG10	gene	taxon:4932	20080521	UniProt
YOL058W	SGD	S000005419	ARG1		GO:0005524	SGD_REF:S000124036	IEA	InterPro:IPR001518	F	Arginosuccinate synthetase, catalyzes the formation of L-argininosuccinate from citrulline and L-aspartate in the arginine biosynthesis pathway	YOL058W|ARG10	gene	taxon:4932	20080521	UniProt
YOL058W	SGD	S000005419	ARG1		GO:0005524	SGD_REF:S000124038	IEA	SP_KW:KW-0067	F	Arginosuccinate synthetase, catalyzes the formation of L-argininosuccinate from citrulline and L-aspartate in the arginine biosynthesis pathway	YOL058W|ARG10	gene	taxon:4932	20080521	UniProt
YOL058W	SGD	S000005419	ARG1		GO:0005829	SGD_REF:S000056736|PMID:205532	IDA		C	Arginosuccinate synthetase, catalyzes the formation of L-argininosuccinate from citrulline and L-aspartate in the arginine biosynthesis pathway	YOL058W|ARG10	gene	taxon:4932	20010118	SGD
YOL058W	SGD	S000005419	ARG1		GO:0006526	SGD_REF:S000056736|PMID:205532	TAS		P	Arginosuccinate synthetase, catalyzes the formation of L-argininosuccinate from citrulline and L-aspartate in the arginine biosynthesis pathway	YOL058W|ARG10	gene	taxon:4932	20010118	SGD
YOL058W	SGD	S000005419	ARG1		GO:0006526	SGD_REF:S000124038	IEA	SP_KW:KW-0055	P	Arginosuccinate synthetase, catalyzes the formation of L-argininosuccinate from citrulline and L-aspartate in the arginine biosynthesis pathway	YOL058W|ARG10	gene	taxon:4932	20080521	UniProt
YOL058W	SGD	S000005419	ARG1		GO:0006526	SGD_REF:S000124036	IEA	InterPro:IPR001518	P	Arginosuccinate synthetase, catalyzes the formation of L-argininosuccinate from citrulline and L-aspartate in the arginine biosynthesis pathway	YOL058W|ARG10	gene	taxon:4932	20080521	UniProt
YOL058W	SGD	S000005419	ARG1		GO:0008652	SGD_REF:S000124038	IEA	SP_KW:KW-0028	P	Arginosuccinate synthetase, catalyzes the formation of L-argininosuccinate from citrulline and L-aspartate in the arginine biosynthesis pathway	YOL058W|ARG10	gene	taxon:4932	20080521	UniProt
YOL058W	SGD	S000005419	ARG1		GO:0016874	SGD_REF:S000124038	IEA	SP_KW:KW-0436	F	Arginosuccinate synthetase, catalyzes the formation of L-argininosuccinate from citrulline and L-aspartate in the arginine biosynthesis pathway	YOL058W|ARG10	gene	taxon:4932	20080521	UniProt
YGL180W	SGD	S000003148	ATG1		GO:0000045	SGD_REF:S000046735|PMID:9224897	IMP		P	Protein serine/threonine kinase required for vesicle formation in autophagy and the cytoplasm-to-vacuole targeting (Cvt) pathway	YGL180W|APG1|AUT3|CVT10	gene	taxon:4932	20080513	SGD
YGL180W	SGD	S000003148	ATG1		GO:0000166	SGD_REF:S000124038	IEA	SP_KW:KW-0547	F	Protein serine/threonine kinase required for vesicle formation in autophagy and the cytoplasm-to-vacuole targeting (Cvt) pathway	YGL180W|APG1|AUT3|CVT10	gene	taxon:4932	20080521	UniProt
YGL180W	SGD	S000003148	ATG1		GO:0000407	SGD_REF:S000086257|PMID:15659643	IDA		C	Protein serine/threonine kinase required for vesicle formation in autophagy and the cytoplasm-to-vacuole targeting (Cvt) pathway	YGL180W|APG1|AUT3|CVT10	gene	taxon:4932	20070430	SGD
YGL180W	SGD	S000003148	ATG1		GO:0000407	SGD_REF:S000068967|PMID:11689437	IDA		C	Protein serine/threonine kinase required for vesicle formation in autophagy and the cytoplasm-to-vacuole targeting (Cvt) pathway	YGL180W|APG1|AUT3|CVT10	gene	taxon:4932	20080513	SGD
YGL180W	SGD	S000003148	ATG1		GO:0004672	SGD_REF:S000124036	IEA	InterPro:IPR000719|InterPro:IPR017441|InterPro:IPR017442	F	Protein serine/threonine kinase required for vesicle formation in autophagy and the cytoplasm-to-vacuole targeting (Cvt) pathway	YGL180W|APG1|AUT3|CVT10	gene	taxon:4932	20080521	UniProt
YGL180W	SGD	S000003148	ATG1		GO:0004674	SGD_REF:S000046735|PMID:9224897	IDA		F	Protein serine/threonine kinase required for vesicle formation in autophagy and the cytoplasm-to-vacuole targeting (Cvt) pathway	YGL180W|APG1|AUT3|CVT10	gene	taxon:4932	20010118	SGD
YGL180W	SGD	S000003148	ATG1		GO:0004674	SGD_REF:S000124038	IEA	SP_KW:KW-0723	F	Protein serine/threonine kinase required for vesicle formation in autophagy and the cytoplasm-to-vacuole targeting (Cvt) pathway	YGL180W|APG1|AUT3|CVT10	gene	taxon:4932	20080521	UniProt
YGL180W	SGD	S000003148	ATG1		GO:0004674	SGD_REF:S000124036	IEA	InterPro:IPR002290|InterPro:IPR008271	F	Protein serine/threonine kinase required for vesicle formation in autophagy and the cytoplasm-to-vacuole targeting (Cvt) pathway	YGL180W|APG1|AUT3|CVT10	gene	taxon:4932	20080521	UniProt
YGL180W	SGD	S000003148	ATG1		GO:0004674	SGD_REF:S000046735|PMID:9224897	IMP		F	Protein serine/threonine kinase required for vesicle formation in autophagy and the cytoplasm-to-vacuole targeting (Cvt) pathway	YGL180W|APG1|AUT3|CVT10	gene	taxon:4932	20080513	SGD
YGL180W	SGD	S000003148	ATG1		GO:0005524	SGD_REF:S000124036	IEA	InterPro:IPR000719|InterPro:IPR017441|InterPro:IPR017442|InterPro:IPR002290	F	Protein serine/threonine kinase required for vesicle formation in autophagy and the cytoplasm-to-vacuole targeting (Cvt) pathway	YGL180W|APG1|AUT3|CVT10	gene	taxon:4932	20080521	UniProt
YGL180W	SGD	S000003148	ATG1		GO:0005524	SGD_REF:S000124038	IEA	SP_KW:KW-0067	F	Protein serine/threonine kinase required for vesicle formation in autophagy and the cytoplasm-to-vacuole targeting (Cvt) pathway	YGL180W|APG1|AUT3|CVT10	gene	taxon:4932	20080521	UniProt
YGL180W	SGD	S000003148	ATG1		GO:0005737	SGD_REF:S000124038	IEA	SP_KW:KW-0963	C	Protein serine/threonine kinase required for vesicle formation in autophagy and the cytoplasm-to-vacuole targeting (Cvt) pathway	YGL180W|APG1|AUT3|CVT10	gene	taxon:4932	20080521	UniProt
YGL180W	SGD	S000003148	ATG1		GO:0005737	SGD_REF:S000125578	IEA	SP_SL:SL-0086	C	Protein serine/threonine kinase required for vesicle formation in autophagy and the cytoplasm-to-vacuole targeting (Cvt) pathway	YGL180W|APG1|AUT3|CVT10	gene	taxon:4932	20080521	UniProt
YGL180W	SGD	S000003148	ATG1		GO:0005829	SGD_REF:S000040285|PMID:9190802	IDA		C	Protein serine/threonine kinase required for vesicle formation in autophagy and the cytoplasm-to-vacuole targeting (Cvt) pathway	YGL180W|APG1|AUT3|CVT10	gene	taxon:4932	20010118	SGD
YGL180W	SGD	S000003148	ATG1		GO:0006468	SGD_REF:S000124036	IEA	InterPro:IPR000719|InterPro:IPR017442|InterPro:IPR017441|InterPro:IPR002290|InterPro:IPR008271	P	Protein serine/threonine kinase required for vesicle formation in autophagy and the cytoplasm-to-vacuole targeting (Cvt) pathway	YGL180W|APG1|AUT3|CVT10	gene	taxon:4932	20080521	UniProt
YGL180W	SGD	S000003148	ATG1		GO:0006468	SGD_REF:S000046735|PMID:9224897	IMP		P	Protein serine/threonine kinase required for vesicle formation in autophagy and the cytoplasm-to-vacuole targeting (Cvt) pathway	YGL180W|APG1|AUT3|CVT10	gene	taxon:4932	20080513	SGD
YGL180W	SGD	S000003148	ATG1		GO:0006810	SGD_REF:S000124038	IEA	SP_KW:KW-0813	P	Protein serine/threonine kinase required for vesicle formation in autophagy and the cytoplasm-to-vacuole targeting (Cvt) pathway	YGL180W|APG1|AUT3|CVT10	gene	taxon:4932	20080521	UniProt
YGL180W	SGD	S000003148	ATG1		GO:0006914	SGD_REF:S000124038	IEA	SP_KW:KW-0072	P	Protein serine/threonine kinase required for vesicle formation in autophagy and the cytoplasm-to-vacuole targeting (Cvt) pathway	YGL180W|APG1|AUT3|CVT10	gene	taxon:4932	20080521	UniProt
YGL180W	SGD	S000003148	ATG1		GO:0015031	SGD_REF:S000124038	IEA	SP_KW:KW-0653	P	Protein serine/threonine kinase required for vesicle formation in autophagy and the cytoplasm-to-vacuole targeting (Cvt) pathway	YGL180W|APG1|AUT3|CVT10	gene	taxon:4932	20080521	UniProt
YGL180W	SGD	S000003148	ATG1		GO:0016020	SGD_REF:S000124038	IEA	SP_KW:KW-0472	C	Protein serine/threonine kinase required for vesicle formation in autophagy and the cytoplasm-to-vacuole targeting (Cvt) pathway	YGL180W|APG1|AUT3|CVT10	gene	taxon:4932	20080521	UniProt
YGL180W	SGD	S000003148	ATG1		GO:0016020	SGD_REF:S000125578	IEA	SP_SL:SL-0162	C	Protein serine/threonine kinase required for vesicle formation in autophagy and the cytoplasm-to-vacuole targeting (Cvt) pathway	YGL180W|APG1|AUT3|CVT10	gene	taxon:4932	20080521	UniProt
YGL180W	SGD	S000003148	ATG1		GO:0016301	SGD_REF:S000124038	IEA	SP_KW:KW-0418	F	Protein serine/threonine kinase required for vesicle formation in autophagy and the cytoplasm-to-vacuole targeting (Cvt) pathway	YGL180W|APG1|AUT3|CVT10	gene	taxon:4932	20080521	UniProt
YGL180W	SGD	S000003148	ATG1		GO:0016740	SGD_REF:S000124038	IEA	SP_KW:KW-0808	F	Protein serine/threonine kinase required for vesicle formation in autophagy and the cytoplasm-to-vacuole targeting (Cvt) pathway	YGL180W|APG1|AUT3|CVT10	gene	taxon:4932	20080521	UniProt
YGL180W	SGD	S000003148	ATG1		GO:0034045	SGD_REF:S000125578	IEA	SP_SL:SL-0221	C	Protein serine/threonine kinase required for vesicle formation in autophagy and the cytoplasm-to-vacuole targeting (Cvt) pathway	YGL180W|APG1|AUT3|CVT10	gene	taxon:4932	20080521	UniProt
YGL180W	SGD	S000003148	ATG1		GO:0034273	SGD_REF:S000080939|PMID:15743910	IPI	SGD:S000006389	C	Protein serine/threonine kinase required for vesicle formation in autophagy and the cytoplasm-to-vacuole targeting (Cvt) pathway	YGL180W|APG1|AUT3|CVT10	gene	taxon:4932	20080513	SGD
YBL078C	SGD	S000000174	ATG8		GO:0000045	SGD_REF:S000059843|PMID:11149920	IMP		P	Conserved protein that is a component of autophagosomes and Cvt vesicles	YBL078C|APG8|AUT7|CVT5	gene	taxon:4932	20050323	UniProt
YBL078C	SGD	S000000174	ATG8		GO:0000407	SGD_REF:S000115787|PMID:16680092	IDA		C	Conserved protein that is a component of autophagosomes and Cvt vesicles	YBL078C|APG8|AUT7|CVT5	gene	taxon:4932	20060929	SGD
YBL078C	SGD	S000000174	ATG8		GO:0000407	SGD_REF:S000086257|PMID:15659643	IDA		C	Conserved protein that is a component of autophagosomes and Cvt vesicles	YBL078C|APG8|AUT7|CVT5	gene	taxon:4932	20070430	SGD
YBL078C	SGD	S000000174	ATG8		GO:0000407	SGD_REF:S000068967|PMID:11689437	IDA		C	Conserved protein that is a component of autophagosomes and Cvt vesicles	YBL078C|APG8|AUT7|CVT5	gene	taxon:4932	20080513	SGD
YBL078C	SGD	S000000174	ATG8		GO:0003674	SGD_REF:S000069584	ND		F	Conserved protein that is a component of autophagosomes and Cvt vesicles	YBL078C|APG8|AUT7|CVT5	gene	taxon:4932	20080513	SGD
YBL078C	SGD	S000000174	ATG8		GO:0005773	SGD_REF:S000124038	IEA	SP_KW:KW-0926	C	Conserved protein that is a component of autophagosomes and Cvt vesicles	YBL078C|APG8|AUT7|CVT5	gene	taxon:4932	20080521	UniProt
YBL078C	SGD	S000000174	ATG8		GO:0005774	SGD_REF:S000125578	IEA	SP_SL:SL-0271	C	Conserved protein that is a component of autophagosomes and Cvt vesicles	YBL078C|APG8|AUT7|CVT5	gene	taxon:4932	20080521	UniProt
YBL078C	SGD	S000000174	ATG8		GO:0005774	SGD_REF:S000056423|PMID:10837468	IDA		C	Conserved protein that is a component of autophagosomes and Cvt vesicles	YBL078C|APG8|AUT7|CVT5	gene	taxon:4932	20080513	SGD
YBL078C	SGD	S000000174	ATG8		GO:0005774	SGD_REF:S000056423|PMID:10837468	IPI	SGD:S000004083	C	Conserved protein that is a component of autophagosomes and Cvt vesicles	YBL078C|APG8|AUT7|CVT5	gene	taxon:4932	20080513	SGD
YBL078C	SGD	S000000174	ATG8		GO:0005776	SGD_REF:S000049668|PMID:10525546	IDA		C	Conserved protein that is a component of autophagosomes and Cvt vesicles	YBL078C|APG8|AUT7|CVT5	gene	taxon:4932	20050225	SGD
YBL078C	SGD	S000000174	ATG8		GO:0005776	SGD_REF:S000086066|PMID:16079147	IDA		C	Conserved protein that is a component of autophagosomes and Cvt vesicles	YBL078C|APG8|AUT7|CVT5	gene	taxon:4932	20050808	SGD
YBL078C	SGD	S000000174	ATG8		GO:0005776	SGD_REF:S000059843|PMID:11149920	IDA		C	Conserved protein that is a component of autophagosomes and Cvt vesicles	YBL078C|APG8|AUT7|CVT5	gene	taxon:4932	20070119	UniProt
YBL078C	SGD	S000000174	ATG8		GO:0005829	SGD_REF:S000059843|PMID:11149920	IDA		C	Conserved protein that is a component of autophagosomes and Cvt vesicles	YBL078C|APG8|AUT7|CVT5	gene	taxon:4932	20050323	UniProt
YBL078C	SGD	S000000174	ATG8		GO:0006810	SGD_REF:S000124038	IEA	SP_KW:KW-0813	P	Conserved protein that is a component of autophagosomes and Cvt vesicles	YBL078C|APG8|AUT7|CVT5	gene	taxon:4932	20080521	UniProt
YBL078C	SGD	S000000174	ATG8		GO:0006888	SGD_REF:S000056423|PMID:10837468	IGI	SGD:S000001266	P	Conserved protein that is a component of autophagosomes and Cvt vesicles	YBL078C|APG8|AUT7|CVT5	gene	taxon:4932	20080513	SGD
YBL078C	SGD	S000000174	ATG8		GO:0006888	SGD_REF:S000056423|PMID:10837468	IMP		P	Conserved protein that is a component of autophagosomes and Cvt vesicles	YBL078C|APG8|AUT7|CVT5	gene	taxon:4932	20080513	SGD
YBL078C	SGD	S000000174	ATG8		GO:0006888	SGD_REF:S000056423|PMID:10837468	IPI	SGD:S000001266	P	Conserved protein that is a component of autophagosomes and Cvt vesicles	YBL078C|APG8|AUT7|CVT5	gene	taxon:4932	20080513	SGD
YBL078C	SGD	S000000174	ATG8		GO:0006914	SGD_REF:S000124038	IEA	SP_KW:KW-0072	P	Conserved protein that is a component of autophagosomes and Cvt vesicles	YBL078C|APG8|AUT7|CVT5	gene	taxon:4932	20080521	UniProt
YBL078C	SGD	S000000174	ATG8		GO:0006944	SGD_REF:S000123418|PMID:17632063	IDA		P	Conserved protein that is a component of autophagosomes and Cvt vesicles	YBL078C|APG8|AUT7|CVT5	gene	taxon:4932	20070906	SGD
YBL078C	SGD	S000000174	ATG8		GO:0006944	SGD_REF:S000123418|PMID:17632063	IMP		P	Conserved protein that is a component of autophagosomes and Cvt vesicles	YBL078C|APG8|AUT7|CVT5	gene	taxon:4932	20070906	SGD
YBL078C	SGD	S000000174	ATG8		GO:0015031	SGD_REF:S000124038	IEA	SP_KW:KW-0653	P	Conserved protein that is a component of autophagosomes and Cvt vesicles	YBL078C|APG8|AUT7|CVT5	gene	taxon:4932	20080521	UniProt
YBL078C	SGD	S000000174	ATG8		GO:0016020	SGD_REF:S000124038	IEA	SP_KW:KW-0472	C	Conserved protein that is a component of autophagosomes and Cvt vesicles	YBL078C|APG8|AUT7|CVT5	gene	taxon:4932	20080521	UniProt
YBL078C	SGD	S000000174	ATG8		GO:0019898	SGD_REF:S000056423|PMID:10837468	IDA		C	Conserved protein that is a component of autophagosomes and Cvt vesicles	YBL078C|APG8|AUT7|CVT5	gene	taxon:4932	20080513	SGD
YBL078C	SGD	S000000174	ATG8		GO:0031410	SGD_REF:S000124038	IEA	SP_KW:KW-0968	C	Conserved protein that is a component of autophagosomes and Cvt vesicles	YBL078C|APG8|AUT7|CVT5	gene	taxon:4932	20080521	UniProt
YBL078C	SGD	S000000174	ATG8		GO:0032258	SGD_REF:S000046683|PMID:9649430	IMP		P	Conserved protein that is a component of autophagosomes and Cvt vesicles	YBL078C|APG8|AUT7|CVT5	gene	taxon:4932	20080513	SGD
YFL011W	SGD	S000001955	AUA1		GO:0003674	SGD_REF:S000069584	ND		F	Protein required for the negative regulation by ammonia of Gap1p, which is a general amino acid permease	YFL010W-A|YFL011W-A	gene	taxon:4932	20020807	SGD
YFL011W	SGD	S000001955	AUA1		GO:0005575	SGD_REF:S000069584	ND		C	Protein required for the negative regulation by ammonia of Gap1p, which is a general amino acid permease	YFL010W-A|YFL011W-A	gene	taxon:4932	20020807	SGD
YFL011W	SGD	S000001955	AUA1		GO:0006865	SGD_REF:S000039889|PMID:8497191	IMP		P	Protein required for the negative regulation by ammonia of Gap1p, which is a general amino acid permease	YFL010W-A|YFL011W-A	gene	taxon:4932	20020807	SGD
YGR224W	SGD	S000003456	AZR1		GO:0005215	SGD_REF:S000124036	IEA	InterPro:IPR007114	F	Plasma membrane transporter of the major facilitator superfamily, involved in resistance to azole drugs such as ketoconazole and fluconazole	YGR224W	gene	taxon:4932	20080521	UniProt
YGR224W	SGD	S000003456	AZR1		GO:0005886	SGD_REF:S000059211|PMID:11113970	IDA		C	Plasma membrane transporter of the major facilitator superfamily, involved in resistance to azole drugs such as ketoconazole and fluconazole	YGR224W	gene	taxon:4932	20040120	SGD
YGR224W	SGD	S000003456	AZR1		GO:0005886	SGD_REF:S000125578	IEA	SP_SL:SL-0039	C	Plasma membrane transporter of the major facilitator superfamily, involved in resistance to azole drugs such as ketoconazole and fluconazole	YGR224W	gene	taxon:4932	20080521	UniProt
YGR224W	SGD	S000003456	AZR1		GO:0006810	SGD_REF:S000124036	IEA	InterPro:IPR007114	P	Plasma membrane transporter of the major facilitator superfamily, involved in resistance to azole drugs such as ketoconazole and fluconazole	YGR224W	gene	taxon:4932	20080521	UniProt
YGR224W	SGD	S000003456	AZR1		GO:0006810	SGD_REF:S000124038	IEA	SP_KW:KW-0813	P	Plasma membrane transporter of the major facilitator superfamily, involved in resistance to azole drugs such as ketoconazole and fluconazole	YGR224W	gene	taxon:4932	20080521	UniProt
YGR224W	SGD	S000003456	AZR1		GO:0015520	SGD_REF:S000124036	IEA	InterPro:IPR001411	F	Plasma membrane transporter of the major facilitator superfamily, involved in resistance to azole drugs such as ketoconazole and fluconazole	YGR224W	gene	taxon:4932	20080521	UniProt
YGR224W	SGD	S000003456	AZR1		GO:0015904	SGD_REF:S000124036	IEA	InterPro:IPR001411	P	Plasma membrane transporter of the major facilitator superfamily, involved in resistance to azole drugs such as ketoconazole and fluconazole	YGR224W	gene	taxon:4932	20080521	UniProt
YGR224W	SGD	S000003456	AZR1		GO:0016020	SGD_REF:S000124038	IEA	SP_KW:KW-0472	C	Plasma membrane transporter of the major facilitator superfamily, involved in resistance to azole drugs such as ketoconazole and fluconazole	YGR224W	gene	taxon:4932	20080521	UniProt
YGR224W	SGD	S000003456	AZR1		GO:0016021	SGD_REF:S000124036	IEA	InterPro:IPR001411|InterPro:IPR007114	C	Plasma membrane transporter of the major facilitator superfamily, involved in resistance to azole drugs such as ketoconazole and fluconazole	YGR224W	gene	taxon:4932	20080521	UniProt
YGR224W	SGD	S000003456	AZR1		GO:0016021	SGD_REF:S000124038	IEA	SP_KW:KW-0812	C	Plasma membrane transporter of the major facilitator superfamily, involved in resistance to azole drugs such as ketoconazole and fluconazole	YGR224W	gene	taxon:4932	20080521	UniProt
YGR224W	SGD	S000003456	AZR1		GO:0045117	SGD_REF:S000059211|PMID:11113970	IMP		P	Plasma membrane transporter of the major facilitator superfamily, involved in resistance to azole drugs such as ketoconazole and fluconazole	YGR224W	gene	taxon:4932	20040120	SGD
YGR224W	SGD	S000003456	AZR1		GO:0045118	SGD_REF:S000059211|PMID:11113970	IMP		F	Plasma membrane transporter of the major facilitator superfamily, involved in resistance to azole drugs such as ketoconazole and fluconazole	YGR224W	gene	taxon:4932	20040120	SGD
YGR224W	SGD	S000003456	AZR1		GO:0046677	SGD_REF:S000124036	IEA	InterPro:IPR001411	P	Plasma membrane transporter of the major facilitator superfamily, involved in resistance to azole drugs such as ketoconazole and fluconazole	YGR224W	gene	taxon:4932	20080521	UniProt
YKR099W	SGD	S000001807	BAS1		GO:0000105	SGD_REF:S000052116|PMID:1495962	IDA		P	Myb-related transcription factor involved in regulating basal and induced expression of genes of the purine and histidine biosynthesis pathways	YKR099W	gene	taxon:4932	20020926	SGD
YKR099W	SGD	S000001807	BAS1		GO:0000105	SGD_REF:S000052116|PMID:1495962	IMP		P	Myb-related transcription factor involved in regulating basal and induced expression of genes of the purine and histidine biosynthesis pathways	YKR099W	gene	taxon:4932	20020926	SGD
YKR099W	SGD	S000001807	BAS1		GO:0003677	SGD_REF:S000124036	IEA	InterPro:IPR012287|InterPro:IPR001005	F	Myb-related transcription factor involved in regulating basal and induced expression of genes of the purine and histidine biosynthesis pathways	YKR099W	gene	taxon:4932	20080521	UniProt
YKR099W	SGD	S000001807	BAS1		GO:0003677	SGD_REF:S000124038	IEA	SP_KW:KW-0238	F	Myb-related transcription factor involved in regulating basal and induced expression of genes of the purine and histidine biosynthesis pathways	YKR099W	gene	taxon:4932	20080521	UniProt
YKR099W	SGD	S000001807	BAS1		GO:0003704	SGD_REF:S000052116|PMID:1495962	IMP		F	Myb-related transcription factor involved in regulating basal and induced expression of genes of the purine and histidine biosynthesis pathways	YKR099W	gene	taxon:4932	20070307	SGD
YKR099W	SGD	S000001807	BAS1		GO:0003704	SGD_REF:S000052116|PMID:1495962	IDA		F	Myb-related transcription factor involved in regulating basal and induced expression of genes of the purine and histidine biosynthesis pathways	YKR099W	gene	taxon:4932	20070307	SGD
YKR099W	SGD	S000001807	BAS1		GO:0005634	SGD_REF:S000061035|PMID:9705508	IDA		C	Myb-related transcription factor involved in regulating basal and induced expression of genes of the purine and histidine biosynthesis pathways	YKR099W	gene	taxon:4932	20031218	SGD
YKR099W	SGD	S000001807	BAS1		GO:0005634	SGD_REF:S000124038	IEA	SP_KW:KW-0539	C	Myb-related transcription factor involved in regulating basal and induced expression of genes of the purine and histidine biosynthesis pathways	YKR099W	gene	taxon:4932	20080521	UniProt
YKR099W	SGD	S000001807	BAS1		GO:0005634	SGD_REF:S000125578	IEA	SP_SL:SL-0191	C	Myb-related transcription factor involved in regulating basal and induced expression of genes of the purine and histidine biosynthesis pathways	YKR099W	gene	taxon:4932	20080521	UniProt
YKR099W	SGD	S000001807	BAS1		GO:0006350	SGD_REF:S000124038	IEA	SP_KW:KW-0804	P	Myb-related transcription factor involved in regulating basal and induced expression of genes of the purine and histidine biosynthesis pathways	YKR099W	gene	taxon:4932	20080521	UniProt
YKR099W	SGD	S000001807	BAS1		GO:0006355	SGD_REF:S000124038	IEA	SP_KW:KW-0805	P	Myb-related transcription factor involved in regulating basal and induced expression of genes of the purine and histidine biosynthesis pathways	YKR099W	gene	taxon:4932	20080521	UniProt
YKR099W	SGD	S000001807	BAS1		GO:0006366	SGD_REF:S000052116|PMID:1495962	IDA		P	Myb-related transcription factor involved in regulating basal and induced expression of genes of the purine and histidine biosynthesis pathways	YKR099W	gene	taxon:4932	20021112	SGD
YKR099W	SGD	S000001807	BAS1		GO:0006366	SGD_REF:S000052116|PMID:1495962	ISS		P	Myb-related transcription factor involved in regulating basal and induced expression of genes of the purine and histidine biosynthesis pathways	YKR099W	gene	taxon:4932	20021112	SGD
YKR099W	SGD	S000001807	BAS1		GO:0007131	SGD_REF:S000114238|PMID:16428454	IDA		P	Myb-related transcription factor involved in regulating basal and induced expression of genes of the purine and histidine biosynthesis pathways	YKR099W	gene	taxon:4932	20070307	SGD
YKR099W	SGD	S000001807	BAS1		GO:0009113	SGD_REF:S000052116|PMID:1495962	IDA		P	Myb-related transcription factor involved in regulating basal and induced expression of genes of the purine and histidine biosynthesis pathways	YKR099W	gene	taxon:4932	20020926	SGD
YKR099W	SGD	S000001807	BAS1		GO:0009113	SGD_REF:S000052116|PMID:1495962	IMP		P	Myb-related transcription factor involved in regulating basal and induced expression of genes of the purine and histidine biosynthesis pathways	YKR099W	gene	taxon:4932	20020926	SGD
YKR099W	SGD	S000001807	BAS1		GO:0043565	SGD_REF:S000052116|PMID:1495962	IDA		F	Myb-related transcription factor involved in regulating basal and induced expression of genes of the purine and histidine biosynthesis pathways	YKR099W	gene	taxon:4932	20070307	SGD
YKR099W	SGD	S000001807	BAS1		GO:0045449	SGD_REF:S000124036	IEA	InterPro:IPR012287	P	Myb-related transcription factor involved in regulating basal and induced expression of genes of the purine and histidine biosynthesis pathways	YKR099W	gene	taxon:4932	20080521	UniProt
YHR208W	SGD	S000001251	BAT1		GO:0003824	SGD_REF:S000124036	IEA	InterPro:IPR001544	F	Mitochondrial branched-chain amino acid aminotransferase, homolog of murine ECA39	YHR208W|ECA39|TWT1	gene	taxon:4932	20080521	UniProt
YHR208W	SGD	S000001251	BAT1		GO:0004084	SGD_REF:S000043212|PMID:8798704	IDA		F	Mitochondrial branched-chain amino acid aminotransferase, homolog of murine ECA39	YHR208W|ECA39|TWT1	gene	taxon:4932	20020926	SGD
YHR208W	SGD	S000001251	BAT1		GO:0004084	SGD_REF:S000124036	IEA	InterPro:IPR005786	F	Mitochondrial branched-chain amino acid aminotransferase, homolog of murine ECA39	YHR208W|ECA39|TWT1	gene	taxon:4932	20080521	UniProt
YHR208W	SGD	S000001251	BAT1		GO:0004084	SGD_REF:S000124037	IEA	EC:2.6.1.42	F	Mitochondrial branched-chain amino acid aminotransferase, homolog of murine ECA39	YHR208W|ECA39|TWT1	gene	taxon:4932	20080521	UniProt
YHR208W	SGD	S000001251	BAT1		GO:0005739	SGD_REF:S000117178|PMID:16823961	IDA		C	Mitochondrial branched-chain amino acid aminotransferase, homolog of murine ECA39	YHR208W|ECA39|TWT1	gene	taxon:4932	20061212	SGD
YHR208W	SGD	S000001251	BAT1		GO:0005739	SGD_REF:S000124038	IEA	SP_KW:KW-0496	C	Mitochondrial branched-chain amino acid aminotransferase, homolog of murine ECA39	YHR208W|ECA39|TWT1	gene	taxon:4932	20080521	UniProt
YHR208W	SGD	S000001251	BAT1		GO:0005759	SGD_REF:S000043212|PMID:8798704	IDA		C	Mitochondrial branched-chain amino acid aminotransferase, homolog of murine ECA39	YHR208W|ECA39|TWT1	gene	taxon:4932	20020926	SGD
YHR208W	SGD	S000001251	BAT1		GO:0005759	SGD_REF:S000125578	IEA	SP_SL:SL-0170	C	Mitochondrial branched-chain amino acid aminotransferase, homolog of murine ECA39	YHR208W|ECA39|TWT1	gene	taxon:4932	20080521	UniProt
YHR208W	SGD	S000001251	BAT1		GO:0008152	SGD_REF:S000124036	IEA	InterPro:IPR001544	P	Mitochondrial branched-chain amino acid aminotransferase, homolog of murine ECA39	YHR208W|ECA39|TWT1	gene	taxon:4932	20080521	UniProt
YHR208W	SGD	S000001251	BAT1		GO:0008483	SGD_REF:S000124038	IEA	SP_KW:KW-0032	F	Mitochondrial branched-chain amino acid aminotransferase, homolog of murine ECA39	YHR208W|ECA39|TWT1	gene	taxon:4932	20080521	UniProt
YHR208W	SGD	S000001251	BAT1		GO:0008652	SGD_REF:S000124038	IEA	SP_KW:KW-0028	P	Mitochondrial branched-chain amino acid aminotransferase, homolog of murine ECA39	YHR208W|ECA39|TWT1	gene	taxon:4932	20080521	UniProt
YHR208W	SGD	S000001251	BAT1		GO:0009081	SGD_REF:S000124036	IEA	InterPro:IPR005786	P	Mitochondrial branched-chain amino acid aminotransferase, homolog of murine ECA39	YHR208W|ECA39|TWT1	gene	taxon:4932	20080521	UniProt
YHR208W	SGD	S000001251	BAT1		GO:0009082	SGD_REF:S000043212|PMID:8798704	IDA		P	Mitochondrial branched-chain amino acid aminotransferase, homolog of murine ECA39	YHR208W|ECA39|TWT1	gene	taxon:4932	20020926	SGD
YHR208W	SGD	S000001251	BAT1		GO:0009082	SGD_REF:S000043212|PMID:8798704	IMP		P	Mitochondrial branched-chain amino acid aminotransferase, homolog of murine ECA39	YHR208W|ECA39|TWT1	gene	taxon:4932	20020926	SGD
YHR208W	SGD	S000001251	BAT1		GO:0009082	SGD_REF:S000124038	IEA	SP_KW:KW-0100	P	Mitochondrial branched-chain amino acid aminotransferase, homolog of murine ECA39	YHR208W|ECA39|TWT1	gene	taxon:4932	20080521	UniProt
YHR208W	SGD	S000001251	BAT1		GO:0009083	SGD_REF:S000055401|PMID:8702755	IMP		P	Mitochondrial branched-chain amino acid aminotransferase, homolog of murine ECA39	YHR208W|ECA39|TWT1	gene	taxon:4932	20060821	SGD
YHR208W	SGD	S000001251	BAT1		GO:0016740	SGD_REF:S000124038	IEA	SP_KW:KW-0808	F	Mitochondrial branched-chain amino acid aminotransferase, homolog of murine ECA39	YHR208W|ECA39|TWT1	gene	taxon:4932	20080521	UniProt
YIL159W	SGD	S000001421	BNR1		GO:0000142	SGD_REF:S000041005|PMID:10652251	TAS		C	Formin, nucleates the formation of linear actin filaments, involved in cell processes such as budding and mitotic spindle orientation which require the formation of polarized actin cables, functionally redundant with BNI1	YIL159W	gene	taxon:4932	20010118	SGD
YIL159W	SGD	S000001421	BNR1		GO:0003779	SGD_REF:S000124036	IEA	InterPro:IPR003104|InterPro:IPR010473	F	Formin, nucleates the formation of linear actin filaments, involved in cell processes such as budding and mitotic spindle orientation which require the formation of polarized actin cables, functionally redundant with BNI1	YIL159W	gene	taxon:4932	20080521	UniProt
YIL159W	SGD	S000001421	BNR1		GO:0006970	SGD_REF:S000041005|PMID:10652251	TAS		P	Formin, nucleates the formation of linear actin filaments, involved in cell processes such as budding and mitotic spindle orientation which require the formation of polarized actin cables, functionally redundant with BNI1	YIL159W	gene	taxon:4932	20010118	SGD
YIL159W	SGD	S000001421	BNR1		GO:0007015	SGD_REF:S000071593|PMID:12419188	TAS		P	Formin, nucleates the formation of linear actin filaments, involved in cell processes such as budding and mitotic spindle orientation which require the formation of polarized actin cables, functionally redundant with BNI1	YIL159W	gene	taxon:4932	20021204	SGD
YIL159W	SGD	S000001421	BNR1		GO:0007120	SGD_REF:S000041005|PMID:10652251	TAS		P	Formin, nucleates the formation of linear actin filaments, involved in cell processes such as budding and mitotic spindle orientation which require the formation of polarized actin cables, functionally redundant with BNI1	YIL159W	gene	taxon:4932	20010118	SGD
YIL159W	SGD	S000001421	BNR1		GO:0008092	SGD_REF:S000071593|PMID:12419188	TAS		F	Formin, nucleates the formation of linear actin filaments, involved in cell processes such as budding and mitotic spindle orientation which require the formation of polarized actin cables, functionally redundant with BNI1	YIL159W	gene	taxon:4932	20021204	SGD
YIL159W	SGD	S000001421	BNR1		GO:0016043	SGD_REF:S000124036	IEA	InterPro:IPR003104	P	Formin, nucleates the formation of linear actin filaments, involved in cell processes such as budding and mitotic spindle orientation which require the formation of polarized actin cables, functionally redundant with BNI1	YIL159W	gene	taxon:4932	20080521	UniProt
YIL159W	SGD	S000001421	BNR1		GO:0017048	SGD_REF:S000124036	IEA	InterPro:IPR010473	F	Formin, nucleates the formation of linear actin filaments, involved in cell processes such as budding and mitotic spindle orientation which require the formation of polarized actin cables, functionally redundant with BNI1	YIL159W	gene	taxon:4932	20080521	UniProt
YIL159W	SGD	S000001421	BNR1		GO:0030036	SGD_REF:S000124036	IEA	InterPro:IPR003104|InterPro:IPR010473	P	Formin, nucleates the formation of linear actin filaments, involved in cell processes such as budding and mitotic spindle orientation which require the formation of polarized actin cables, functionally redundant with BNI1	YIL159W	gene	taxon:4932	20080521	UniProt
ORF	SGD	S000002683	BSC2		GO:0003674	SGD_REF:S000069584	ND		F	Protein of unknown function, ORF exhibits genomic organization compatible with a translational readthrough-dependent mode of expression	YDR275W	gene	taxon:4932	20030513	SGD
ORF	SGD	S000002683	BSC2		GO:0005811	SGD_REF:S000074185|PMID:14562095	IDA		C	Protein of unknown function, ORF exhibits genomic organization compatible with a translational readthrough-dependent mode of expression	YDR275W	gene	taxon:4932	20031028	SGD
ORF	SGD	S000002683	BSC2		GO:0005811	SGD_REF:S000124038	IEA	SP_KW:KW-0551	C	Protein of unknown function, ORF exhibits genomic organization compatible with a translational readthrough-dependent mode of expression	YDR275W	gene	taxon:4932	20080521	UniProt
ORF	SGD	S000002683	BSC2		GO:0008150	SGD_REF:S000069584	ND		P	Protein of unknown function, ORF exhibits genomic organization compatible with a translational readthrough-dependent mode of expression	YDR275W	gene	taxon:4932	20080327	SGD
ORF	SGD	S000002683	BSC2		GO:0012511	SGD_REF:S000125578	IEA	SP_SL:SL-0154	C	Protein of unknown function, ORF exhibits genomic organization compatible with a translational readthrough-dependent mode of expression	YDR275W	gene	taxon:4932	20080521	UniProt
ORF	SGD	S000002683	BSC2		GO:0016020	SGD_REF:S000124038	IEA	SP_KW:KW-0472	C	Protein of unknown function, ORF exhibits genomic organization compatible with a translational readthrough-dependent mode of expression	YDR275W	gene	taxon:4932	20080521	UniProt
ORF	SGD	S000002683	BSC2		GO:0016020	SGD_REF:S000125578	IEA	SP_SL:SL-0162	C	Protein of unknown function, ORF exhibits genomic organization compatible with a translational readthrough-dependent mode of expression	YDR275W	gene	taxon:4932	20080521	UniProt
ORF	SGD	S000002683	BSC2		GO:0016021	SGD_REF:S000124038	IEA	SP_KW:KW-0812	C	Protein of unknown function, ORF exhibits genomic organization compatible with a translational readthrough-dependent mode of expression	YDR275W	gene	taxon:4932	20080521	UniProt
ORF	SGD	S000005213	BSC4		GO:0003674	SGD_REF:S000069584	ND		F	Protein of unknown function, ORF exhibits genomic organization compatible with a translational readthrough-dependent mode of expression	YNL269W	gene	taxon:4932	20030513	SGD
ORF	SGD	S000005213	BSC4		GO:0005575	SGD_REF:S000069584	ND		C	Protein of unknown function, ORF exhibits genomic organization compatible with a translational readthrough-dependent mode of expression	YNL269W	gene	taxon:4932	20030513	SGD
ORF	SGD	S000005213	BSC4		GO:0008150	SGD_REF:S000069584	ND		P	Protein of unknown function, ORF exhibits genomic organization compatible with a translational readthrough-dependent mode of expression	YNL269W	gene	taxon:4932	20030513	SGD
ORF	SGD	S000005352	BSC5		GO:0003674	SGD_REF:S000069584	ND		F	Protein of unknown function, ORF exhibits genomic organization compatible with a translational readthrough-dependent mode of expression	YNR069C	gene	taxon:4932	20030513	SGD
ORF	SGD	S000005352	BSC5		GO:0005575	SGD_REF:S000069584	ND		C	Protein of unknown function, ORF exhibits genomic organization compatible with a translational readthrough-dependent mode of expression	YNR069C	gene	taxon:4932	20030513	SGD
ORF	SGD	S000005352	BSC5		GO:0008150	SGD_REF:S000069584	ND		P	Protein of unknown function, ORF exhibits genomic organization compatible with a translational readthrough-dependent mode of expression	YNR069C	gene	taxon:4932	20030513	SGD
YPL111W	SGD	S000006032	CAR1		GO:0004053	SGD_REF:S000052476|PMID:8816501	TAS		F	Arginase, responsible for arginine degradation, expression responds to both induction by arginine and nitrogen catabolite repression	YPL111W|LPH15|cargA	gene	taxon:4932	20030115	SGD
YPL111W	SGD	S000006032	CAR1		GO:0004053	SGD_REF:S000124037	IEA	EC:3.5.3.1	F	Arginase, responsible for arginine degradation, expression responds to both induction by arginine and nitrogen catabolite repression	YPL111W|LPH15|cargA	gene	taxon:4932	20080521	UniProt
YPL111W	SGD	S000006032	CAR1		GO:0005829	SGD_REF:S000070200	TAS		C	Arginase, responsible for arginine degradation, expression responds to both induction by arginine and nitrogen catabolite repression	YPL111W|LPH15|cargA	gene	taxon:4932	20021105	SGD
YPL111W	SGD	S000006032	CAR1		GO:0006525	SGD_REF:S000124038	IEA	SP_KW:KW-0056	P	Arginase, responsible for arginine degradation, expression responds to both induction by arginine and nitrogen catabolite repression	YPL111W|LPH15|cargA	gene	taxon:4932	20080521	UniProt
YPL111W	SGD	S000006032	CAR1		GO:0008270	SGD_REF:S000061971|PMID:1939179	IDA		F	Arginase, responsible for arginine degradation, expression responds to both induction by arginine and nitrogen catabolite repression	YPL111W|LPH15|cargA	gene	taxon:4932	20050914	SGD
YPL111W	SGD	S000006032	CAR1		GO:0016787	SGD_REF:S000124038	IEA	SP_KW:KW-0378	F	Arginase, responsible for arginine degradation, expression responds to both induction by arginine and nitrogen catabolite repression	YPL111W|LPH15|cargA	gene	taxon:4932	20080521	UniProt
YPL111W	SGD	S000006032	CAR1		GO:0016787	SGD_REF:S000124036	IEA	InterPro:IPR005924	F	Arginase, responsible for arginine degradation, expression responds to both induction by arginine and nitrogen catabolite repression	YPL111W|LPH15|cargA	gene	taxon:4932	20080521	UniProt
YPL111W	SGD	S000006032	CAR1		GO:0016813	SGD_REF:S000124036	IEA	InterPro:IPR006035	F	Arginase, responsible for arginine degradation, expression responds to both induction by arginine and nitrogen catabolite repression	YPL111W|LPH15|cargA	gene	taxon:4932	20080521	UniProt
YPL111W	SGD	S000006032	CAR1		GO:0019547	SGD_REF:S000061758|PMID:10640599	TAS		P	Arginase, responsible for arginine degradation, expression responds to both induction by arginine and nitrogen catabolite repression	YPL111W|LPH15|cargA	gene	taxon:4932	20020927	SGD
YPL111W	SGD	S000006032	CAR1		GO:0030145	SGD_REF:S000061971|PMID:1939179	IDA		F	Arginase, responsible for arginine degradation, expression responds to both induction by arginine and nitrogen catabolite repression	YPL111W|LPH15|cargA	gene	taxon:4932	20050914	SGD
YPL111W	SGD	S000006032	CAR1		GO:0030145	SGD_REF:S000124038	IEA	SP_KW:KW-0464	F	Arginase, responsible for arginine degradation, expression responds to both induction by arginine and nitrogen catabolite repression	YPL111W|LPH15|cargA	gene	taxon:4932	20080521	UniProt
YPL111W	SGD	S000006032	CAR1		GO:0046872	SGD_REF:S000124036	IEA	InterPro:IPR005924|InterPro:IPR006035	F	Arginase, responsible for arginine degradation, expression responds to both induction by arginine and nitrogen catabolite repression	YPL111W|LPH15|cargA	gene	taxon:4932	20080521	UniProt
YPL111W	SGD	S000006032	CAR1		GO:0046872	SGD_REF:S000124038	IEA	SP_KW:KW-0479	F	Arginase, responsible for arginine degradation, expression responds to both induction by arginine and nitrogen catabolite repression	YPL111W|LPH15|cargA	gene	taxon:4932	20080521	UniProt
YLR438W	SGD	S000004430	CAR2		GO:0003824	SGD_REF:S000124036	IEA	InterPro:IPR015421	F	L-ornithine transaminase (OTAse), catalyzes the second step of arginine degradation, expression is dually-regulated by allophanate induction and a specific arginine induction process	YLR438W|cargB	gene	taxon:4932	20080521	UniProt
YLR438W	SGD	S000004430	CAR2		GO:0004587	SGD_REF:S000049560|PMID:10809695	TAS		F	L-ornithine transaminase (OTAse), catalyzes the second step of arginine degradation, expression is dually-regulated by allophanate induction and a specific arginine induction process	YLR438W|cargB	gene	taxon:4932	20020927	SGD
YLR438W	SGD	S000004430	CAR2		GO:0004587	SGD_REF:S000124037	IEA	EC:2.6.1.13	F	L-ornithine transaminase (OTAse), catalyzes the second step of arginine degradation, expression is dually-regulated by allophanate induction and a specific arginine induction process	YLR438W|cargB	gene	taxon:4932	20080521	UniProt
YLR438W	SGD	S000004430	CAR2		GO:0005634	SGD_REF:S000074185|PMID:14562095	IDA		C	L-ornithine transaminase (OTAse), catalyzes the second step of arginine degradation, expression is dually-regulated by allophanate induction and a specific arginine induction process	YLR438W|cargB	gene	taxon:4932	20031028	SGD
YLR438W	SGD	S000004430	CAR2		GO:0005737	SGD_REF:S000069459|PMID:11914276	IDA		C	L-ornithine transaminase (OTAse), catalyzes the second step of arginine degradation, expression is dually-regulated by allophanate induction and a specific arginine induction process	YLR438W|cargB	gene	taxon:4932	20020507	SGD
YLR438W	SGD	S000004430	CAR2		GO:0005737	SGD_REF:S000125578	IEA	SP_SL:SL-0086	C	L-ornithine transaminase (OTAse), catalyzes the second step of arginine degradation, expression is dually-regulated by allophanate induction and a specific arginine induction process	YLR438W|cargB	gene	taxon:4932	20080521	UniProt
YLR438W	SGD	S000004430	CAR2		GO:0005737	SGD_REF:S000124038	IEA	SP_KW:KW-0963	C	L-ornithine transaminase (OTAse), catalyzes the second step of arginine degradation, expression is dually-regulated by allophanate induction and a specific arginine induction process	YLR438W|cargB	gene	taxon:4932	20080521	UniProt
YLR438W	SGD	S000004430	CAR2		GO:0005737	SGD_REF:S000074185|PMID:14562095	IDA		C	L-ornithine transaminase (OTAse), catalyzes the second step of arginine degradation, expression is dually-regulated by allophanate induction and a specific arginine induction process	YLR438W|cargB	gene	taxon:4932	20031028	SGD
YLR438W	SGD	S000004430	CAR2		GO:0006527	SGD_REF:S000049560|PMID:10809695	TAS		P	L-ornithine transaminase (OTAse), catalyzes the second step of arginine degradation, expression is dually-regulated by allophanate induction and a specific arginine induction process	YLR438W|cargB	gene	taxon:4932	20020927	SGD
YLR438W	SGD	S000004430	CAR2		GO:0008483	SGD_REF:S000124036	IEA	InterPro:IPR005814|InterPro:IPR010164	F	L-ornithine transaminase (OTAse), catalyzes the second step of arginine degradation, expression is dually-regulated by allophanate induction and a specific arginine induction process	YLR438W|cargB	gene	taxon:4932	20080521	UniProt
YLR438W	SGD	S000004430	CAR2		GO:0008483	SGD_REF:S000124038	IEA	SP_KW:KW-0032	F	L-ornithine transaminase (OTAse), catalyzes the second step of arginine degradation, expression is dually-regulated by allophanate induction and a specific arginine induction process	YLR438W|cargB	gene	taxon:4932	20080521	UniProt
YLR438W	SGD	S000004430	CAR2		GO:0016740	SGD_REF:S000124038	IEA	SP_KW:KW-0808	F	L-ornithine transaminase (OTAse), catalyzes the second step of arginine degradation, expression is dually-regulated by allophanate induction and a specific arginine induction process	YLR438W|cargB	gene	taxon:4932	20080521	UniProt
YLR438W	SGD	S000004430	CAR2		GO:0030170	SGD_REF:S000124036	IEA	InterPro:IPR015421|InterPro:IPR010164|InterPro:IPR005814	F	L-ornithine transaminase (OTAse), catalyzes the second step of arginine degradation, expression is dually-regulated by allophanate induction and a specific arginine induction process	YLR438W|cargB	gene	taxon:4932	20080521	UniProt
YML042W	SGD	S000004506	CAT2		GO:0004092	SGD_REF:S000058474|PMID:8420957	IMP		F	Carnitine acetyl-CoA transferase present in both mitochondria and peroxisomes, transfers activated acetyl groups to carnitine to form acetylcarnitine which can be shuttled across membranes	YML042W|YCAT	gene	taxon:4932	20010118	SGD
YML042W	SGD	S000004506	CAT2		GO:0004092	SGD_REF:S000058474|PMID:8420957	ISS		F	Carnitine acetyl-CoA transferase present in both mitochondria and peroxisomes, transfers activated acetyl groups to carnitine to form acetylcarnitine which can be shuttled across membranes	YML042W|YCAT	gene	taxon:4932	20010118	SGD
YML042W	SGD	S000004506	CAT2		GO:0004092	SGD_REF:S000124037	IEA	EC:2.3.1.7	F	Carnitine acetyl-CoA transferase present in both mitochondria and peroxisomes, transfers activated acetyl groups to carnitine to form acetylcarnitine which can be shuttled across membranes	YML042W|YCAT	gene	taxon:4932	20080521	UniProt
YML042W	SGD	S000004506	CAT2		GO:0005739	SGD_REF:S000039668|PMID:7628448	ISS		C	Carnitine acetyl-CoA transferase present in both mitochondria and peroxisomes, transfers activated acetyl groups to carnitine to form acetylcarnitine which can be shuttled across membranes	YML042W|YCAT	gene	taxon:4932	20010118	SGD
YML042W	SGD	S000004506	CAT2		GO:0005739	SGD_REF:S000075100|PMID:14576278	IDA		C	Carnitine acetyl-CoA transferase present in both mitochondria and peroxisomes, transfers activated acetyl groups to carnitine to form acetylcarnitine which can be shuttled across membranes	YML042W|YCAT	gene	taxon:4932	20040928	SGD
YML042W	SGD	S000004506	CAT2		GO:0005739	SGD_REF:S000124038	IEA	SP_KW:KW-0496	C	Carnitine acetyl-CoA transferase present in both mitochondria and peroxisomes, transfers activated acetyl groups to carnitine to form acetylcarnitine which can be shuttled across membranes	YML042W|YCAT	gene	taxon:4932	20080521	UniProt
YML042W	SGD	S000004506	CAT2		GO:0005739	SGD_REF:S000117178|PMID:16823961	IDA		C	Carnitine acetyl-CoA transferase present in both mitochondria and peroxisomes, transfers activated acetyl groups to carnitine to form acetylcarnitine which can be shuttled across membranes	YML042W|YCAT	gene	taxon:4932	20061212	SGD
YML042W	SGD	S000004506	CAT2		GO:0005743	SGD_REF:S000125578	IEA	SP_SL:SL-0168	C	Carnitine acetyl-CoA transferase present in both mitochondria and peroxisomes, transfers activated acetyl groups to carnitine to form acetylcarnitine which can be shuttled across membranes	YML042W|YCAT	gene	taxon:4932	20080521	UniProt
YML042W	SGD	S000004506	CAT2		GO:0005777	SGD_REF:S000039668|PMID:7628448	ISS		C	Carnitine acetyl-CoA transferase present in both mitochondria and peroxisomes, transfers activated acetyl groups to carnitine to form acetylcarnitine which can be shuttled across membranes	YML042W|YCAT	gene	taxon:4932	20010118	SGD
YML042W	SGD	S000004506	CAT2		GO:0005777	SGD_REF:S000125578	IEA	SP_SL:SL-0204	C	Carnitine acetyl-CoA transferase present in both mitochondria and peroxisomes, transfers activated acetyl groups to carnitine to form acetylcarnitine which can be shuttled across membranes	YML042W|YCAT	gene	taxon:4932	20080521	UniProt
YML042W	SGD	S000004506	CAT2		GO:0005777	SGD_REF:S000124038	IEA	SP_KW:KW-0576	C	Carnitine acetyl-CoA transferase present in both mitochondria and peroxisomes, transfers activated acetyl groups to carnitine to form acetylcarnitine which can be shuttled across membranes	YML042W|YCAT	gene	taxon:4932	20080521	UniProt
YML042W	SGD	S000004506	CAT2		GO:0005782	SGD_REF:S000058494	TAS		C	Carnitine acetyl-CoA transferase present in both mitochondria and peroxisomes, transfers activated acetyl groups to carnitine to form acetylcarnitine which can be shuttled across membranes	YML042W|YCAT	gene	taxon:4932	20010119	SGD
YML042W	SGD	S000004506	CAT2		GO:0006629	SGD_REF:S000124038	IEA	SP_KW:KW-0443	P	Carnitine acetyl-CoA transferase present in both mitochondria and peroxisomes, transfers activated acetyl groups to carnitine to form acetylcarnitine which can be shuttled across membranes	YML042W|YCAT	gene	taxon:4932	20080521	UniProt
YML042W	SGD	S000004506	CAT2		GO:0006631	SGD_REF:S000124038	IEA	SP_KW:KW-0276	P	Carnitine acetyl-CoA transferase present in both mitochondria and peroxisomes, transfers activated acetyl groups to carnitine to form acetylcarnitine which can be shuttled across membranes	YML042W|YCAT	gene	taxon:4932	20080521	UniProt
YML042W	SGD	S000004506	CAT2		GO:0006810	SGD_REF:S000124038	IEA	SP_KW:KW-0813	P	Carnitine acetyl-CoA transferase present in both mitochondria and peroxisomes, transfers activated acetyl groups to carnitine to form acetylcarnitine which can be shuttled across membranes	YML042W|YCAT	gene	taxon:4932	20080521	UniProt
YML042W	SGD	S000004506	CAT2		GO:0008415	SGD_REF:S000124036	IEA	InterPro:IPR000542	F	Carnitine acetyl-CoA transferase present in both mitochondria and peroxisomes, transfers activated acetyl groups to carnitine to form acetylcarnitine which can be shuttled across membranes	YML042W|YCAT	gene	taxon:4932	20080521	UniProt
YML042W	SGD	S000004506	CAT2		GO:0008415	SGD_REF:S000124038	IEA	SP_KW:KW-0012	F	Carnitine acetyl-CoA transferase present in both mitochondria and peroxisomes, transfers activated acetyl groups to carnitine to form acetylcarnitine which can be shuttled across membranes	YML042W|YCAT	gene	taxon:4932	20080521	UniProt
YML042W	SGD	S000004506	CAT2		GO:0009437	SGD_REF:S000060344|PMID:11329169	IMP		P	Carnitine acetyl-CoA transferase present in both mitochondria and peroxisomes, transfers activated acetyl groups to carnitine to form acetylcarnitine which can be shuttled across membranes	YML042W|YCAT	gene	taxon:4932	20021204	SGD
YML042W	SGD	S000004506	CAT2		GO:0016020	SGD_REF:S000124038	IEA	SP_KW:KW-0472	C	Carnitine acetyl-CoA transferase present in both mitochondria and peroxisomes, transfers activated acetyl groups to carnitine to form acetylcarnitine which can be shuttled across membranes	YML042W|YCAT	gene	taxon:4932	20080521	UniProt
YML042W	SGD	S000004506	CAT2		GO:0016740	SGD_REF:S000124038	IEA	SP_KW:KW-0808	F	Carnitine acetyl-CoA transferase present in both mitochondria and peroxisomes, transfers activated acetyl groups to carnitine to form acetylcarnitine which can be shuttled across membranes	YML042W|YCAT	gene	taxon:4932	20080521	UniProt
YPL178W	SGD	S000006099	CBC2		GO:0000166	SGD_REF:S000124036	IEA	InterPro:IPR012677	F	Small subunit of the heterodimeric cap binding complex that also contains Sto1p, component of the spliceosomal commitment complex	YPL178W|CBP20|MUD13|SAE1	gene	taxon:4932	20080521	UniProt
YPL178W	SGD	S000006099	CBC2		GO:0000243	SGD_REF:S000056291|PMID:8682299	IDA		C	Small subunit of the heterodimeric cap binding complex that also contains Sto1p, component of the spliceosomal commitment complex	YPL178W|CBP20|MUD13|SAE1	gene	taxon:4932	20020730	SGD
YPL178W	SGD	S000006099	CBC2		GO:0000339	SGD_REF:S000056291|PMID:8682299	IDA		F	Small subunit of the heterodimeric cap binding complex that also contains Sto1p, component of the spliceosomal commitment complex	YPL178W|CBP20|MUD13|SAE1	gene	taxon:4932	20050226	SGD
YPL178W	SGD	S000006099	CBC2		GO:0000339	SGD_REF:S000056291|PMID:8682299	ISS		F	Small subunit of the heterodimeric cap binding complex that also contains Sto1p, component of the spliceosomal commitment complex	YPL178W|CBP20|MUD13|SAE1	gene	taxon:4932	20050226	SGD
YPL178W	SGD	S000006099	CBC2		GO:0000398	SGD_REF:S000056291|PMID:8682299	IMP		P	Small subunit of the heterodimeric cap binding complex that also contains Sto1p, component of the spliceosomal commitment complex	YPL178W|CBP20|MUD13|SAE1	gene	taxon:4932	20020730	SGD
YPL178W	SGD	S000006099	CBC2		GO:0000723	SGD_REF:S000114973|PMID:16552446	IMP		P	Small subunit of the heterodimeric cap binding complex that also contains Sto1p, component of the spliceosomal commitment complex	YPL178W|CBP20|MUD13|SAE1	gene	taxon:4932	20060615	SGD
YPL178W	SGD	S000006099	CBC2		GO:0003676	SGD_REF:S000124036	IEA	InterPro:IPR000504	F	Small subunit of the heterodimeric cap binding complex that also contains Sto1p, component of the spliceosomal commitment complex	YPL178W|CBP20|MUD13|SAE1	gene	taxon:4932	20080521	UniProt
YPL178W	SGD	S000006099	CBC2		GO:0003723	SGD_REF:S000124038	IEA	SP_KW:KW-0694	F	Small subunit of the heterodimeric cap binding complex that also contains Sto1p, component of the spliceosomal commitment complex	YPL178W|CBP20|MUD13|SAE1	gene	taxon:4932	20080521	UniProt
YPL178W	SGD	S000006099	CBC2		GO:0005634	SGD_REF:S000124038	IEA	SP_KW:KW-0539	C	Small subunit of the heterodimeric cap binding complex that also contains Sto1p, component of the spliceosomal commitment complex	YPL178W|CBP20|MUD13|SAE1	gene	taxon:4932	20080521	UniProt
YPL178W	SGD	S000006099	CBC2		GO:0005634	SGD_REF:S000125578	IEA	SP_SL:SL-0191	C	Small subunit of the heterodimeric cap binding complex that also contains Sto1p, component of the spliceosomal commitment complex	YPL178W|CBP20|MUD13|SAE1	gene	taxon:4932	20080521	UniProt
YPL178W	SGD	S000006099	CBC2		GO:0005846	SGD_REF:S000057938|PMID:8811086	IDA		C	Small subunit of the heterodimeric cap binding complex that also contains Sto1p, component of the spliceosomal commitment complex	YPL178W|CBP20|MUD13|SAE1	gene	taxon:4932	20020730	SGD
YPL178W	SGD	S000006099	CBC2		GO:0006364	SGD_REF:S000124038	IEA	SP_KW:KW-0698	P	Small subunit of the heterodimeric cap binding complex that also contains Sto1p, component of the spliceosomal commitment complex	YPL178W|CBP20|MUD13|SAE1	gene	taxon:4932	20080521	UniProt
YPL178W	SGD	S000006099	CBC2		GO:0006370	SGD_REF:S000124038	IEA	SP_KW:KW-0506	P	Small subunit of the heterodimeric cap binding complex that also contains Sto1p, component of the spliceosomal commitment complex	YPL178W|CBP20|MUD13|SAE1	gene	taxon:4932	20080521	UniProt
YPL178W	SGD	S000006099	CBC2		GO:0006397	SGD_REF:S000124038	IEA	SP_KW:KW-0507	P	Small subunit of the heterodimeric cap binding complex that also contains Sto1p, component of the spliceosomal commitment complex	YPL178W|CBP20|MUD13|SAE1	gene	taxon:4932	20080521	UniProt
YPL178W	SGD	S000006099	CBC2		GO:0006810	SGD_REF:S000124038	IEA	SP_KW:KW-0813	P	Small subunit of the heterodimeric cap binding complex that also contains Sto1p, component of the spliceosomal commitment complex	YPL178W|CBP20|MUD13|SAE1	gene	taxon:4932	20080521	UniProt
YPL178W	SGD	S000006099	CBC2		GO:0008380	SGD_REF:S000124038	IEA	SP_KW:KW-0508	P	Small subunit of the heterodimeric cap binding complex that also contains Sto1p, component of the spliceosomal commitment complex	YPL178W|CBP20|MUD13|SAE1	gene	taxon:4932	20080521	UniProt
YPL178W	SGD	S000006099	CBC2		GO:0042254	SGD_REF:S000124038	IEA	SP_KW:KW-0690	P	Small subunit of the heterodimeric cap binding complex that also contains Sto1p, component of the spliceosomal commitment complex	YPL178W|CBP20|MUD13|SAE1	gene	taxon:4932	20080521	UniProt
YPL178W	SGD	S000006099	CBC2		GO:0051028	SGD_REF:S000124038	IEA	SP_KW:KW-0509	P	Small subunit of the heterodimeric cap binding complex that also contains Sto1p, component of the spliceosomal commitment complex	YPL178W|CBP20|MUD13|SAE1	gene	taxon:4932	20080521	UniProt
YLR220W	SGD	S000004210	CCC1		GO:0000329	SGD_REF:S000061435|PMID:11390404	IDA		C	Putative vacuolar Fe2+/Mn2+ transporter	YLR220W	gene	taxon:4932	20050912	SGD
YLR220W	SGD	S000004210	CCC1		GO:0005384	SGD_REF:S000061435|PMID:11390404	IMP		F	Putative vacuolar Fe2+/Mn2+ transporter	YLR220W	gene	taxon:4932	20050912	SGD
YLR220W	SGD	S000004210	CCC1		GO:0005624	SGD_REF:S000052533|PMID:7941738	ISS		C	Putative vacuolar Fe2+/Mn2+ transporter	YLR220W	gene	taxon:4932	20010608	SGD
YLR220W	SGD	S000004210	CCC1		GO:0005773	SGD_REF:S000124038	IEA	SP_KW:KW-0926	C	Putative vacuolar Fe2+/Mn2+ transporter	YLR220W	gene	taxon:4932	20080521	UniProt
YLR220W	SGD	S000004210	CCC1		GO:0005774	SGD_REF:S000125578	IEA	SP_SL:SL-0271	C	Putative vacuolar Fe2+/Mn2+ transporter	YLR220W	gene	taxon:4932	20080521	UniProt
YLR220W	SGD	S000004210	CCC1		GO:0005794	SGD_REF:S000051213|PMID:8866476	IDA		C	Putative vacuolar Fe2+/Mn2+ transporter	YLR220W	gene	taxon:4932	20010608	SGD
YLR220W	SGD	S000004210	CCC1		GO:0006828	SGD_REF:S000061435|PMID:11390404	IMP		P	Putative vacuolar Fe2+/Mn2+ transporter	YLR220W	gene	taxon:4932	20070821	SGD
YLR220W	SGD	S000004210	CCC1		GO:0006874	SGD_REF:S000052533|PMID:7941738	IMP		P	Putative vacuolar Fe2+/Mn2+ transporter	YLR220W	gene	taxon:4932	20010608	SGD
YLR220W	SGD	S000004210	CCC1		GO:0006874	SGD_REF:S000052533|PMID:7941738	IGI		P	Putative vacuolar Fe2+/Mn2+ transporter	YLR220W	gene	taxon:4932	20010608	SGD
YLR220W	SGD	S000004210	CCC1		GO:0006879	SGD_REF:S000051167|PMID:10713071	IMP		P	Putative vacuolar Fe2+/Mn2+ transporter	YLR220W	gene	taxon:4932	20010608	SGD
YLR220W	SGD	S000004210	CCC1		GO:0006879	SGD_REF:S000051167|PMID:10713071	IGI		P	Putative vacuolar Fe2+/Mn2+ transporter	YLR220W	gene	taxon:4932	20010608	SGD
YLR220W	SGD	S000004210	CCC1		GO:0015093	SGD_REF:S000061435|PMID:11390404	IMP		F	Putative vacuolar Fe2+/Mn2+ transporter	YLR220W	gene	taxon:4932	20050912	SGD
YLR220W	SGD	S000004210	CCC1		GO:0015684	SGD_REF:S000061435|PMID:11390404	IMP		P	Putative vacuolar Fe2+/Mn2+ transporter	YLR220W	gene	taxon:4932	20070821	SGD
YLR220W	SGD	S000004210	CCC1		GO:0016020	SGD_REF:S000124038	IEA	SP_KW:KW-0472	C	Putative vacuolar Fe2+/Mn2+ transporter	YLR220W	gene	taxon:4932	20080521	UniProt
YLR220W	SGD	S000004210	CCC1		GO:0016021	SGD_REF:S000124038	IEA	SP_KW:KW-0812	C	Putative vacuolar Fe2+/Mn2+ transporter	YLR220W	gene	taxon:4932	20080521	UniProt
YLR220W	SGD	S000004210	CCC1		GO:0030026	SGD_REF:S000051213|PMID:8866476	IMP		P	Putative vacuolar Fe2+/Mn2+ transporter	YLR220W	gene	taxon:4932	20010611	SGD
YLR220W	SGD	S000004210	CCC1		GO:0030026	SGD_REF:S000051213|PMID:8866476	IGI		P	Putative vacuolar Fe2+/Mn2+ transporter	YLR220W	gene	taxon:4932	20010611	SGD
YKR066C	SGD	S000001774	CCP1		GO:0004130	SGD_REF:S000043279|PMID:10589830	IMP		F	Mitochondrial cytochrome-c peroxidase	YKR066C	gene	taxon:4932	20030115	SGD
YKR066C	SGD	S000001774	CCP1		GO:0004130	SGD_REF:S000123097|PMID:17580971	IDA		F	Mitochondrial cytochrome-c peroxidase	YKR066C	gene	taxon:4932	20070725	SGD
YKR066C	SGD	S000001774	CCP1		GO:0004130	SGD_REF:S000124037	IEA	EC:1.11.1.5	F	Mitochondrial cytochrome-c peroxidase	YKR066C	gene	taxon:4932	20080521	UniProt
YKR066C	SGD	S000001774	CCP1		GO:0004601	SGD_REF:S000124036	IEA	InterPro:IPR002016|InterPro:IPR002207|InterPro:IPR010255	F	Mitochondrial cytochrome-c peroxidase	YKR066C	gene	taxon:4932	20080521	UniProt
YKR066C	SGD	S000001774	CCP1		GO:0004601	SGD_REF:S000124038	IEA	SP_KW:KW-0575	F	Mitochondrial cytochrome-c peroxidase	YKR066C	gene	taxon:4932	20080521	UniProt
YKR066C	SGD	S000001774	CCP1		GO:0005506	SGD_REF:S000124038	IEA	SP_KW:KW-0408	F	Mitochondrial cytochrome-c peroxidase	YKR066C	gene	taxon:4932	20080521	UniProt
YKR066C	SGD	S000001774	CCP1		GO:0005739	SGD_REF:S000069459|PMID:11914276	IDA		C	Mitochondrial cytochrome-c peroxidase	YKR066C	gene	taxon:4932	20020507	SGD
YKR066C	SGD	S000001774	CCP1		GO:0005739	SGD_REF:S000075100|PMID:14576278	IDA		C	Mitochondrial cytochrome-c peroxidase	YKR066C	gene	taxon:4932	20040924	SGD
YKR066C	SGD	S000001774	CCP1		GO:0005739	SGD_REF:S000117178|PMID:16823961	IDA		C	Mitochondrial cytochrome-c peroxidase	YKR066C	gene	taxon:4932	20061212	SGD
YKR066C	SGD	S000001774	CCP1		GO:0005739	SGD_REF:S000124038	IEA	SP_KW:KW-0496	C	Mitochondrial cytochrome-c peroxidase	YKR066C	gene	taxon:4932	20080521	UniProt
YKR066C	SGD	S000001774	CCP1		GO:0005758	SGD_REF:S000071826|PMID:12417197	TAS		C	Mitochondrial cytochrome-c peroxidase	YKR066C	gene	taxon:4932	20021212	SGD
YKR066C	SGD	S000001774	CCP1		GO:0005758	SGD_REF:S000062048|PMID:6290489	IDA		C	Mitochondrial cytochrome-c peroxidase	YKR066C	gene	taxon:4932	20041005	SGD
YKR066C	SGD	S000001774	CCP1		GO:0005759	SGD_REF:S000125578	IEA	SP_SL:SL-0170	C	Mitochondrial cytochrome-c peroxidase	YKR066C	gene	taxon:4932	20080521	UniProt
YKR066C	SGD	S000001774	CCP1		GO:0006979	SGD_REF:S000043279|PMID:10589830	IMP		P	Mitochondrial cytochrome-c peroxidase	YKR066C	gene	taxon:4932	20020927	SGD
YKR066C	SGD	S000001774	CCP1		GO:0006979	SGD_REF:S000124036	IEA	InterPro:IPR002016|InterPro:IPR010255|InterPro:IPR002207	P	Mitochondrial cytochrome-c peroxidase	YKR066C	gene	taxon:4932	20080521	UniProt
YKR066C	SGD	S000001774	CCP1		GO:0016491	SGD_REF:S000124038	IEA	SP_KW:KW-0560	F	Mitochondrial cytochrome-c peroxidase	YKR066C	gene	taxon:4932	20080521	UniProt
YKR066C	SGD	S000001774	CCP1		GO:0020037	SGD_REF:S000124036	IEA	InterPro:IPR002016|InterPro:IPR002207|InterPro:IPR010255	F	Mitochondrial cytochrome-c peroxidase	YKR066C	gene	taxon:4932	20080521	UniProt
YKR066C	SGD	S000001774	CCP1		GO:0042744	SGD_REF:S000124038	IEA	SP_KW:KW-0376	P	Mitochondrial cytochrome-c peroxidase	YKR066C	gene	taxon:4932	20080521	UniProt
YKR066C	SGD	S000001774	CCP1		GO:0046872	SGD_REF:S000124038	IEA	SP_KW:KW-0479	F	Mitochondrial cytochrome-c peroxidase	YKR066C	gene	taxon:4932	20080521	UniProt
YKR066C	SGD	S000001774	CCP1		GO:0055114	SGD_REF:S000124038	IEA	SP_KW:KW-0560	P	Mitochondrial cytochrome-c peroxidase	YKR066C	gene	taxon:4932	20080521	UniProt
YLR307W	SGD	S000004298	CDA1		GO:0000272	SGD_REF:S000124038	IEA	SP_KW:KW-0624	P	Chitin deacetylase, together with Cda2p involved in the biosynthesis ascospore wall component, chitosan	YLR307W	gene	taxon:4932	20080521	UniProt
YLR307W	SGD	S000004298	CDA1		GO:0003824	SGD_REF:S000124036	IEA	InterPro:IPR011330	F	Chitin deacetylase, together with Cda2p involved in the biosynthesis ascospore wall component, chitosan	YLR307W	gene	taxon:4932	20080521	UniProt
YLR307W	SGD	S000004298	CDA1		GO:0004099	SGD_REF:S000055522|PMID:8940152	IDA		F	Chitin deacetylase, together with Cda2p involved in the biosynthesis ascospore wall component, chitosan	YLR307W	gene	taxon:4932	20020927	SGD
YLR307W	SGD	S000004298	CDA1		GO:0004099	SGD_REF:S000124037	IEA	EC:3.5.1.41	F	Chitin deacetylase, together with Cda2p involved in the biosynthesis ascospore wall component, chitosan	YLR307W	gene	taxon:4932	20080521	UniProt
YLR307W	SGD	S000004298	CDA1		GO:0004099	SGD_REF:S000055522|PMID:8940152	ISS		F	Chitin deacetylase, together with Cda2p involved in the biosynthesis ascospore wall component, chitosan	YLR307W	gene	taxon:4932	20020927	SGD
YLR307W	SGD	S000004298	CDA1		GO:0005631	SGD_REF:S000055522|PMID:8940152	ISS		C	Chitin deacetylase, together with Cda2p involved in the biosynthesis ascospore wall component, chitosan	YLR307W	gene	taxon:4932	20020927	SGD
YLR307W	SGD	S000004298	CDA1		GO:0005975	SGD_REF:S000124036	IEA	InterPro:IPR002509|InterPro:IPR011330	P	Chitin deacetylase, together with Cda2p involved in the biosynthesis ascospore wall component, chitosan	YLR307W	gene	taxon:4932	20080521	UniProt
YLR307W	SGD	S000004298	CDA1		GO:0005975	SGD_REF:S000124038	IEA	SP_KW:KW-0119	P	Chitin deacetylase, together with Cda2p involved in the biosynthesis ascospore wall component, chitosan	YLR307W	gene	taxon:4932	20080521	UniProt
YLR307W	SGD	S000004298	CDA1		GO:0006032	SGD_REF:S000124038	IEA	SP_KW:KW-0146	P	Chitin deacetylase, together with Cda2p involved in the biosynthesis ascospore wall component, chitosan	YLR307W	gene	taxon:4932	20080521	UniProt
YLR307W	SGD	S000004298	CDA1		GO:0016787	SGD_REF:S000124038	IEA	SP_KW:KW-0378	F	Chitin deacetylase, together with Cda2p involved in the biosynthesis ascospore wall component, chitosan	YLR307W	gene	taxon:4932	20080521	UniProt
YLR307W	SGD	S000004298	CDA1		GO:0016810	SGD_REF:S000124036	IEA	InterPro:IPR002509	F	Chitin deacetylase, together with Cda2p involved in the biosynthesis ascospore wall component, chitosan	YLR307W	gene	taxon:4932	20080521	UniProt
YLR307W	SGD	S000004298	CDA1		GO:0030435	SGD_REF:S000124038	IEA	SP_KW:KW-0749	P	Chitin deacetylase, together with Cda2p involved in the biosynthesis ascospore wall component, chitosan	YLR307W	gene	taxon:4932	20080521	UniProt
YLR307W	SGD	S000004298	CDA1		GO:0030476	SGD_REF:S000055522|PMID:8940152	IDA		P	Chitin deacetylase, together with Cda2p involved in the biosynthesis ascospore wall component, chitosan	YLR307W	gene	taxon:4932	20020927	SGD
YLR307W	SGD	S000004298	CDA1		GO:0030476	SGD_REF:S000055522|PMID:8940152	IMP		P	Chitin deacetylase, together with Cda2p involved in the biosynthesis ascospore wall component, chitosan	YLR307W	gene	taxon:4932	20020927	SGD
YLR308W	SGD	S000004299	CDA2		GO:0000272	SGD_REF:S000124038	IEA	SP_KW:KW-0624	P	Chitin deacetylase, together with Cda1p involved in the biosynthesis ascospore wall component, chitosan	YLR308W	gene	taxon:4932	20080521	UniProt
YLR308W	SGD	S000004299	CDA2		GO:0003824	SGD_REF:S000124036	IEA	InterPro:IPR011330	F	Chitin deacetylase, together with Cda1p involved in the biosynthesis ascospore wall component, chitosan	YLR308W	gene	taxon:4932	20080521	UniProt
YLR308W	SGD	S000004299	CDA2		GO:0004099	SGD_REF:S000055522|PMID:8940152	IDA		F	Chitin deacetylase, together with Cda1p involved in the biosynthesis ascospore wall component, chitosan	YLR308W	gene	taxon:4932	20020927	SGD
YLR308W	SGD	S000004299	CDA2		GO:0004099	SGD_REF:S000124037	IEA	EC:3.5.1.41	F	Chitin deacetylase, together with Cda1p involved in the biosynthesis ascospore wall component, chitosan	YLR308W	gene	taxon:4932	20080521	UniProt
YLR308W	SGD	S000004299	CDA2		GO:0004099	SGD_REF:S000055522|PMID:8940152	ISS		F	Chitin deacetylase, together with Cda1p involved in the biosynthesis ascospore wall component, chitosan	YLR308W	gene	taxon:4932	20020927	SGD
YLR308W	SGD	S000004299	CDA2		GO:0005631	SGD_REF:S000055522|PMID:8940152	ISS		C	Chitin deacetylase, together with Cda1p involved in the biosynthesis ascospore wall component, chitosan	YLR308W	gene	taxon:4932	20020927	SGD
YLR308W	SGD	S000004299	CDA2		GO:0005975	SGD_REF:S000124036	IEA	InterPro:IPR002509|InterPro:IPR011330	P	Chitin deacetylase, together with Cda1p involved in the biosynthesis ascospore wall component, chitosan	YLR308W	gene	taxon:4932	20080521	UniProt
YLR308W	SGD	S000004299	CDA2		GO:0005975	SGD_REF:S000124038	IEA	SP_KW:KW-0119	P	Chitin deacetylase, together with Cda1p involved in the biosynthesis ascospore wall component, chitosan	YLR308W	gene	taxon:4932	20080521	UniProt
YLR308W	SGD	S000004299	CDA2		GO:0006032	SGD_REF:S000124038	IEA	SP_KW:KW-0146	P	Chitin deacetylase, together with Cda1p involved in the biosynthesis ascospore wall component, chitosan	YLR308W	gene	taxon:4932	20080521	UniProt
YLR308W	SGD	S000004299	CDA2		GO:0016787	SGD_REF:S000124038	IEA	SP_KW:KW-0378	F	Chitin deacetylase, together with Cda1p involved in the biosynthesis ascospore wall component, chitosan	YLR308W	gene	taxon:4932	20080521	UniProt
YLR308W	SGD	S000004299	CDA2		GO:0016810	SGD_REF:S000124036	IEA	InterPro:IPR002509	F	Chitin deacetylase, together with Cda1p involved in the biosynthesis ascospore wall component, chitosan	YLR308W	gene	taxon:4932	20080521	UniProt
YLR308W	SGD	S000004299	CDA2		GO:0030435	SGD_REF:S000124038	IEA	SP_KW:KW-0749	P	Chitin deacetylase, together with Cda1p involved in the biosynthesis ascospore wall component, chitosan	YLR308W	gene	taxon:4932	20080521	UniProt
YLR308W	SGD	S000004299	CDA2		GO:0030476	SGD_REF:S000055522|PMID:8940152	IDA		P	Chitin deacetylase, together with Cda1p involved in the biosynthesis ascospore wall component, chitosan	YLR308W	gene	taxon:4932	20020927	SGD
YLR308W	SGD	S000004299	CDA2		GO:0030476	SGD_REF:S000055522|PMID:8940152	IMP		P	Chitin deacetylase, together with Cda1p involved in the biosynthesis ascospore wall component, chitosan	YLR308W	gene	taxon:4932	20020927	SGD
YCR002C	SGD	S000000595	CDC10		GO:0000144	SGD_REF:S000057920|PMID:8791410	TAS		C	Component of the septin ring of the mother-bud neck that is required for cytokinesis	YCR002C	gene	taxon:4932	20010118	SGD
YCR002C	SGD	S000000595	CDC10		GO:0000166	SGD_REF:S000124038	IEA	SP_KW:KW-0547	F	Component of the septin ring of the mother-bud neck that is required for cytokinesis	YCR002C	gene	taxon:4932	20080521	UniProt
YCR002C	SGD	S000000595	CDC10		GO:0000747	SGD_REF:S000057920|PMID:8791410	TAS		P	Component of the septin ring of the mother-bud neck that is required for cytokinesis	YCR002C	gene	taxon:4932	20010118	SGD
YCR002C	SGD	S000000595	CDC10		GO:0000753	SGD_REF:S000057920|PMID:8791410	TAS		P	Component of the septin ring of the mother-bud neck that is required for cytokinesis	YCR002C	gene	taxon:4932	20021206	SGD
YCR002C	SGD	S000000595	CDC10		GO:0000902	SGD_REF:S000057920|PMID:8791410	TAS		P	Component of the septin ring of the mother-bud neck that is required for cytokinesis	YCR002C	gene	taxon:4932	20021108	SGD
YCR002C	SGD	S000000595	CDC10		GO:0000910	SGD_REF:S000057920|PMID:8791410	TAS		P	Component of the septin ring of the mother-bud neck that is required for cytokinesis	YCR002C	gene	taxon:4932	20010119	SGD
YCR002C	SGD	S000000595	CDC10		GO:0003924	SGD_REF:S000077127|PMID:14993234	IDA		F	Component of the septin ring of the mother-bud neck that is required for cytokinesis	YCR002C	gene	taxon:4932	20041210	SGD
YCR002C	SGD	S000000595	CDC10		GO:0005200	SGD_REF:S000057920|PMID:8791410	TAS		F	Component of the septin ring of the mother-bud neck that is required for cytokinesis	YCR002C	gene	taxon:4932	20010118	SGD
YCR002C	SGD	S000000595	CDC10		GO:0005525	SGD_REF:S000124036	IEA	InterPro:IPR000038	F	Component of the septin ring of the mother-bud neck that is required for cytokinesis	YCR002C	gene	taxon:4932	20080521	UniProt
YCR002C	SGD	S000000595	CDC10		GO:0005525	SGD_REF:S000124038	IEA	SP_KW:KW-0342	F	Component of the septin ring of the mother-bud neck that is required for cytokinesis	YCR002C	gene	taxon:4932	20080521	UniProt
YCR002C	SGD	S000000595	CDC10		GO:0005545	SGD_REF:S000072964|PMID:12665577	IDA		F	Component of the septin ring of the mother-bud neck that is required for cytokinesis	YCR002C	gene	taxon:4932	20030505	SGD
YCR002C	SGD	S000000595	CDC10		GO:0005935	SGD_REF:S000125578	IEA	SP_SL:SL-0029	C	Component of the septin ring of the mother-bud neck that is required for cytokinesis	YCR002C	gene	taxon:4932	20080521	UniProt
YCR002C	SGD	S000000595	CDC10		GO:0007047	SGD_REF:S000057920|PMID:8791410	TAS		P	Component of the septin ring of the mother-bud neck that is required for cytokinesis	YCR002C	gene	taxon:4932	20010118	SGD
YCR002C	SGD	S000000595	CDC10		GO:0007049	SGD_REF:S000124036	IEA	InterPro:IPR000038	P	Component of the septin ring of the mother-bud neck that is required for cytokinesis	YCR002C	gene	taxon:4932	20080521	UniProt
YCR002C	SGD	S000000595	CDC10		GO:0007049	SGD_REF:S000124038	IEA	SP_KW:KW-0131	P	Component of the septin ring of the mother-bud neck that is required for cytokinesis	YCR002C	gene	taxon:4932	20080521	UniProt
YCR002C	SGD	S000000595	CDC10		GO:0007120	SGD_REF:S000058399|PMID:9891811	TAS		P	Component of the septin ring of the mother-bud neck that is required for cytokinesis	YCR002C	gene	taxon:4932	20010118	SGD
YCR002C	SGD	S000000595	CDC10		GO:0007121	SGD_REF:S000057920|PMID:8791410	TAS		P	Component of the septin ring of the mother-bud neck that is required for cytokinesis	YCR002C	gene	taxon:4932	20010118	SGD
YCR002C	SGD	S000000595	CDC10		GO:0016020	SGD_REF:S000124038	IEA	SP_KW:KW-0472	C	Component of the septin ring of the mother-bud neck that is required for cytokinesis	YCR002C	gene	taxon:4932	20080521	UniProt
YCR002C	SGD	S000000595	CDC10		GO:0016020	SGD_REF:S000125578	IEA	SP_SL:SL-0162	C	Component of the septin ring of the mother-bud neck that is required for cytokinesis	YCR002C	gene	taxon:4932	20080521	UniProt
YCR002C	SGD	S000000595	CDC10		GO:0030010	SGD_REF:S000057920|PMID:8791410	TAS		P	Component of the septin ring of the mother-bud neck that is required for cytokinesis	YCR002C	gene	taxon:4932	20010302	SGD
YCR002C	SGD	S000000595	CDC10		GO:0030476	SGD_REF:S000057920|PMID:8791410	TAS		P	Component of the septin ring of the mother-bud neck that is required for cytokinesis	YCR002C	gene	taxon:4932	20010118	SGD
YCR002C	SGD	S000000595	CDC10		GO:0031105	SGD_REF:S000052983|PMID:9813094	IPI	SGD:S000004306	C	Component of the septin ring of the mother-bud neck that is required for cytokinesis	YCR002C	gene	taxon:4932	20070727	SGD
YCR002C	SGD	S000000595	CDC10		GO:0031105	SGD_REF:S000124036	IEA	InterPro:IPR016491	C	Component of the septin ring of the mother-bud neck that is required for cytokinesis	YCR002C	gene	taxon:4932	20080521	UniProt
YCR002C	SGD	S000000595	CDC10		GO:0051301	SGD_REF:S000124038	IEA	SP_KW:KW-0132	P	Component of the septin ring of the mother-bud neck that is required for cytokinesis	YCR002C	gene	taxon:4932	20080521	UniProt
YFR028C	SGD	S000001924	CDC14		GO:0000278	SGD_REF:S000121419|PMID:6749599	IMP		P	Protein phosphatase required for mitotic exit	YFR028C|OAF3	gene	taxon:4932	20070810	SGD
YFR028C	SGD	S000001924	CDC14		GO:0004721	SGD_REF:S000051434|PMID:9295359	IDA		F	Protein phosphatase required for mitotic exit	YFR028C|OAF3	gene	taxon:4932	20020918	SGD
YFR028C	SGD	S000001924	CDC14		GO:0004721	SGD_REF:S000124038	IEA	SP_KW:KW-0904	F	Protein phosphatase required for mitotic exit	YFR028C|OAF3	gene	taxon:4932	20080521	UniProt
YFR028C	SGD	S000001924	CDC14		GO:0004725	SGD_REF:S000124037	IEA	EC:3.1.3.48	F	Protein phosphatase required for mitotic exit	YFR028C|OAF3	gene	taxon:4932	20080521	UniProt
YFR028C	SGD	S000001924	CDC14		GO:0004725	SGD_REF:S000124036	IEA	InterPro:IPR016130	F	Protein phosphatase required for mitotic exit	YFR028C|OAF3	gene	taxon:4932	20080521	UniProt
YFR028C	SGD	S000001924	CDC14		GO:0005634	SGD_REF:S000069459|PMID:11914276	IDA		C	Protein phosphatase required for mitotic exit	YFR028C|OAF3	gene	taxon:4932	20020507	SGD
YFR028C	SGD	S000001924	CDC14		GO:0005634	SGD_REF:S000124038	IEA	SP_KW:KW-0539	C	Protein phosphatase required for mitotic exit	YFR028C|OAF3	gene	taxon:4932	20080521	UniProt
YFR028C	SGD	S000001924	CDC14		GO:0005730	SGD_REF:S000069957|PMID:12062061	IDA		C	Protein phosphatase required for mitotic exit	YFR028C|OAF3	gene	taxon:4932	20020918	SGD
YFR028C	SGD	S000001924	CDC14		GO:0005737	SGD_REF:S000124038	IEA	SP_KW:KW-0963	C	Protein phosphatase required for mitotic exit	YFR028C|OAF3	gene	taxon:4932	20080521	UniProt
YFR028C	SGD	S000001924	CDC14		GO:0005737	SGD_REF:S000125578	IEA	SP_SL:SL-0086	C	Protein phosphatase required for mitotic exit	YFR028C|OAF3	gene	taxon:4932	20080521	UniProt
YFR028C	SGD	S000001924	CDC14		GO:0005816	SGD_REF:S000069957|PMID:12062061	IDA		C	Protein phosphatase required for mitotic exit	YFR028C|OAF3	gene	taxon:4932	20020918	SGD
YFR028C	SGD	S000001924	CDC14		GO:0006470	SGD_REF:S000051434|PMID:9295359	IDA		P	Protein phosphatase required for mitotic exit	YFR028C|OAF3	gene	taxon:4932	20020918	SGD
YFR028C	SGD	S000001924	CDC14		GO:0006470	SGD_REF:S000124036	IEA	InterPro:IPR000340	P	Protein phosphatase required for mitotic exit	YFR028C|OAF3	gene	taxon:4932	20080521	UniProt
YFR028C	SGD	S000001924	CDC14		GO:0007049	SGD_REF:S000124038	IEA	SP_KW:KW-0131	P	Protein phosphatase required for mitotic exit	YFR028C|OAF3	gene	taxon:4932	20080521	UniProt
YFR028C	SGD	S000001924	CDC14		GO:0007096	SGD_REF:S000056360|PMID:10219244	IGI		P	Protein phosphatase required for mitotic exit	YFR028C|OAF3	gene	taxon:4932	20020918	SGD
YFR028C	SGD	S000001924	CDC14		GO:0007096	SGD_REF:S000056360|PMID:10219244	IPI		P	Protein phosphatase required for mitotic exit	YFR028C|OAF3	gene	taxon:4932	20020918	SGD
YFR028C	SGD	S000001924	CDC14		GO:0008138	SGD_REF:S000124036	IEA	InterPro:IPR000340	F	Protein phosphatase required for mitotic exit	YFR028C|OAF3	gene	taxon:4932	20080521	UniProt
YFR028C	SGD	S000001924	CDC14		GO:0016311	SGD_REF:S000124036	IEA	InterPro:IPR000387|InterPro:IPR016130	P	Protein phosphatase required for mitotic exit	YFR028C|OAF3	gene	taxon:4932	20080521	UniProt
YFR028C	SGD	S000001924	CDC14		GO:0016787	SGD_REF:S000124038	IEA	SP_KW:KW-0378	F	Protein phosphatase required for mitotic exit	YFR028C|OAF3	gene	taxon:4932	20080521	UniProt
YFR028C	SGD	S000001924	CDC14		GO:0016791	SGD_REF:S000124036	IEA	InterPro:IPR000387|InterPro:IPR016130	F	Protein phosphatase required for mitotic exit	YFR028C|OAF3	gene	taxon:4932	20080521	UniProt
YFR028C	SGD	S000001924	CDC14		GO:0030869	SGD_REF:S000056360|PMID:10219244	IDA		C	Protein phosphatase required for mitotic exit	YFR028C|OAF3	gene	taxon:4932	20040906	SGD
YKL022C	SGD	S000001505	CDC16		GO:0000022	SGD_REF:S000058476|PMID:10465783	TAS		P	Subunit of the anaphase-promoting complex/cyclosome (APC/C), which is a ubiquitin-protein ligase required for degradation of anaphase inhibitors, including mitotic cyclins, during the metaphase/anaphase transition	YKL022C	gene	taxon:4932	20010118	SGD
YKL022C	SGD	S000001505	CDC16		GO:0000070	SGD_REF:S000058476|PMID:10465783	TAS		P	Subunit of the anaphase-promoting complex/cyclosome (APC/C), which is a ubiquitin-protein ligase required for degradation of anaphase inhibitors, including mitotic cyclins, during the metaphase/anaphase transition	YKL022C	gene	taxon:4932	20010118	SGD
YKL022C	SGD	S000001505	CDC16		GO:0000278	SGD_REF:S000121419|PMID:6749599	IMP		P	Subunit of the anaphase-promoting complex/cyclosome (APC/C), which is a ubiquitin-protein ligase required for degradation of anaphase inhibitors, including mitotic cyclins, during the metaphase/anaphase transition	YKL022C	gene	taxon:4932	20070810	SGD
YKL022C	SGD	S000001505	CDC16		GO:0004842	SGD_REF:S000058476|PMID:10465783	TAS		F	Subunit of the anaphase-promoting complex/cyclosome (APC/C), which is a ubiquitin-protein ligase required for degradation of anaphase inhibitors, including mitotic cyclins, during the metaphase/anaphase transition	YKL022C	gene	taxon:4932	20010118	SGD
YKL022C	SGD	S000001505	CDC16		GO:0005488	SGD_REF:S000124036	IEA	InterPro:IPR011990	F	Subunit of the anaphase-promoting complex/cyclosome (APC/C), which is a ubiquitin-protein ligase required for degradation of anaphase inhibitors, including mitotic cyclins, during the metaphase/anaphase transition	YKL022C	gene	taxon:4932	20080521	UniProt
YKL022C	SGD	S000001505	CDC16		GO:0005515	SGD_REF:S000058476|PMID:10465783	TAS		F	Subunit of the anaphase-promoting complex/cyclosome (APC/C), which is a ubiquitin-protein ligase required for degradation of anaphase inhibitors, including mitotic cyclins, during the metaphase/anaphase transition	YKL022C	gene	taxon:4932	20010118	SGD
YKL022C	SGD	S000001505	CDC16		GO:0005634	SGD_REF:S000124038	IEA	SP_KW:KW-0539	C	Subunit of the anaphase-promoting complex/cyclosome (APC/C), which is a ubiquitin-protein ligase required for degradation of anaphase inhibitors, including mitotic cyclins, during the metaphase/anaphase transition	YKL022C	gene	taxon:4932	20080521	UniProt
YKL022C	SGD	S000001505	CDC16		GO:0005634	SGD_REF:S000125578	IEA	SP_SL:SL-0191	C	Subunit of the anaphase-promoting complex/cyclosome (APC/C), which is a ubiquitin-protein ligase required for degradation of anaphase inhibitors, including mitotic cyclins, during the metaphase/anaphase transition	YKL022C	gene	taxon:4932	20080521	UniProt
YKL022C	SGD	S000001505	CDC16		GO:0005680	SGD_REF:S000044570|PMID:9469814	IDA		C	Subunit of the anaphase-promoting complex/cyclosome (APC/C), which is a ubiquitin-protein ligase required for degradation of anaphase inhibitors, including mitotic cyclins, during the metaphase/anaphase transition	YKL022C	gene	taxon:4932	20070711	SGD
YKL022C	SGD	S000001505	CDC16		GO:0007049	SGD_REF:S000124038	IEA	SP_KW:KW-0131	P	Subunit of the anaphase-promoting complex/cyclosome (APC/C), which is a ubiquitin-protein ligase required for degradation of anaphase inhibitors, including mitotic cyclins, during the metaphase/anaphase transition	YKL022C	gene	taxon:4932	20080521	UniProt
YKL022C	SGD	S000001505	CDC16		GO:0007067	SGD_REF:S000124038	IEA	SP_KW:KW-0498	P	Subunit of the anaphase-promoting complex/cyclosome (APC/C), which is a ubiquitin-protein ligase required for degradation of anaphase inhibitors, including mitotic cyclins, during the metaphase/anaphase transition	YKL022C	gene	taxon:4932	20080521	UniProt
YKL022C	SGD	S000001505	CDC16		GO:0007091	SGD_REF:S000058476|PMID:10465783	TAS		P	Subunit of the anaphase-promoting complex/cyclosome (APC/C), which is a ubiquitin-protein ligase required for degradation of anaphase inhibitors, including mitotic cyclins, during the metaphase/anaphase transition	YKL022C	gene	taxon:4932	20010118	SGD
YKL022C	SGD	S000001505	CDC16		GO:0008054	SGD_REF:S000058476|PMID:10465783	TAS		P	Subunit of the anaphase-promoting complex/cyclosome (APC/C), which is a ubiquitin-protein ligase required for degradation of anaphase inhibitors, including mitotic cyclins, during the metaphase/anaphase transition	YKL022C	gene	taxon:4932	20010118	SGD
YKL022C	SGD	S000001505	CDC16		GO:0016567	SGD_REF:S000044570|PMID:9469814	IPI		P	Subunit of the anaphase-promoting complex/cyclosome (APC/C), which is a ubiquitin-protein ligase required for degradation of anaphase inhibitors, including mitotic cyclins, during the metaphase/anaphase transition	YKL022C	gene	taxon:4932	20050408	SGD
YKL022C	SGD	S000001505	CDC16		GO:0031145	SGD_REF:S000042065|PMID:8895471	IDA		P	Subunit of the anaphase-promoting complex/cyclosome (APC/C), which is a ubiquitin-protein ligase required for degradation of anaphase inhibitors, including mitotic cyclins, during the metaphase/anaphase transition	YKL022C	gene	taxon:4932	20050404	SGD
YKL022C	SGD	S000001505	CDC16		GO:0031145	SGD_REF:S000044570|PMID:9469814	IPI		P	Subunit of the anaphase-promoting complex/cyclosome (APC/C), which is a ubiquitin-protein ligase required for degradation of anaphase inhibitors, including mitotic cyclins, during the metaphase/anaphase transition	YKL022C	gene	taxon:4932	20050404	SGD
YKL022C	SGD	S000001505	CDC16		GO:0032297	SGD_REF:S000058350|PMID:9660930	IMP		P	Subunit of the anaphase-promoting complex/cyclosome (APC/C), which is a ubiquitin-protein ligase required for degradation of anaphase inhibitors, including mitotic cyclins, during the metaphase/anaphase transition	YKL022C	gene	taxon:4932	20070810	SGD
YKL022C	SGD	S000001505	CDC16		GO:0051301	SGD_REF:S000124038	IEA	SP_KW:KW-0132	P	Subunit of the anaphase-promoting complex/cyclosome (APC/C), which is a ubiquitin-protein ligase required for degradation of anaphase inhibitors, including mitotic cyclins, during the metaphase/anaphase transition	YKL022C	gene	taxon:4932	20080521	UniProt
YGL116W	SGD	S000003084	CDC20		GO:0000022	SGD_REF:S000058476|PMID:10465783	TAS		P	Cell-cycle regulated activator of anaphase-promoting complex/cyclosome (APC/C), which is required for metaphase/anaphase transition	YGL116W|PAC5	gene	taxon:4932	20010118	SGD
YGL116W	SGD	S000003084	CDC20		GO:0000070	SGD_REF:S000058476|PMID:10465783	TAS		P	Cell-cycle regulated activator of anaphase-promoting complex/cyclosome (APC/C), which is required for metaphase/anaphase transition	YGL116W|PAC5	gene	taxon:4932	20010118	SGD
YGL116W	SGD	S000003084	CDC20	contributes_to	GO:0004842	SGD_REF:S000042065|PMID:8895471	IDA		F	Cell-cycle regulated activator of anaphase-promoting complex/cyclosome (APC/C), which is required for metaphase/anaphase transition	YGL116W|PAC5	gene	taxon:4932	20070711	SGD
YGL116W	SGD	S000003084	CDC20		GO:0005634	SGD_REF:S000124038	IEA	SP_KW:KW-0539	C	Cell-cycle regulated activator of anaphase-promoting complex/cyclosome (APC/C), which is required for metaphase/anaphase transition	YGL116W|PAC5	gene	taxon:4932	20080521	UniProt
YGL116W	SGD	S000003084	CDC20		GO:0005634	SGD_REF:S000125578	IEA	SP_SL:SL-0191	C	Cell-cycle regulated activator of anaphase-promoting complex/cyclosome (APC/C), which is required for metaphase/anaphase transition	YGL116W|PAC5	gene	taxon:4932	20080521	UniProt
YGL116W	SGD	S000003084	CDC20		GO:0005680	SGD_REF:S000052249|PMID:9501986	IPI	SGD:S000001209	C	Cell-cycle regulated activator of anaphase-promoting complex/cyclosome (APC/C), which is required for metaphase/anaphase transition	YGL116W|PAC5	gene	taxon:4932	20070711	SGD
YGL116W	SGD	S000003084	CDC20		GO:0007049	SGD_REF:S000124038	IEA	SP_KW:KW-0131	P	Cell-cycle regulated activator of anaphase-promoting complex/cyclosome (APC/C), which is required for metaphase/anaphase transition	YGL116W|PAC5	gene	taxon:4932	20080521	UniProt
YGL116W	SGD	S000003084	CDC20		GO:0007067	SGD_REF:S000124038	IEA	SP_KW:KW-0498	P	Cell-cycle regulated activator of anaphase-promoting complex/cyclosome (APC/C), which is required for metaphase/anaphase transition	YGL116W|PAC5	gene	taxon:4932	20080521	UniProt
YGL116W	SGD	S000003084	CDC20		GO:0007091	SGD_REF:S000058476|PMID:10465783	TAS		P	Cell-cycle regulated activator of anaphase-promoting complex/cyclosome (APC/C), which is required for metaphase/anaphase transition	YGL116W|PAC5	gene	taxon:4932	20010118	SGD
YGL116W	SGD	S000003084	CDC20		GO:0007092	SGD_REF:S000039265|PMID:9504909	IMP		P	Cell-cycle regulated activator of anaphase-promoting complex/cyclosome (APC/C), which is required for metaphase/anaphase transition	YGL116W|PAC5	gene	taxon:4932	20050404	SGD
YGL116W	SGD	S000003084	CDC20		GO:0007092	SGD_REF:S000052656|PMID:9334304	IMP		P	Cell-cycle regulated activator of anaphase-promoting complex/cyclosome (APC/C), which is required for metaphase/anaphase transition	YGL116W|PAC5	gene	taxon:4932	20050404	SGD
YGL116W	SGD	S000003084	CDC20		GO:0030163	SGD_REF:S000052656|PMID:9334304	IMP		P	Cell-cycle regulated activator of anaphase-promoting complex/cyclosome (APC/C), which is required for metaphase/anaphase transition	YGL116W|PAC5	gene	taxon:4932	20070711	SGD
YGL116W	SGD	S000003084	CDC20		GO:0030674	SGD_REF:S000065931|PMID:11566880	IPI	SGD:S000002520	F	Cell-cycle regulated activator of anaphase-promoting complex/cyclosome (APC/C), which is required for metaphase/anaphase transition	YGL116W|PAC5	gene	taxon:4932	20070711	SGD
YGL116W	SGD	S000003084	CDC20		GO:0033597	SGD_REF:S000056419|PMID:10704439	IPI	SGD:S000003550|SGD:S000003567	C	Cell-cycle regulated activator of anaphase-promoting complex/cyclosome (APC/C), which is required for metaphase/anaphase transition	YGL116W|PAC5	gene	taxon:4932	20071001	SGD
YGL116W	SGD	S000003084	CDC20		GO:0033597	SGD_REF:S000079059|PMID:11726501	IDA		C	Cell-cycle regulated activator of anaphase-promoting complex/cyclosome (APC/C), which is required for metaphase/anaphase transition	YGL116W|PAC5	gene	taxon:4932	20071004	SGD
YGL116W	SGD	S000003084	CDC20		GO:0033597	SGD_REF:S000079059|PMID:11726501	IPI	SGD:S000003550|SGD:S000005552|SGD:S000003567	C	Cell-cycle regulated activator of anaphase-promoting complex/cyclosome (APC/C), which is required for metaphase/anaphase transition	YGL116W|PAC5	gene	taxon:4932	20071001	SGD
YGL116W	SGD	S000003084	CDC20		GO:0051301	SGD_REF:S000124038	IEA	SP_KW:KW-0132	P	Cell-cycle regulated activator of anaphase-promoting complex/cyclosome (APC/C), which is required for metaphase/anaphase transition	YGL116W|PAC5	gene	taxon:4932	20080521	UniProt
YHR166C	SGD	S000001209	CDC23		GO:0000022	SGD_REF:S000058476|PMID:10465783	TAS		P	Subunit of the Anaphase-Promoting Complex/Cyclosome (APC/C), which is a ubiquitin-protein ligase required for degradation of anaphase inhibitors, including mitotic cyclins, during the metaphase/anaphase transition	YHR166C	gene	taxon:4932	20010118	SGD
YHR166C	SGD	S000001209	CDC23		GO:0000070	SGD_REF:S000058476|PMID:10465783	TAS		P	Subunit of the Anaphase-Promoting Complex/Cyclosome (APC/C), which is a ubiquitin-protein ligase required for degradation of anaphase inhibitors, including mitotic cyclins, during the metaphase/anaphase transition	YHR166C	gene	taxon:4932	20010118	SGD
YHR166C	SGD	S000001209	CDC23		GO:0000777	SGD_REF:S000125578	IEA	SP_SL:SL-0149	C	Subunit of the Anaphase-Promoting Complex/Cyclosome (APC/C), which is a ubiquitin-protein ligase required for degradation of anaphase inhibitors, including mitotic cyclins, during the metaphase/anaphase transition	YHR166C	gene	taxon:4932	20080521	UniProt
YHR166C	SGD	S000001209	CDC23		GO:0004842	SGD_REF:S000058476|PMID:10465783	TAS		F	Subunit of the Anaphase-Promoting Complex/Cyclosome (APC/C), which is a ubiquitin-protein ligase required for degradation of anaphase inhibitors, including mitotic cyclins, during the metaphase/anaphase transition	YHR166C	gene	taxon:4932	20010118	SGD
YHR166C	SGD	S000001209	CDC23		GO:0005488	SGD_REF:S000124036	IEA	InterPro:IPR011990	F	Subunit of the Anaphase-Promoting Complex/Cyclosome (APC/C), which is a ubiquitin-protein ligase required for degradation of anaphase inhibitors, including mitotic cyclins, during the metaphase/anaphase transition	YHR166C	gene	taxon:4932	20080521	UniProt
YHR166C	SGD	S000001209	CDC23		GO:0005515	SGD_REF:S000058476|PMID:10465783	TAS		F	Subunit of the Anaphase-Promoting Complex/Cyclosome (APC/C), which is a ubiquitin-protein ligase required for degradation of anaphase inhibitors, including mitotic cyclins, during the metaphase/anaphase transition	YHR166C	gene	taxon:4932	20010118	SGD
YHR166C	SGD	S000001209	CDC23		GO:0005634	SGD_REF:S000124038	IEA	SP_KW:KW-0539	C	Subunit of the Anaphase-Promoting Complex/Cyclosome (APC/C), which is a ubiquitin-protein ligase required for degradation of anaphase inhibitors, including mitotic cyclins, during the metaphase/anaphase transition	YHR166C	gene	taxon:4932	20080521	UniProt
YHR166C	SGD	S000001209	CDC23		GO:0005634	SGD_REF:S000125578	IEA	SP_SL:SL-0191	C	Subunit of the Anaphase-Promoting Complex/Cyclosome (APC/C), which is a ubiquitin-protein ligase required for degradation of anaphase inhibitors, including mitotic cyclins, during the metaphase/anaphase transition	YHR166C	gene	taxon:4932	20080521	UniProt
YHR166C	SGD	S000001209	CDC23		GO:0005680	SGD_REF:S000044570|PMID:9469814	IDA		C	Subunit of the Anaphase-Promoting Complex/Cyclosome (APC/C), which is a ubiquitin-protein ligase required for degradation of anaphase inhibitors, including mitotic cyclins, during the metaphase/anaphase transition	YHR166C	gene	taxon:4932	20070711	SGD
YHR166C	SGD	S000001209	CDC23		GO:0005680	SGD_REF:S000124036	IEA	InterPro:IPR007192	C	Subunit of the Anaphase-Promoting Complex/Cyclosome (APC/C), which is a ubiquitin-protein ligase required for degradation of anaphase inhibitors, including mitotic cyclins, during the metaphase/anaphase transition	YHR166C	gene	taxon:4932	20080521	UniProt
YHR166C	SGD	S000001209	CDC23		GO:0007049	SGD_REF:S000124038	IEA	SP_KW:KW-0131	P	Subunit of the Anaphase-Promoting Complex/Cyclosome (APC/C), which is a ubiquitin-protein ligase required for degradation of anaphase inhibitors, including mitotic cyclins, during the metaphase/anaphase transition	YHR166C	gene	taxon:4932	20080521	UniProt
YHR166C	SGD	S000001209	CDC23		GO:0007067	SGD_REF:S000124038	IEA	SP_KW:KW-0498	P	Subunit of the Anaphase-Promoting Complex/Cyclosome (APC/C), which is a ubiquitin-protein ligase required for degradation of anaphase inhibitors, including mitotic cyclins, during the metaphase/anaphase transition	YHR166C	gene	taxon:4932	20080521	UniProt
YHR166C	SGD	S000001209	CDC23		GO:0007091	SGD_REF:S000058476|PMID:10465783	TAS		P	Subunit of the Anaphase-Promoting Complex/Cyclosome (APC/C), which is a ubiquitin-protein ligase required for degradation of anaphase inhibitors, including mitotic cyclins, during the metaphase/anaphase transition	YHR166C	gene	taxon:4932	20010118	SGD
YHR166C	SGD	S000001209	CDC23		GO:0008054	SGD_REF:S000058476|PMID:10465783	TAS		P	Subunit of the Anaphase-Promoting Complex/Cyclosome (APC/C), which is a ubiquitin-protein ligase required for degradation of anaphase inhibitors, including mitotic cyclins, during the metaphase/anaphase transition	YHR166C	gene	taxon:4932	20010118	SGD
YHR166C	SGD	S000001209	CDC23		GO:0016567	SGD_REF:S000044570|PMID:9469814	IPI		P	Subunit of the Anaphase-Promoting Complex/Cyclosome (APC/C), which is a ubiquitin-protein ligase required for degradation of anaphase inhibitors, including mitotic cyclins, during the metaphase/anaphase transition	YHR166C	gene	taxon:4932	20050408	SGD
YHR166C	SGD	S000001209	CDC23		GO:0030071	SGD_REF:S000124036	IEA	InterPro:IPR007192	P	Subunit of the Anaphase-Promoting Complex/Cyclosome (APC/C), which is a ubiquitin-protein ligase required for degradation of anaphase inhibitors, including mitotic cyclins, during the metaphase/anaphase transition	YHR166C	gene	taxon:4932	20080521	UniProt
YHR166C	SGD	S000001209	CDC23		GO:0031145	SGD_REF:S000042065|PMID:8895471	IDA		P	Subunit of the Anaphase-Promoting Complex/Cyclosome (APC/C), which is a ubiquitin-protein ligase required for degradation of anaphase inhibitors, including mitotic cyclins, during the metaphase/anaphase transition	YHR166C	gene	taxon:4932	20050404	SGD
YHR166C	SGD	S000001209	CDC23		GO:0031145	SGD_REF:S000044570|PMID:9469814	IPI		P	Subunit of the Anaphase-Promoting Complex/Cyclosome (APC/C), which is a ubiquitin-protein ligase required for degradation of anaphase inhibitors, including mitotic cyclins, during the metaphase/anaphase transition	YHR166C	gene	taxon:4932	20050404	SGD
YHR166C	SGD	S000001209	CDC23		GO:0051301	SGD_REF:S000124038	IEA	SP_KW:KW-0132	P	Subunit of the Anaphase-Promoting Complex/Cyclosome (APC/C), which is a ubiquitin-protein ligase required for degradation of anaphase inhibitors, including mitotic cyclins, during the metaphase/anaphase transition	YHR166C	gene	taxon:4932	20080521	UniProt
YFR036W	SGD	S000001932	CDC26		GO:0000022	SGD_REF:S000058476|PMID:10465783	TAS		P	Subunit of the Anaphase-Promoting Complex/Cyclosome (APC/C), which is a ubiquitin-protein ligase required for degradation of anaphase inhibitors, including mitotic cyclins, during the metaphase/anaphase transition	YFR036W|HIT3|SCD26	gene	taxon:4932	20010118	SGD
YFR036W	SGD	S000001932	CDC26		GO:0000070	SGD_REF:S000058476|PMID:10465783	TAS		P	Subunit of the Anaphase-Promoting Complex/Cyclosome (APC/C), which is a ubiquitin-protein ligase required for degradation of anaphase inhibitors, including mitotic cyclins, during the metaphase/anaphase transition	YFR036W|HIT3|SCD26	gene	taxon:4932	20010118	SGD
YFR036W	SGD	S000001932	CDC26		GO:0004842	SGD_REF:S000058476|PMID:10465783	TAS		F	Subunit of the Anaphase-Promoting Complex/Cyclosome (APC/C), which is a ubiquitin-protein ligase required for degradation of anaphase inhibitors, including mitotic cyclins, during the metaphase/anaphase transition	YFR036W|HIT3|SCD26	gene	taxon:4932	20010118	SGD
YFR036W	SGD	S000001932	CDC26		GO:0005515	SGD_REF:S000058476|PMID:10465783	TAS		F	Subunit of the Anaphase-Promoting Complex/Cyclosome (APC/C), which is a ubiquitin-protein ligase required for degradation of anaphase inhibitors, including mitotic cyclins, during the metaphase/anaphase transition	YFR036W|HIT3|SCD26	gene	taxon:4932	20010118	SGD
YFR036W	SGD	S000001932	CDC26		GO:0005634	SGD_REF:S000124038	IEA	SP_KW:KW-0539	C	Subunit of the Anaphase-Promoting Complex/Cyclosome (APC/C), which is a ubiquitin-protein ligase required for degradation of anaphase inhibitors, including mitotic cyclins, during the metaphase/anaphase transition	YFR036W|HIT3|SCD26	gene	taxon:4932	20080521	UniProt
YFR036W	SGD	S000001932	CDC26		GO:0005634	SGD_REF:S000125578	IEA	SP_SL:SL-0191	C	Subunit of the Anaphase-Promoting Complex/Cyclosome (APC/C), which is a ubiquitin-protein ligase required for degradation of anaphase inhibitors, including mitotic cyclins, during the metaphase/anaphase transition	YFR036W|HIT3|SCD26	gene	taxon:4932	20080521	UniProt
YFR036W	SGD	S000001932	CDC26		GO:0005680	SGD_REF:S000044570|PMID:9469814	IDA		C	Subunit of the Anaphase-Promoting Complex/Cyclosome (APC/C), which is a ubiquitin-protein ligase required for degradation of anaphase inhibitors, including mitotic cyclins, during the metaphase/anaphase transition	YFR036W|HIT3|SCD26	gene	taxon:4932	20070711	SGD
YFR036W	SGD	S000001932	CDC26		GO:0007049	SGD_REF:S000124038	IEA	SP_KW:KW-0131	P	Subunit of the Anaphase-Promoting Complex/Cyclosome (APC/C), which is a ubiquitin-protein ligase required for degradation of anaphase inhibitors, including mitotic cyclins, during the metaphase/anaphase transition	YFR036W|HIT3|SCD26	gene	taxon:4932	20080521	UniProt
YFR036W	SGD	S000001932	CDC26		GO:0007067	SGD_REF:S000124038	IEA	SP_KW:KW-0498	P	Subunit of the Anaphase-Promoting Complex/Cyclosome (APC/C), which is a ubiquitin-protein ligase required for degradation of anaphase inhibitors, including mitotic cyclins, during the metaphase/anaphase transition	YFR036W|HIT3|SCD26	gene	taxon:4932	20080521	UniProt
YFR036W	SGD	S000001932	CDC26		GO:0007091	SGD_REF:S000058476|PMID:10465783	TAS		P	Subunit of the Anaphase-Promoting Complex/Cyclosome (APC/C), which is a ubiquitin-protein ligase required for degradation of anaphase inhibitors, including mitotic cyclins, during the metaphase/anaphase transition	YFR036W|HIT3|SCD26	gene	taxon:4932	20010118	SGD
YFR036W	SGD	S000001932	CDC26		GO:0008054	SGD_REF:S000058476|PMID:10465783	TAS		P	Subunit of the Anaphase-Promoting Complex/Cyclosome (APC/C), which is a ubiquitin-protein ligase required for degradation of anaphase inhibitors, including mitotic cyclins, during the metaphase/anaphase transition	YFR036W|HIT3|SCD26	gene	taxon:4932	20010118	SGD
YFR036W	SGD	S000001932	CDC26		GO:0016567	SGD_REF:S000044570|PMID:9469814	IPI		P	Subunit of the Anaphase-Promoting Complex/Cyclosome (APC/C), which is a ubiquitin-protein ligase required for degradation of anaphase inhibitors, including mitotic cyclins, during the metaphase/anaphase transition	YFR036W|HIT3|SCD26	gene	taxon:4932	20050408	SGD
YFR036W	SGD	S000001932	CDC26		GO:0031145	SGD_REF:S000042065|PMID:8895471	IDA		P	Subunit of the Anaphase-Promoting Complex/Cyclosome (APC/C), which is a ubiquitin-protein ligase required for degradation of anaphase inhibitors, including mitotic cyclins, during the metaphase/anaphase transition	YFR036W|HIT3|SCD26	gene	taxon:4932	20050404	SGD
YFR036W	SGD	S000001932	CDC26		GO:0031145	SGD_REF:S000044570|PMID:9469814	IPI		P	Subunit of the Anaphase-Promoting Complex/Cyclosome (APC/C), which is a ubiquitin-protein ligase required for degradation of anaphase inhibitors, including mitotic cyclins, during the metaphase/anaphase transition	YFR036W|HIT3|SCD26	gene	taxon:4932	20050404	SGD
YFR036W	SGD	S000001932	CDC26		GO:0051301	SGD_REF:S000124038	IEA	SP_KW:KW-0132	P	Subunit of the Anaphase-Promoting Complex/Cyclosome (APC/C), which is a ubiquitin-protein ligase required for degradation of anaphase inhibitors, including mitotic cyclins, during the metaphase/anaphase transition	YFR036W|HIT3|SCD26	gene	taxon:4932	20080521	UniProt
YBL084C	SGD	S000000180	CDC27		GO:0000022	SGD_REF:S000058476|PMID:10465783	TAS		P	Subunit of the Anaphase-Promoting Complex/Cyclosome (APC/C), which is a ubiquitin-protein ligase required for degradation of anaphase inhibitors, including mitotic cyclins, during the metaphase/anaphase transition	YBL084C|APC3|SNB1	gene	taxon:4932	20010118	SGD
YBL084C	SGD	S000000180	CDC27		GO:0000070	SGD_REF:S000058476|PMID:10465783	TAS		P	Subunit of the Anaphase-Promoting Complex/Cyclosome (APC/C), which is a ubiquitin-protein ligase required for degradation of anaphase inhibitors, including mitotic cyclins, during the metaphase/anaphase transition	YBL084C|APC3|SNB1	gene	taxon:4932	20010118	SGD
YBL084C	SGD	S000000180	CDC27		GO:0004842	SGD_REF:S000058476|PMID:10465783	TAS		F	Subunit of the Anaphase-Promoting Complex/Cyclosome (APC/C), which is a ubiquitin-protein ligase required for degradation of anaphase inhibitors, including mitotic cyclins, during the metaphase/anaphase transition	YBL084C|APC3|SNB1	gene	taxon:4932	20010118	SGD
YBL084C	SGD	S000000180	CDC27		GO:0005488	SGD_REF:S000124036	IEA	InterPro:IPR011990	F	Subunit of the Anaphase-Promoting Complex/Cyclosome (APC/C), which is a ubiquitin-protein ligase required for degradation of anaphase inhibitors, including mitotic cyclins, during the metaphase/anaphase transition	YBL084C|APC3|SNB1	gene	taxon:4932	20080521	UniProt
YBL084C	SGD	S000000180	CDC27		GO:0005515	SGD_REF:S000058476|PMID:10465783	TAS		F	Subunit of the Anaphase-Promoting Complex/Cyclosome (APC/C), which is a ubiquitin-protein ligase required for degradation of anaphase inhibitors, including mitotic cyclins, during the metaphase/anaphase transition	YBL084C|APC3|SNB1	gene	taxon:4932	20010118	SGD
YBL084C	SGD	S000000180	CDC27		GO:0005634	SGD_REF:S000124038	IEA	SP_KW:KW-0539	C	Subunit of the Anaphase-Promoting Complex/Cyclosome (APC/C), which is a ubiquitin-protein ligase required for degradation of anaphase inhibitors, including mitotic cyclins, during the metaphase/anaphase transition	YBL084C|APC3|SNB1	gene	taxon:4932	20080521	UniProt
YBL084C	SGD	S000000180	CDC27		GO:0005634	SGD_REF:S000125578	IEA	SP_SL:SL-0191	C	Subunit of the Anaphase-Promoting Complex/Cyclosome (APC/C), which is a ubiquitin-protein ligase required for degradation of anaphase inhibitors, including mitotic cyclins, during the metaphase/anaphase transition	YBL084C|APC3|SNB1	gene	taxon:4932	20080521	UniProt
YBL084C	SGD	S000000180	CDC27		GO:0005680	SGD_REF:S000044570|PMID:9469814	IDA		C	Subunit of the Anaphase-Promoting Complex/Cyclosome (APC/C), which is a ubiquitin-protein ligase required for degradation of anaphase inhibitors, including mitotic cyclins, during the metaphase/anaphase transition	YBL084C|APC3|SNB1	gene	taxon:4932	20070711	SGD
YBL084C	SGD	S000000180	CDC27		GO:0005737	SGD_REF:S000124038	IEA	SP_KW:KW-0963	C	Subunit of the Anaphase-Promoting Complex/Cyclosome (APC/C), which is a ubiquitin-protein ligase required for degradation of anaphase inhibitors, including mitotic cyclins, during the metaphase/anaphase transition	YBL084C|APC3|SNB1	gene	taxon:4932	20080521	UniProt
YBL084C	SGD	S000000180	CDC27		GO:0005737	SGD_REF:S000125578	IEA	SP_SL:SL-0086	C	Subunit of the Anaphase-Promoting Complex/Cyclosome (APC/C), which is a ubiquitin-protein ligase required for degradation of anaphase inhibitors, including mitotic cyclins, during the metaphase/anaphase transition	YBL084C|APC3|SNB1	gene	taxon:4932	20080521	UniProt
YBL084C	SGD	S000000180	CDC27		GO:0007049	SGD_REF:S000124038	IEA	SP_KW:KW-0131	P	Subunit of the Anaphase-Promoting Complex/Cyclosome (APC/C), which is a ubiquitin-protein ligase required for degradation of anaphase inhibitors, including mitotic cyclins, during the metaphase/anaphase transition	YBL084C|APC3|SNB1	gene	taxon:4932	20080521	UniProt
YBL084C	SGD	S000000180	CDC27		GO:0007067	SGD_REF:S000124038	IEA	SP_KW:KW-0498	P	Subunit of the Anaphase-Promoting Complex/Cyclosome (APC/C), which is a ubiquitin-protein ligase required for degradation of anaphase inhibitors, including mitotic cyclins, during the metaphase/anaphase transition	YBL084C|APC3|SNB1	gene	taxon:4932	20080521	UniProt
YBL084C	SGD	S000000180	CDC27		GO:0007091	SGD_REF:S000058476|PMID:10465783	TAS		P	Subunit of the Anaphase-Promoting Complex/Cyclosome (APC/C), which is a ubiquitin-protein ligase required for degradation of anaphase inhibitors, including mitotic cyclins, during the metaphase/anaphase transition	YBL084C|APC3|SNB1	gene	taxon:4932	20010118	SGD
YBL084C	SGD	S000000180	CDC27		GO:0008054	SGD_REF:S000058476|PMID:10465783	TAS		P	Subunit of the Anaphase-Promoting Complex/Cyclosome (APC/C), which is a ubiquitin-protein ligase required for degradation of anaphase inhibitors, including mitotic cyclins, during the metaphase/anaphase transition	YBL084C|APC3|SNB1	gene	taxon:4932	20010118	SGD
YBL084C	SGD	S000000180	CDC27		GO:0016567	SGD_REF:S000044570|PMID:9469814	IPI		P	Subunit of the Anaphase-Promoting Complex/Cyclosome (APC/C), which is a ubiquitin-protein ligase required for degradation of anaphase inhibitors, including mitotic cyclins, during the metaphase/anaphase transition	YBL084C|APC3|SNB1	gene	taxon:4932	20050408	SGD
YBL084C	SGD	S000000180	CDC27		GO:0031145	SGD_REF:S000042065|PMID:8895471	IDA		P	Subunit of the Anaphase-Promoting Complex/Cyclosome (APC/C), which is a ubiquitin-protein ligase required for degradation of anaphase inhibitors, including mitotic cyclins, during the metaphase/anaphase transition	YBL084C|APC3|SNB1	gene	taxon:4932	20050404	SGD
YBL084C	SGD	S000000180	CDC27		GO:0031145	SGD_REF:S000044570|PMID:9469814	IPI		P	Subunit of the Anaphase-Promoting Complex/Cyclosome (APC/C), which is a ubiquitin-protein ligase required for degradation of anaphase inhibitors, including mitotic cyclins, during the metaphase/anaphase transition	YBL084C|APC3|SNB1	gene	taxon:4932	20050404	SGD
YBL084C	SGD	S000000180	CDC27		GO:0051301	SGD_REF:S000124038	IEA	SP_KW:KW-0132	P	Subunit of the Anaphase-Promoting Complex/Cyclosome (APC/C), which is a ubiquitin-protein ligase required for degradation of anaphase inhibitors, including mitotic cyclins, during the metaphase/anaphase transition	YBL084C|APC3|SNB1	gene	taxon:4932	20080521	UniProt
YLR314C	SGD	S000004306	CDC3		GO:0000144	SGD_REF:S000057920|PMID:8791410	TAS		C	Component of the septin ring of the mother-bud neck that is required for cytokinesis	YLR314C	gene	taxon:4932	20010118	SGD
YLR314C	SGD	S000004306	CDC3		GO:0000166	SGD_REF:S000124038	IEA	SP_KW:KW-0547	F	Component of the septin ring of the mother-bud neck that is required for cytokinesis	YLR314C	gene	taxon:4932	20080521	UniProt
YLR314C	SGD	S000004306	CDC3		GO:0000902	SGD_REF:S000057920|PMID:8791410	TAS		P	Component of the septin ring of the mother-bud neck that is required for cytokinesis	YLR314C	gene	taxon:4932	20021108	SGD
YLR314C	SGD	S000004306	CDC3		GO:0000910	SGD_REF:S000057920|PMID:8791410	TAS		P	Component of the septin ring of the mother-bud neck that is required for cytokinesis	YLR314C	gene	taxon:4932	20010119	SGD
YLR314C	SGD	S000004306	CDC3		GO:0001400	SGD_REF:S000057920|PMID:8791410	IDA		C	Component of the septin ring of the mother-bud neck that is required for cytokinesis	YLR314C	gene	taxon:4932	20050124	SGD
YLR314C	SGD	S000004306	CDC3		GO:0005200	SGD_REF:S000057920|PMID:8791410	TAS		F	Component of the septin ring of the mother-bud neck that is required for cytokinesis	YLR314C	gene	taxon:4932	20010118	SGD
YLR314C	SGD	S000004306	CDC3		GO:0005525	SGD_REF:S000124036	IEA	InterPro:IPR000038	F	Component of the septin ring of the mother-bud neck that is required for cytokinesis	YLR314C	gene	taxon:4932	20080521	UniProt
YLR314C	SGD	S000004306	CDC3		GO:0005525	SGD_REF:S000124038	IEA	SP_KW:KW-0342	F	Component of the septin ring of the mother-bud neck that is required for cytokinesis	YLR314C	gene	taxon:4932	20080521	UniProt
YLR314C	SGD	S000004306	CDC3		GO:0005545	SGD_REF:S000072964|PMID:12665577	IDA		F	Component of the septin ring of the mother-bud neck that is required for cytokinesis	YLR314C	gene	taxon:4932	20030505	SGD
YLR314C	SGD	S000004306	CDC3		GO:0005619	SGD_REF:S000057920|PMID:8791410	TAS		C	Component of the septin ring of the mother-bud neck that is required for cytokinesis	YLR314C	gene	taxon:4932	20010118	SGD
YLR314C	SGD	S000004306	CDC3		GO:0005628	SGD_REF:S000057920|PMID:8791410	TAS		C	Component of the septin ring of the mother-bud neck that is required for cytokinesis	YLR314C	gene	taxon:4932	20010118	SGD
YLR314C	SGD	S000004306	CDC3		GO:0005935	SGD_REF:S000125578	IEA	SP_SL:SL-0029	C	Component of the septin ring of the mother-bud neck that is required for cytokinesis	YLR314C	gene	taxon:4932	20080521	UniProt
YLR314C	SGD	S000004306	CDC3		GO:0007047	SGD_REF:S000057920|PMID:8791410	TAS		P	Component of the septin ring of the mother-bud neck that is required for cytokinesis	YLR314C	gene	taxon:4932	20010118	SGD
YLR314C	SGD	S000004306	CDC3		GO:0007049	SGD_REF:S000124036	IEA	InterPro:IPR000038	P	Component of the septin ring of the mother-bud neck that is required for cytokinesis	YLR314C	gene	taxon:4932	20080521	UniProt
YLR314C	SGD	S000004306	CDC3		GO:0007049	SGD_REF:S000124038	IEA	SP_KW:KW-0131	P	Component of the septin ring of the mother-bud neck that is required for cytokinesis	YLR314C	gene	taxon:4932	20080521	UniProt
YLR314C	SGD	S000004306	CDC3		GO:0007120	SGD_REF:S000058399|PMID:9891811	TAS		P	Component of the septin ring of the mother-bud neck that is required for cytokinesis	YLR314C	gene	taxon:4932	20010118	SGD
YLR314C	SGD	S000004306	CDC3		GO:0016020	SGD_REF:S000124038	IEA	SP_KW:KW-0472	C	Component of the septin ring of the mother-bud neck that is required for cytokinesis	YLR314C	gene	taxon:4932	20080521	UniProt
YLR314C	SGD	S000004306	CDC3		GO:0016020	SGD_REF:S000125578	IEA	SP_SL:SL-0162	C	Component of the septin ring of the mother-bud neck that is required for cytokinesis	YLR314C	gene	taxon:4932	20080521	UniProt
YLR314C	SGD	S000004306	CDC3		GO:0030010	SGD_REF:S000057920|PMID:8791410	TAS		P	Component of the septin ring of the mother-bud neck that is required for cytokinesis	YLR314C	gene	taxon:4932	20010302	SGD
YLR314C	SGD	S000004306	CDC3		GO:0031105	SGD_REF:S000052983|PMID:9813094	IPI	SGD:S000000595	C	Component of the septin ring of the mother-bud neck that is required for cytokinesis	YLR314C	gene	taxon:4932	20070727	SGD
YLR314C	SGD	S000004306	CDC3		GO:0031105	SGD_REF:S000124036	IEA	InterPro:IPR016491	C	Component of the septin ring of the mother-bud neck that is required for cytokinesis	YLR314C	gene	taxon:4932	20080521	UniProt
YLR314C	SGD	S000004306	CDC3		GO:0051301	SGD_REF:S000124038	IEA	SP_KW:KW-0132	P	Component of the septin ring of the mother-bud neck that is required for cytokinesis	YLR314C	gene	taxon:4932	20080521	UniProt
YMR001C	SGD	S000004603	CDC5		GO:0000166	SGD_REF:S000124038	IEA	SP_KW:KW-0547	F	Polo-like kinase with similarity to Xenopus Plx1 and S. pombe Plo1p	YMR001C|MSD2|PKX2	gene	taxon:4932	20080521	UniProt
YMR001C	SGD	S000004603	CDC5		GO:0000712	SGD_REF:S000079360|PMID:12717442	IMP		P	Polo-like kinase with similarity to Xenopus Plx1 and S. pombe Plo1p	YMR001C|MSD2|PKX2	gene	taxon:4932	20080522	SGD
YMR001C	SGD	S000004603	CDC5		GO:0000922	SGD_REF:S000050961|PMID:10594031	IDA		C	Polo-like kinase with similarity to Xenopus Plx1 and S. pombe Plo1p	YMR001C|MSD2|PKX2	gene	taxon:4932	20030627	SGD
YMR001C	SGD	S000004603	CDC5		GO:0004672	SGD_REF:S000068838|PMID:12637549	IDA		F	Polo-like kinase with similarity to Xenopus Plx1 and S. pombe Plo1p	YMR001C|MSD2|PKX2	gene	taxon:4932	20060612	SGD
YMR001C	SGD	S000004603	CDC5		GO:0004672	SGD_REF:S000119737|PMID:17122856	IMP		F	Polo-like kinase with similarity to Xenopus Plx1 and S. pombe Plo1p	YMR001C|MSD2|PKX2	gene	taxon:4932	20061205	SGD
YMR001C	SGD	S000004603	CDC5		GO:0004672	SGD_REF:S000124036	IEA	InterPro:IPR000719|InterPro:IPR017441|InterPro:IPR017442	F	Polo-like kinase with similarity to Xenopus Plx1 and S. pombe Plo1p	YMR001C|MSD2|PKX2	gene	taxon:4932	20080521	UniProt
YMR001C	SGD	S000004603	CDC5		GO:0004672	SGD_REF:S000052953|PMID:8321244	IDA		F	Polo-like kinase with similarity to Xenopus Plx1 and S. pombe Plo1p	YMR001C|MSD2|PKX2	gene	taxon:4932	20061207	SGD
YMR001C	SGD	S000004603	CDC5		GO:0004672	SGD_REF:S000052953|PMID:8321244	IMP		F	Polo-like kinase with similarity to Xenopus Plx1 and S. pombe Plo1p	YMR001C|MSD2|PKX2	gene	taxon:4932	20061207	SGD
YMR001C	SGD	S000004603	CDC5		GO:0004672	SGD_REF:S000119737|PMID:17122856	IDA		F	Polo-like kinase with similarity to Xenopus Plx1 and S. pombe Plo1p	YMR001C|MSD2|PKX2	gene	taxon:4932	20061205	SGD
YMR001C	SGD	S000004603	CDC5		GO:0004674	SGD_REF:S000124036	IEA	InterPro:IPR002290|InterPro:IPR008271	F	Polo-like kinase with similarity to Xenopus Plx1 and S. pombe Plo1p	YMR001C|MSD2|PKX2	gene	taxon:4932	20080521	UniProt
YMR001C	SGD	S000004603	CDC5		GO:0004674	SGD_REF:S000124038	IEA	SP_KW:KW-0723	F	Polo-like kinase with similarity to Xenopus Plx1 and S. pombe Plo1p	YMR001C|MSD2|PKX2	gene	taxon:4932	20080521	UniProt
YMR001C	SGD	S000004603	CDC5		GO:0005524	SGD_REF:S000124036	IEA	InterPro:IPR000719|InterPro:IPR002290|InterPro:IPR017442|InterPro:IPR017441	F	Polo-like kinase with similarity to Xenopus Plx1 and S. pombe Plo1p	YMR001C|MSD2|PKX2	gene	taxon:4932	20080521	UniProt
YMR001C	SGD	S000004603	CDC5		GO:0005524	SGD_REF:S000124038	IEA	SP_KW:KW-0067	F	Polo-like kinase with similarity to Xenopus Plx1 and S. pombe Plo1p	YMR001C|MSD2|PKX2	gene	taxon:4932	20080521	UniProt
YMR001C	SGD	S000004603	CDC5		GO:0005634	SGD_REF:S000047786|PMID:9819423	IDA		C	Polo-like kinase with similarity to Xenopus Plx1 and S. pombe Plo1p	YMR001C|MSD2|PKX2	gene	taxon:4932	20030213	SGD
YMR001C	SGD	S000004603	CDC5		GO:0005935	SGD_REF:S000050961|PMID:10594031	IDA		C	Polo-like kinase with similarity to Xenopus Plx1 and S. pombe Plo1p	YMR001C|MSD2|PKX2	gene	taxon:4932	20030627	SGD
YMR001C	SGD	S000004603	CDC5		GO:0006261	SGD_REF:S000044356|PMID:8943332	IDA		P	Polo-like kinase with similarity to Xenopus Plx1 and S. pombe Plo1p	YMR001C|MSD2|PKX2	gene	taxon:4932	20030213	SGD
YMR001C	SGD	S000004603	CDC5		GO:0006261	SGD_REF:S000044356|PMID:8943332	IMP		P	Polo-like kinase with similarity to Xenopus Plx1 and S. pombe Plo1p	YMR001C|MSD2|PKX2	gene	taxon:4932	20030213	SGD
YMR001C	SGD	S000004603	CDC5		GO:0006468	SGD_REF:S000052953|PMID:8321244	IDA		P	Polo-like kinase with similarity to Xenopus Plx1 and S. pombe Plo1p	YMR001C|MSD2|PKX2	gene	taxon:4932	20030213	SGD
YMR001C	SGD	S000004603	CDC5		GO:0006468	SGD_REF:S000119737|PMID:17122856	IMP		P	Polo-like kinase with similarity to Xenopus Plx1 and S. pombe Plo1p	YMR001C|MSD2|PKX2	gene	taxon:4932	20061205	SGD
YMR001C	SGD	S000004603	CDC5		GO:0006468	SGD_REF:S000124036	IEA	InterPro:IPR000719|InterPro:IPR002290|InterPro:IPR017441|InterPro:IPR008271|InterPro:IPR017442	P	Polo-like kinase with similarity to Xenopus Plx1 and S. pombe Plo1p	YMR001C|MSD2|PKX2	gene	taxon:4932	20080521	UniProt
YMR001C	SGD	S000004603	CDC5		GO:0006468	SGD_REF:S000052953|PMID:8321244	IMP		P	Polo-like kinase with similarity to Xenopus Plx1 and S. pombe Plo1p	YMR001C|MSD2|PKX2	gene	taxon:4932	20061207	SGD
YMR001C	SGD	S000004603	CDC5		GO:0006468	SGD_REF:S000119737|PMID:17122856	IDA		P	Polo-like kinase with similarity to Xenopus Plx1 and S. pombe Plo1p	YMR001C|MSD2|PKX2	gene	taxon:4932	20061205	SGD
YMR001C	SGD	S000004603	CDC5		GO:0007049	SGD_REF:S000124038	IEA	SP_KW:KW-0131	P	Polo-like kinase with similarity to Xenopus Plx1 and S. pombe Plo1p	YMR001C|MSD2|PKX2	gene	taxon:4932	20080521	UniProt
YMR001C	SGD	S000004603	CDC5		GO:0007067	SGD_REF:S000124038	IEA	SP_KW:KW-0498	P	Polo-like kinase with similarity to Xenopus Plx1 and S. pombe Plo1p	YMR001C|MSD2|PKX2	gene	taxon:4932	20080521	UniProt
YMR001C	SGD	S000004603	CDC5		GO:0016301	SGD_REF:S000124038	IEA	SP_KW:KW-0418	F	Polo-like kinase with similarity to Xenopus Plx1 and S. pombe Plo1p	YMR001C|MSD2|PKX2	gene	taxon:4932	20080521	UniProt
YMR001C	SGD	S000004603	CDC5		GO:0016740	SGD_REF:S000124038	IEA	SP_KW:KW-0808	F	Polo-like kinase with similarity to Xenopus Plx1 and S. pombe Plo1p	YMR001C|MSD2|PKX2	gene	taxon:4932	20080521	UniProt
YMR001C	SGD	S000004603	CDC5		GO:0051301	SGD_REF:S000124038	IEA	SP_KW:KW-0132	P	Polo-like kinase with similarity to Xenopus Plx1 and S. pombe Plo1p	YMR001C|MSD2|PKX2	gene	taxon:4932	20080521	UniProt
YMR198W	SGD	S000004811	CIK1		GO:0000070	SGD_REF:S000043673|PMID:10087265	TAS		P	Kinesin-associated protein required for both karyogamy and mitotic spindle organization, interacts stably and specifically with Kar3p and may function to target this kinesin to a specific cellular role	YMR198W	gene	taxon:4932	20010118	SGD
YMR198W	SGD	S000004811	CIK1		GO:0000132	SGD_REF:S000049652|PMID:10525539	TAS		P	Kinesin-associated protein required for both karyogamy and mitotic spindle organization, interacts stably and specifically with Kar3p and may function to target this kinesin to a specific cellular role	YMR198W	gene	taxon:4932	20040128	SGD
YMR198W	SGD	S000004811	CIK1		GO:0000742	SGD_REF:S000040753|PMID:1644287	IMP		P	Kinesin-associated protein required for both karyogamy and mitotic spindle organization, interacts stably and specifically with Kar3p and may function to target this kinesin to a specific cellular role	YMR198W	gene	taxon:4932	20061018	SGD
YMR198W	SGD	S000004811	CIK1		GO:0003777	SGD_REF:S000043673|PMID:10087265	IMP		F	Kinesin-associated protein required for both karyogamy and mitotic spindle organization, interacts stably and specifically with Kar3p and may function to target this kinesin to a specific cellular role	YMR198W	gene	taxon:4932	20020208	SGD
YMR198W	SGD	S000004811	CIK1		GO:0003777	SGD_REF:S000043673|PMID:10087265	ISS		F	Kinesin-associated protein required for both karyogamy and mitotic spindle organization, interacts stably and specifically with Kar3p and may function to target this kinesin to a specific cellular role	YMR198W	gene	taxon:4932	20020208	SGD
YMR198W	SGD	S000004811	CIK1		GO:0005634	SGD_REF:S000124038	IEA	SP_KW:KW-0539	C	Kinesin-associated protein required for both karyogamy and mitotic spindle organization, interacts stably and specifically with Kar3p and may function to target this kinesin to a specific cellular role	YMR198W	gene	taxon:4932	20080521	UniProt
YMR198W	SGD	S000004811	CIK1		GO:0005634	SGD_REF:S000125578	IEA	SP_SL:SL-0191	C	Kinesin-associated protein required for both karyogamy and mitotic spindle organization, interacts stably and specifically with Kar3p and may function to target this kinesin to a specific cellular role	YMR198W	gene	taxon:4932	20080521	UniProt
YMR198W	SGD	S000004811	CIK1		GO:0005816	SGD_REF:S000066252|PMID:11729143	IDA		C	Kinesin-associated protein required for both karyogamy and mitotic spindle organization, interacts stably and specifically with Kar3p and may function to target this kinesin to a specific cellular role	YMR198W	gene	taxon:4932	20020208	SGD
YMR198W	SGD	S000004811	CIK1		GO:0005816	SGD_REF:S000040753|PMID:1644287	IDA		C	Kinesin-associated protein required for both karyogamy and mitotic spindle organization, interacts stably and specifically with Kar3p and may function to target this kinesin to a specific cellular role	YMR198W	gene	taxon:4932	20020208	SGD
YMR198W	SGD	S000004811	CIK1		GO:0005819	SGD_REF:S000066252|PMID:11729143	IDA		C	Kinesin-associated protein required for both karyogamy and mitotic spindle organization, interacts stably and specifically with Kar3p and may function to target this kinesin to a specific cellular role	YMR198W	gene	taxon:4932	20020208	SGD
YMR198W	SGD	S000004811	CIK1		GO:0005871	SGD_REF:S000043673|PMID:10087265	IDA		C	Kinesin-associated protein required for both karyogamy and mitotic spindle organization, interacts stably and specifically with Kar3p and may function to target this kinesin to a specific cellular role	YMR198W	gene	taxon:4932	20020208	SGD
YMR198W	SGD	S000004811	CIK1		GO:0005874	SGD_REF:S000124038	IEA	SP_KW:KW-0493	C	Kinesin-associated protein required for both karyogamy and mitotic spindle organization, interacts stably and specifically with Kar3p and may function to target this kinesin to a specific cellular role	YMR198W	gene	taxon:4932	20080521	UniProt
YMR198W	SGD	S000004811	CIK1		GO:0005881	SGD_REF:S000058447|PMID:9153752	TAS		C	Kinesin-associated protein required for both karyogamy and mitotic spindle organization, interacts stably and specifically with Kar3p and may function to target this kinesin to a specific cellular role	YMR198W	gene	taxon:4932	20010118	SGD
YMR198W	SGD	S000004811	CIK1		GO:0007126	SGD_REF:S000066252|PMID:11729143	IMP		P	Kinesin-associated protein required for both karyogamy and mitotic spindle organization, interacts stably and specifically with Kar3p and may function to target this kinesin to a specific cellular role	YMR198W	gene	taxon:4932	20020208	SGD
YMR198W	SGD	S000004811	CIK1		GO:0007126	SGD_REF:S000066252|PMID:11729143	IDA		P	Kinesin-associated protein required for both karyogamy and mitotic spindle organization, interacts stably and specifically with Kar3p and may function to target this kinesin to a specific cellular role	YMR198W	gene	taxon:4932	20020208	SGD
YMR198W	SGD	S000004811	CIK1		GO:0030472	SGD_REF:S000043673|PMID:10087265	TAS		P	Kinesin-associated protein required for both karyogamy and mitotic spindle organization, interacts stably and specifically with Kar3p and may function to target this kinesin to a specific cellular role	YMR198W	gene	taxon:4932	20010118	SGD
YEL061C	SGD	S000000787	CIN8		GO:0000070	SGD_REF:S000058447|PMID:9153752	TAS		P	Kinesin motor protein involved in mitotic spindle assembly and chromosome segregation	YEL061C|KSL2|SDS15	gene	taxon:4932	20010118	SGD
YEL061C	SGD	S000000787	CIN8		GO:0000092	SGD_REF:S000058448|PMID:9813090	IMP		P	Kinesin motor protein involved in mitotic spindle assembly and chromosome segregation	YEL061C|KSL2|SDS15	gene	taxon:4932	20010118	SGD
YEL061C	SGD	S000000787	CIN8		GO:0000166	SGD_REF:S000124038	IEA	SP_KW:KW-0547	F	Kinesin motor protein involved in mitotic spindle assembly and chromosome segregation	YEL061C|KSL2|SDS15	gene	taxon:4932	20080521	UniProt
YEL061C	SGD	S000000787	CIN8		GO:0000778	SGD_REF:S000080960|PMID:11511347	IDA		C	Kinesin motor protein involved in mitotic spindle assembly and chromosome segregation	YEL061C|KSL2|SDS15	gene	taxon:4932	20050307	SGD
YEL061C	SGD	S000000787	CIN8		GO:0003774	SGD_REF:S000124038	IEA	SP_KW:KW-0505	F	Kinesin motor protein involved in mitotic spindle assembly and chromosome segregation	YEL061C|KSL2|SDS15	gene	taxon:4932	20080521	UniProt
YEL061C	SGD	S000000787	CIN8		GO:0003777	SGD_REF:S000058447|PMID:9153752	TAS		F	Kinesin motor protein involved in mitotic spindle assembly and chromosome segregation	YEL061C|KSL2|SDS15	gene	taxon:4932	20010118	SGD
YEL061C	SGD	S000000787	CIN8		GO:0003777	SGD_REF:S000124036	IEA	InterPro:IPR001752	F	Kinesin motor protein involved in mitotic spindle assembly and chromosome segregation	YEL061C|KSL2|SDS15	gene	taxon:4932	20080521	UniProt
YEL061C	SGD	S000000787	CIN8		GO:0005524	SGD_REF:S000124036	IEA	InterPro:IPR001752	F	Kinesin motor protein involved in mitotic spindle assembly and chromosome segregation	YEL061C|KSL2|SDS15	gene	taxon:4932	20080521	UniProt
YEL061C	SGD	S000000787	CIN8		GO:0005524	SGD_REF:S000124038	IEA	SP_KW:KW-0067	F	Kinesin motor protein involved in mitotic spindle assembly and chromosome segregation	YEL061C|KSL2|SDS15	gene	taxon:4932	20080521	UniProt
YEL061C	SGD	S000000787	CIN8		GO:0005739	SGD_REF:S000075100|PMID:14576278	IDA		C	Kinesin motor protein involved in mitotic spindle assembly and chromosome segregation	YEL061C|KSL2|SDS15	gene	taxon:4932	20041203	SGD
YEL061C	SGD	S000000787	CIN8		GO:0005739	SGD_REF:S000125578	IEA	SP_SL:SL-0173	C	Kinesin motor protein involved in mitotic spindle assembly and chromosome segregation	YEL061C|KSL2|SDS15	gene	taxon:4932	20080521	UniProt
YEL061C	SGD	S000000787	CIN8		GO:0005739	SGD_REF:S000117178|PMID:16823961	IDA		C	Kinesin motor protein involved in mitotic spindle assembly and chromosome segregation	YEL061C|KSL2|SDS15	gene	taxon:4932	20061212	SGD
YEL061C	SGD	S000000787	CIN8		GO:0005739	SGD_REF:S000124038	IEA	SP_KW:KW-0496	C	Kinesin motor protein involved in mitotic spindle assembly and chromosome segregation	YEL061C|KSL2|SDS15	gene	taxon:4932	20080521	UniProt
YEL061C	SGD	S000000787	CIN8		GO:0005819	SGD_REF:S000125578	IEA	SP_SL:SL-0251	C	Kinesin motor protein involved in mitotic spindle assembly and chromosome segregation	YEL061C|KSL2|SDS15	gene	taxon:4932	20080521	UniProt
YEL061C	SGD	S000000787	CIN8		GO:0005871	SGD_REF:S000058447|PMID:9153752	TAS		C	Kinesin motor protein involved in mitotic spindle assembly and chromosome segregation	YEL061C|KSL2|SDS15	gene	taxon:4932	20010118	SGD
YEL061C	SGD	S000000787	CIN8		GO:0005874	SGD_REF:S000124038	IEA	SP_KW:KW-0493	C	Kinesin motor protein involved in mitotic spindle assembly and chromosome segregation	YEL061C|KSL2|SDS15	gene	taxon:4932	20080521	UniProt
YEL061C	SGD	S000000787	CIN8		GO:0005875	SGD_REF:S000124036	IEA	InterPro:IPR001752	C	Kinesin motor protein involved in mitotic spindle assembly and chromosome segregation	YEL061C|KSL2|SDS15	gene	taxon:4932	20080521	UniProt
YEL061C	SGD	S000000787	CIN8		GO:0005876	SGD_REF:S000058447|PMID:9153752	TAS		C	Kinesin motor protein involved in mitotic spindle assembly and chromosome segregation	YEL061C|KSL2|SDS15	gene	taxon:4932	20010118	SGD
YEL061C	SGD	S000000787	CIN8		GO:0005876	SGD_REF:S000080960|PMID:11511347	IDA		C	Kinesin motor protein involved in mitotic spindle assembly and chromosome segregation	YEL061C|KSL2|SDS15	gene	taxon:4932	20050307	SGD
YEL061C	SGD	S000000787	CIN8		GO:0007018	SGD_REF:S000124036	IEA	InterPro:IPR001752	P	Kinesin motor protein involved in mitotic spindle assembly and chromosome segregation	YEL061C|KSL2|SDS15	gene	taxon:4932	20080521	UniProt
YEL061C	SGD	S000000787	CIN8		GO:0007049	SGD_REF:S000124038	IEA	SP_KW:KW-0131	P	Kinesin motor protein involved in mitotic spindle assembly and chromosome segregation	YEL061C|KSL2|SDS15	gene	taxon:4932	20080521	UniProt
YEL061C	SGD	S000000787	CIN8		GO:0007067	SGD_REF:S000124038	IEA	SP_KW:KW-0498	P	Kinesin motor protein involved in mitotic spindle assembly and chromosome segregation	YEL061C|KSL2|SDS15	gene	taxon:4932	20080521	UniProt
YEL061C	SGD	S000000787	CIN8		GO:0030472	SGD_REF:S000058447|PMID:9153752	TAS		P	Kinesin motor protein involved in mitotic spindle assembly and chromosome segregation	YEL061C|KSL2|SDS15	gene	taxon:4932	20010118	SGD
YEL061C	SGD	S000000787	CIN8		GO:0051301	SGD_REF:S000124038	IEA	SP_KW:KW-0132	P	Kinesin motor protein involved in mitotic spindle assembly and chromosome segregation	YEL061C|KSL2|SDS15	gene	taxon:4932	20080521	UniProt
YGR108W	SGD	S000003340	CLB1		GO:0000079	SGD_REF:S000058495	TAS		P	B-type cyclin involved in cell cycle progression	YGR108W|SCB1	gene	taxon:4932	20010119	SGD
YGR108W	SGD	S000003340	CLB1		GO:0000086	SGD_REF:S000044336|PMID:1427070	IGI		P	B-type cyclin involved in cell cycle progression	YGR108W|SCB1	gene	taxon:4932	20020705	SGD
YGR108W	SGD	S000003340	CLB1		GO:0000086	SGD_REF:S000044336|PMID:1427070	IMP		P	B-type cyclin involved in cell cycle progression	YGR108W|SCB1	gene	taxon:4932	20020705	SGD
YGR108W	SGD	S000003340	CLB1		GO:0000086	SGD_REF:S000044336|PMID:1427070	ISS		P	B-type cyclin involved in cell cycle progression	YGR108W|SCB1	gene	taxon:4932	20020705	SGD
YGR108W	SGD	S000003340	CLB1		GO:0005634	SGD_REF:S000074185|PMID:14562095	IDA		C	B-type cyclin involved in cell cycle progression	YGR108W|SCB1	gene	taxon:4932	20031028	SGD
YGR108W	SGD	S000003340	CLB1		GO:0005634	SGD_REF:S000074146|PMID:12972503	IDA		C	B-type cyclin involved in cell cycle progression	YGR108W|SCB1	gene	taxon:4932	20050602	SGD
YGR108W	SGD	S000003340	CLB1		GO:0005634	SGD_REF:S000124036	IEA	InterPro:IPR004367	C	B-type cyclin involved in cell cycle progression	YGR108W|SCB1	gene	taxon:4932	20080521	UniProt
YGR108W	SGD	S000003340	CLB1		GO:0005737	SGD_REF:S000074146|PMID:12972503	IDA		C	B-type cyclin involved in cell cycle progression	YGR108W|SCB1	gene	taxon:4932	20050602	SGD
YGR108W	SGD	S000003340	CLB1		GO:0007049	SGD_REF:S000124038	IEA	SP_KW:KW-0131	P	B-type cyclin involved in cell cycle progression	YGR108W|SCB1	gene	taxon:4932	20080521	UniProt
YGR108W	SGD	S000003340	CLB1		GO:0007067	SGD_REF:S000124038	IEA	SP_KW:KW-0498	P	B-type cyclin involved in cell cycle progression	YGR108W|SCB1	gene	taxon:4932	20080521	UniProt
YGR108W	SGD	S000003340	CLB1		GO:0008315	SGD_REF:S000042501|PMID:8455600	IMP		P	B-type cyclin involved in cell cycle progression	YGR108W|SCB1	gene	taxon:4932	20010118	SGD
YGR108W	SGD	S000003340	CLB1		GO:0008315	SGD_REF:S000042501|PMID:8455600	IEP		P	B-type cyclin involved in cell cycle progression	YGR108W|SCB1	gene	taxon:4932	20010118	SGD
YGR108W	SGD	S000003340	CLB1		GO:0016538	SGD_REF:S000058495	TAS		F	B-type cyclin involved in cell cycle progression	YGR108W|SCB1	gene	taxon:4932	20020208	SGD
YGR108W	SGD	S000003340	CLB1		GO:0030472	SGD_REF:S000044336|PMID:1427070	IMP		P	B-type cyclin involved in cell cycle progression	YGR108W|SCB1	gene	taxon:4932	20020705	SGD
YGR108W	SGD	S000003340	CLB1		GO:0030472	SGD_REF:S000044336|PMID:1427070	IGI		P	B-type cyclin involved in cell cycle progression	YGR108W|SCB1	gene	taxon:4932	20020705	SGD
YGR108W	SGD	S000003340	CLB1		GO:0051301	SGD_REF:S000124038	IEA	SP_KW:KW-0132	P	B-type cyclin involved in cell cycle progression	YGR108W|SCB1	gene	taxon:4932	20080521	UniProt
YDL155W	SGD	S000002314	CLB3		GO:0000079	SGD_REF:S000058495	TAS		P	B-type cyclin involved in cell cycle progression	YDL155W	gene	taxon:4932	20010119	SGD
YDL155W	SGD	S000002314	CLB3		GO:0000084	SGD_REF:S000044336|PMID:1427070	IGI		P	B-type cyclin involved in cell cycle progression	YDL155W	gene	taxon:4932	20040726	SGD
YDL155W	SGD	S000002314	CLB3		GO:0000084	SGD_REF:S000044336|PMID:1427070	IMP		P	B-type cyclin involved in cell cycle progression	YDL155W	gene	taxon:4932	20040726	SGD
YDL155W	SGD	S000002314	CLB3		GO:0000086	SGD_REF:S000044336|PMID:1427070	IGI		P	B-type cyclin involved in cell cycle progression	YDL155W	gene	taxon:4932	20010118	SGD
YDL155W	SGD	S000002314	CLB3		GO:0000086	SGD_REF:S000044336|PMID:1427070	IMP		P	B-type cyclin involved in cell cycle progression	YDL155W	gene	taxon:4932	20010118	SGD
YDL155W	SGD	S000002314	CLB3		GO:0005634	SGD_REF:S000074185|PMID:14562095	IDA		C	B-type cyclin involved in cell cycle progression	YDL155W	gene	taxon:4932	20031028	SGD
YDL155W	SGD	S000002314	CLB3		GO:0005634	SGD_REF:S000124036	IEA	InterPro:IPR004367	C	B-type cyclin involved in cell cycle progression	YDL155W	gene	taxon:4932	20080521	UniProt
YDL155W	SGD	S000002314	CLB3		GO:0005634	SGD_REF:S000074146|PMID:12972503	IDA		C	B-type cyclin involved in cell cycle progression	YDL155W	gene	taxon:4932	20050602	SGD
YDL155W	SGD	S000002314	CLB3		GO:0005737	SGD_REF:S000074185|PMID:14562095	IDA		C	B-type cyclin involved in cell cycle progression	YDL155W	gene	taxon:4932	20031028	SGD
YDL155W	SGD	S000002314	CLB3		GO:0005737	SGD_REF:S000074146|PMID:12972503	IDA		C	B-type cyclin involved in cell cycle progression	YDL155W	gene	taxon:4932	20050602	SGD
YDL155W	SGD	S000002314	CLB3		GO:0007049	SGD_REF:S000124038	IEA	SP_KW:KW-0131	P	B-type cyclin involved in cell cycle progression	YDL155W	gene	taxon:4932	20080521	UniProt
YDL155W	SGD	S000002314	CLB3		GO:0007067	SGD_REF:S000124038	IEA	SP_KW:KW-0498	P	B-type cyclin involved in cell cycle progression	YDL155W	gene	taxon:4932	20080521	UniProt
YDL155W	SGD	S000002314	CLB3		GO:0016538	SGD_REF:S000058495	TAS		F	B-type cyclin involved in cell cycle progression	YDL155W	gene	taxon:4932	20020208	SGD
YDL155W	SGD	S000002314	CLB3		GO:0051301	SGD_REF:S000124038	IEA	SP_KW:KW-0132	P	B-type cyclin involved in cell cycle progression	YDL155W	gene	taxon:4932	20080521	UniProt
YLR210W	SGD	S000004200	CLB4		GO:0000079	SGD_REF:S000058495	TAS		P	B-type cyclin involved in cell cycle progression	YLR210W	gene	taxon:4932	20010119	SGD
YLR210W	SGD	S000004200	CLB4		GO:0000084	SGD_REF:S000044336|PMID:1427070	IGI		P	B-type cyclin involved in cell cycle progression	YLR210W	gene	taxon:4932	20040726	SGD
YLR210W	SGD	S000004200	CLB4		GO:0000084	SGD_REF:S000044336|PMID:1427070	IMP		P	B-type cyclin involved in cell cycle progression	YLR210W	gene	taxon:4932	20040726	SGD
YLR210W	SGD	S000004200	CLB4		GO:0000086	SGD_REF:S000044336|PMID:1427070	IMP		P	B-type cyclin involved in cell cycle progression	YLR210W	gene	taxon:4932	20010118	SGD
YLR210W	SGD	S000004200	CLB4		GO:0000086	SGD_REF:S000044336|PMID:1427070	IGI		P	B-type cyclin involved in cell cycle progression	YLR210W	gene	taxon:4932	20010118	SGD
YLR210W	SGD	S000004200	CLB4		GO:0005634	SGD_REF:S000074185|PMID:14562095	IDA		C	B-type cyclin involved in cell cycle progression	YLR210W	gene	taxon:4932	20031028	SGD
YLR210W	SGD	S000004200	CLB4		GO:0005634	SGD_REF:S000124036	IEA	InterPro:IPR004367	C	B-type cyclin involved in cell cycle progression	YLR210W	gene	taxon:4932	20080521	UniProt
YLR210W	SGD	S000004200	CLB4		GO:0005634	SGD_REF:S000074146|PMID:12972503	IDA		C	B-type cyclin involved in cell cycle progression	YLR210W	gene	taxon:4932	20050602	SGD
YLR210W	SGD	S000004200	CLB4		GO:0005737	SGD_REF:S000074146|PMID:12972503	IDA		C	B-type cyclin involved in cell cycle progression	YLR210W	gene	taxon:4932	20050602	SGD
YLR210W	SGD	S000004200	CLB4	colocalizes_with	GO:0005816	SGD_REF:S000074185|PMID:14562095	IDA		C	B-type cyclin involved in cell cycle progression	YLR210W	gene	taxon:4932	20031028	SGD
YLR210W	SGD	S000004200	CLB4		GO:0007049	SGD_REF:S000124038	IEA	SP_KW:KW-0131	P	B-type cyclin involved in cell cycle progression	YLR210W	gene	taxon:4932	20080521	UniProt
YLR210W	SGD	S000004200	CLB4		GO:0007067	SGD_REF:S000124038	IEA	SP_KW:KW-0498	P	B-type cyclin involved in cell cycle progression	YLR210W	gene	taxon:4932	20080521	UniProt
YLR210W	SGD	S000004200	CLB4		GO:0016538	SGD_REF:S000058495	TAS		F	B-type cyclin involved in cell cycle progression	YLR210W	gene	taxon:4932	20020208	SGD
YLR210W	SGD	S000004200	CLB4		GO:0051301	SGD_REF:S000124038	IEA	SP_KW:KW-0132	P	B-type cyclin involved in cell cycle progression	YLR210W	gene	taxon:4932	20080521	UniProt
YPR120C	SGD	S000006324	CLB5		GO:0000079	SGD_REF:S000058495	TAS		P	B-type cyclin involved in DNA replication during S phase	YPR120C	gene	taxon:4932	20010119	SGD
YPR120C	SGD	S000006324	CLB5		GO:0000082	SGD_REF:S000049552|PMID:8319908	IMP		P	B-type cyclin involved in DNA replication during S phase	YPR120C	gene	taxon:4932	20010118	SGD
YPR120C	SGD	S000006324	CLB5		GO:0000082	SGD_REF:S000049552|PMID:8319908	IEP		P	B-type cyclin involved in DNA replication during S phase	YPR120C	gene	taxon:4932	20010118	SGD
YPR120C	SGD	S000006324	CLB5		GO:0000086	SGD_REF:S000049552|PMID:8319908	IMP		P	B-type cyclin involved in DNA replication during S phase	YPR120C	gene	taxon:4932	20020710	SGD
YPR120C	SGD	S000006324	CLB5		GO:0000086	SGD_REF:S000049552|PMID:8319908	IEP		P	B-type cyclin involved in DNA replication during S phase	YPR120C	gene	taxon:4932	20020710	SGD
YPR120C	SGD	S000006324	CLB5		GO:0005634	SGD_REF:S000062289|PMID:10848575	IDA		C	B-type cyclin involved in DNA replication during S phase	YPR120C	gene	taxon:4932	20020710	SGD
YPR120C	SGD	S000006324	CLB5		GO:0005634	SGD_REF:S000124036	IEA	InterPro:IPR004367	C	B-type cyclin involved in DNA replication during S phase	YPR120C	gene	taxon:4932	20080521	UniProt
YPR120C	SGD	S000006324	CLB5		GO:0006279	SGD_REF:S000053528|PMID:9732268	IGI		P	B-type cyclin involved in DNA replication during S phase	YPR120C	gene	taxon:4932	20020710	SGD
YPR120C	SGD	S000006324	CLB5		GO:0006279	SGD_REF:S000053528|PMID:9732268	IMP		P	B-type cyclin involved in DNA replication during S phase	YPR120C	gene	taxon:4932	20020710	SGD
YPR120C	SGD	S000006324	CLB5		GO:0007049	SGD_REF:S000124038	IEA	SP_KW:KW-0131	P	B-type cyclin involved in DNA replication during S phase	YPR120C	gene	taxon:4932	20080521	UniProt
YPR120C	SGD	S000006324	CLB5		GO:0007090	SGD_REF:S000049552|PMID:8319908	IMP		P	B-type cyclin involved in DNA replication during S phase	YPR120C	gene	taxon:4932	20060809	SGD
YPR120C	SGD	S000006324	CLB5		GO:0016538	SGD_REF:S000058495	TAS		F	B-type cyclin involved in DNA replication during S phase	YPR120C	gene	taxon:4932	20020208	SGD
YPR120C	SGD	S000006324	CLB5		GO:0045740	SGD_REF:S000049552|PMID:8319908	IMP		P	B-type cyclin involved in DNA replication during S phase	YPR120C	gene	taxon:4932	20060809	SGD
YPR120C	SGD	S000006324	CLB5		GO:0051225	SGD_REF:S000049552|PMID:8319908	IGI		P	B-type cyclin involved in DNA replication during S phase	YPR120C	gene	taxon:4932	20060809	SGD
YPR120C	SGD	S000006324	CLB5		GO:0051225	SGD_REF:S000049552|PMID:8319908	IMP		P	B-type cyclin involved in DNA replication during S phase	YPR120C	gene	taxon:4932	20060809	SGD
YPR120C	SGD	S000006324	CLB5		GO:0051301	SGD_REF:S000124038	IEA	SP_KW:KW-0132	P	B-type cyclin involved in DNA replication during S phase	YPR120C	gene	taxon:4932	20080521	UniProt
YGR109C	SGD	S000003341	CLB6		GO:0000079	SGD_REF:S000058495	TAS		P	B-type cyclin involved in DNA replication during S phase	YGR109C	gene	taxon:4932	20010119	SGD
YGR109C	SGD	S000003341	CLB6		GO:0000082	SGD_REF:S000049552|PMID:8319908	IGI		P	B-type cyclin involved in DNA replication during S phase	YGR109C	gene	taxon:4932	20010118	SGD
YGR109C	SGD	S000003341	CLB6		GO:0005575	SGD_REF:S000069584	ND		C	B-type cyclin involved in DNA replication during S phase	YGR109C	gene	taxon:4932	20010119	SGD
YGR109C	SGD	S000003341	CLB6		GO:0005634	SGD_REF:S000124036	IEA	InterPro:IPR004367	C	B-type cyclin involved in DNA replication during S phase	YGR109C	gene	taxon:4932	20080521	UniProt
YGR109C	SGD	S000003341	CLB6		GO:0006279	SGD_REF:S000053528|PMID:9732268	IGI		P	B-type cyclin involved in DNA replication during S phase	YGR109C	gene	taxon:4932	20020710	SGD
YGR109C	SGD	S000003341	CLB6		GO:0006279	SGD_REF:S000053528|PMID:9732268	IMP		P	B-type cyclin involved in DNA replication during S phase	YGR109C	gene	taxon:4932	20020710	SGD
YGR109C	SGD	S000003341	CLB6		GO:0007049	SGD_REF:S000124038	IEA	SP_KW:KW-0131	P	B-type cyclin involved in DNA replication during S phase	YGR109C	gene	taxon:4932	20080521	UniProt
YGR109C	SGD	S000003341	CLB6		GO:0007090	SGD_REF:S000049552|PMID:8319908	IMP		P	B-type cyclin involved in DNA replication during S phase	YGR109C	gene	taxon:4932	20060809	SGD
YGR109C	SGD	S000003341	CLB6		GO:0016538	SGD_REF:S000049552|PMID:8319908	IEP		F	B-type cyclin involved in DNA replication during S phase	YGR109C	gene	taxon:4932	20020208	SGD
YGR109C	SGD	S000003341	CLB6		GO:0016538	SGD_REF:S000049552|PMID:8319908	IMP		F	B-type cyclin involved in DNA replication during S phase	YGR109C	gene	taxon:4932	20020208	SGD
YGR109C	SGD	S000003341	CLB6		GO:0045740	SGD_REF:S000049552|PMID:8319908	IMP		P	B-type cyclin involved in DNA replication during S phase	YGR109C	gene	taxon:4932	20060809	SGD
YGR109C	SGD	S000003341	CLB6		GO:0051301	SGD_REF:S000124038	IEA	SP_KW:KW-0132	P	B-type cyclin involved in DNA replication during S phase	YGR109C	gene	taxon:4932	20080521	UniProt
YNL225C	SGD	S000005169	CNM67		GO:0005200	SGD_REF:S000047788|PMID:9585415	IPI		F	Component of the spindle pole body outer plaque	YNL225C	gene	taxon:4932	20010118	SGD
YNL225C	SGD	S000005169	CNM67		GO:0005634	SGD_REF:S000124038	IEA	SP_KW:KW-0539	C	Component of the spindle pole body outer plaque	YNL225C	gene	taxon:4932	20080521	UniProt
YNL225C	SGD	S000005169	CNM67		GO:0005816	SGD_REF:S000047788|PMID:9585415	IDA		C	Component of the spindle pole body outer plaque	YNL225C	gene	taxon:4932	20010118	SGD
YNL225C	SGD	S000005169	CNM67		GO:0005824	SGD_REF:S000061265|PMID:11514632	IDA		C	Component of the spindle pole body outer plaque	YNL225C	gene	taxon:4932	20030321	SGD
YNL225C	SGD	S000005169	CNM67		GO:0007020	SGD_REF:S000058447|PMID:9153752	IPI		P	Component of the spindle pole body outer plaque	YNL225C	gene	taxon:4932	20010118	SGD
YNL225C	SGD	S000005169	CNM67		GO:0007049	SGD_REF:S000124038	IEA	SP_KW:KW-0131	P	Component of the spindle pole body outer plaque	YNL225C	gene	taxon:4932	20080521	UniProt
YNL225C	SGD	S000005169	CNM67		GO:0007052	SGD_REF:S000053982|PMID:9571234	IMP		P	Component of the spindle pole body outer plaque	YNL225C	gene	taxon:4932	20050509	SGD
YNL225C	SGD	S000005169	CNM67		GO:0007052	SGD_REF:S000041561|PMID:10749924	IMP		P	Component of the spindle pole body outer plaque	YNL225C	gene	taxon:4932	20050509	SGD
YNL225C	SGD	S000005169	CNM67		GO:0007126	SGD_REF:S000124038	IEA	SP_KW:KW-0469	P	Component of the spindle pole body outer plaque	YNL225C	gene	taxon:4932	20080521	UniProt
YNL225C	SGD	S000005169	CNM67		GO:0030435	SGD_REF:S000124038	IEA	SP_KW:KW-0749	P	Component of the spindle pole body outer plaque	YNL225C	gene	taxon:4932	20080521	UniProt
YNL225C	SGD	S000005169	CNM67		GO:0051301	SGD_REF:S000124038	IEA	SP_KW:KW-0132	P	Component of the spindle pole body outer plaque	YNL225C	gene	taxon:4932	20080521	UniProt
YJR109C	SGD	S000003870	CPA2		GO:0000166	SGD_REF:S000124038	IEA	SP_KW:KW-0547	F	Large subunit of carbamoyl phosphate synthetase, which catalyzes a step in the synthesis of citrulline, an arginine precursor	YJR109C	gene	taxon:4932	20080521	UniProt
YJR109C	SGD	S000003870	CPA2		GO:0003824	SGD_REF:S000124036	IEA	InterPro:IPR011761|InterPro:IPR013817|InterPro:IPR005479|InterPro:IPR016185|InterPro:IPR005481|InterPro:IPR013816	F	Large subunit of carbamoyl phosphate synthetase, which catalyzes a step in the synthesis of citrulline, an arginine precursor	YJR109C	gene	taxon:4932	20080521	UniProt
YJR109C	SGD	S000003870	CPA2		GO:0004086	SGD_REF:S000124036	IEA	InterPro:IPR005480|InterPro:IPR005483|InterPro:IPR006275	F	Large subunit of carbamoyl phosphate synthetase, which catalyzes a step in the synthesis of citrulline, an arginine precursor	YJR109C	gene	taxon:4932	20080521	UniProt
YJR109C	SGD	S000003870	CPA2		GO:0004088	SGD_REF:S000057270|PMID:6358221	ISS		F	Large subunit of carbamoyl phosphate synthetase, which catalyzes a step in the synthesis of citrulline, an arginine precursor	YJR109C	gene	taxon:4932	20010118	SGD
YJR109C	SGD	S000003870	CPA2		GO:0004088	SGD_REF:S000124037	IEA	EC:6.3.5.5	F	Large subunit of carbamoyl phosphate synthetase, which catalyzes a step in the synthesis of citrulline, an arginine precursor	YJR109C	gene	taxon:4932	20080521	UniProt
YJR109C	SGD	S000003870	CPA2		GO:0004088	SGD_REF:S000057270|PMID:6358221	IMP		F	Large subunit of carbamoyl phosphate synthetase, which catalyzes a step in the synthesis of citrulline, an arginine precursor	YJR109C	gene	taxon:4932	20010118	SGD
YJR109C	SGD	S000003870	CPA2		GO:0005524	SGD_REF:S000124036	IEA	InterPro:IPR011761|InterPro:IPR005479|InterPro:IPR016185|InterPro:IPR013816|InterPro:IPR013817	F	Large subunit of carbamoyl phosphate synthetase, which catalyzes a step in the synthesis of citrulline, an arginine precursor	YJR109C	gene	taxon:4932	20080521	UniProt
YJR109C	SGD	S000003870	CPA2		GO:0005524	SGD_REF:S000124038	IEA	SP_KW:KW-0067	F	Large subunit of carbamoyl phosphate synthetase, which catalyzes a step in the synthesis of citrulline, an arginine precursor	YJR109C	gene	taxon:4932	20080521	UniProt
YJR109C	SGD	S000003870	CPA2		GO:0005737	SGD_REF:S000124038	IEA	SP_KW:KW-0963	C	Large subunit of carbamoyl phosphate synthetase, which catalyzes a step in the synthesis of citrulline, an arginine precursor	YJR109C	gene	taxon:4932	20080521	UniProt
YJR109C	SGD	S000003870	CPA2		GO:0005737	SGD_REF:S000125578	IEA	SP_SL:SL-0086	C	Large subunit of carbamoyl phosphate synthetase, which catalyzes a step in the synthesis of citrulline, an arginine precursor	YJR109C	gene	taxon:4932	20080521	UniProt
YJR109C	SGD	S000003870	CPA2		GO:0005951	SGD_REF:S000057270|PMID:6358221	ISS		C	Large subunit of carbamoyl phosphate synthetase, which catalyzes a step in the synthesis of citrulline, an arginine precursor	YJR109C	gene	taxon:4932	20050126	SGD
YJR109C	SGD	S000003870	CPA2		GO:0006526	SGD_REF:S000056736|PMID:205532	TAS		P	Large subunit of carbamoyl phosphate synthetase, which catalyzes a step in the synthesis of citrulline, an arginine precursor	YJR109C	gene	taxon:4932	20010118	SGD
YJR109C	SGD	S000003870	CPA2		GO:0006526	SGD_REF:S000124038	IEA	SP_KW:KW-0055	P	Large subunit of carbamoyl phosphate synthetase, which catalyzes a step in the synthesis of citrulline, an arginine precursor	YJR109C	gene	taxon:4932	20080521	UniProt
YJR109C	SGD	S000003870	CPA2		GO:0006807	SGD_REF:S000124036	IEA	InterPro:IPR005480|InterPro:IPR005483|InterPro:IPR006275	P	Large subunit of carbamoyl phosphate synthetase, which catalyzes a step in the synthesis of citrulline, an arginine precursor	YJR109C	gene	taxon:4932	20080521	UniProt
YJR109C	SGD	S000003870	CPA2		GO:0008152	SGD_REF:S000124036	IEA	InterPro:IPR005479|InterPro:IPR005481	P	Large subunit of carbamoyl phosphate synthetase, which catalyzes a step in the synthesis of citrulline, an arginine precursor	YJR109C	gene	taxon:4932	20080521	UniProt
YJR109C	SGD	S000003870	CPA2		GO:0008652	SGD_REF:S000124038	IEA	SP_KW:KW-0028	P	Large subunit of carbamoyl phosphate synthetase, which catalyzes a step in the synthesis of citrulline, an arginine precursor	YJR109C	gene	taxon:4932	20080521	UniProt
YJR109C	SGD	S000003870	CPA2		GO:0016874	SGD_REF:S000124038	IEA	SP_KW:KW-0436	F	Large subunit of carbamoyl phosphate synthetase, which catalyzes a step in the synthesis of citrulline, an arginine precursor	YJR109C	gene	taxon:4932	20080521	UniProt
YJR109C	SGD	S000003870	CPA2		GO:0030145	SGD_REF:S000124038	IEA	SP_KW:KW-0464	F	Large subunit of carbamoyl phosphate synthetase, which catalyzes a step in the synthesis of citrulline, an arginine precursor	YJR109C	gene	taxon:4932	20080521	UniProt
YJR109C	SGD	S000003870	CPA2		GO:0046872	SGD_REF:S000124038	IEA	SP_KW:KW-0479	F	Large subunit of carbamoyl phosphate synthetase, which catalyzes a step in the synthesis of citrulline, an arginine precursor	YJR109C	gene	taxon:4932	20080521	UniProt
YOR100C	SGD	S000005626	CRC1		GO:0005476	SGD_REF:S000053576|PMID:10545096	IDA		F	Mitochondrial inner membrane carnitine transporter, required for carnitine-dependent transport of acetyl-CoA from peroxisomes to mitochondria during fatty acid beta-oxidation	YOR100C	gene	taxon:4932	20010118	SGD
YOR100C	SGD	S000005626	CRC1		GO:0005488	SGD_REF:S000124036	IEA	InterPro:IPR001993	F	Mitochondrial inner membrane carnitine transporter, required for carnitine-dependent transport of acetyl-CoA from peroxisomes to mitochondria during fatty acid beta-oxidation	YOR100C	gene	taxon:4932	20080521	UniProt
YOR100C	SGD	S000005626	CRC1		GO:0005739	SGD_REF:S000069459|PMID:11914276	IDA		C	Mitochondrial inner membrane carnitine transporter, required for carnitine-dependent transport of acetyl-CoA from peroxisomes to mitochondria during fatty acid beta-oxidation	YOR100C	gene	taxon:4932	20020507	SGD
YOR100C	SGD	S000005626	CRC1		GO:0005739	SGD_REF:S000124038	IEA	SP_KW:KW-0496	C	Mitochondrial inner membrane carnitine transporter, required for carnitine-dependent transport of acetyl-CoA from peroxisomes to mitochondria during fatty acid beta-oxidation	YOR100C	gene	taxon:4932	20080521	UniProt
YOR100C	SGD	S000005626	CRC1		GO:0005739	SGD_REF:S000117178|PMID:16823961	IDA		C	Mitochondrial inner membrane carnitine transporter, required for carnitine-dependent transport of acetyl-CoA from peroxisomes to mitochondria during fatty acid beta-oxidation	YOR100C	gene	taxon:4932	20061212	SGD
YOR100C	SGD	S000005626	CRC1		GO:0005739	SGD_REF:S000075100|PMID:14576278	IDA		C	Mitochondrial inner membrane carnitine transporter, required for carnitine-dependent transport of acetyl-CoA from peroxisomes to mitochondria during fatty acid beta-oxidation	YOR100C	gene	taxon:4932	20040924	SGD
YOR100C	SGD	S000005626	CRC1		GO:0005743	SGD_REF:S000053576|PMID:10545096	IDA		C	Mitochondrial inner membrane carnitine transporter, required for carnitine-dependent transport of acetyl-CoA from peroxisomes to mitochondria during fatty acid beta-oxidation	YOR100C	gene	taxon:4932	20010118	SGD
YOR100C	SGD	S000005626	CRC1		GO:0005743	SGD_REF:S000125578	IEA	SP_SL:SL-0168	C	Mitochondrial inner membrane carnitine transporter, required for carnitine-dependent transport of acetyl-CoA from peroxisomes to mitochondria during fatty acid beta-oxidation	YOR100C	gene	taxon:4932	20080521	UniProt
YOR100C	SGD	S000005626	CRC1		GO:0006631	SGD_REF:S000053576|PMID:10545096	IDA		P	Mitochondrial inner membrane carnitine transporter, required for carnitine-dependent transport of acetyl-CoA from peroxisomes to mitochondria during fatty acid beta-oxidation	YOR100C	gene	taxon:4932	20010118	SGD
YOR100C	SGD	S000005626	CRC1		GO:0006810	SGD_REF:S000124036	IEA	InterPro:IPR001993	P	Mitochondrial inner membrane carnitine transporter, required for carnitine-dependent transport of acetyl-CoA from peroxisomes to mitochondria during fatty acid beta-oxidation	YOR100C	gene	taxon:4932	20080521	UniProt
YOR100C	SGD	S000005626	CRC1		GO:0006810	SGD_REF:S000124038	IEA	SP_KW:KW-0813	P	Mitochondrial inner membrane carnitine transporter, required for carnitine-dependent transport of acetyl-CoA from peroxisomes to mitochondria during fatty acid beta-oxidation	YOR100C	gene	taxon:4932	20080521	UniProt
YOR100C	SGD	S000005626	CRC1		GO:0016020	SGD_REF:S000124036	IEA	InterPro:IPR001993	C	Mitochondrial inner membrane carnitine transporter, required for carnitine-dependent transport of acetyl-CoA from peroxisomes to mitochondria during fatty acid beta-oxidation	YOR100C	gene	taxon:4932	20080521	UniProt
YOR100C	SGD	S000005626	CRC1		GO:0016020	SGD_REF:S000124038	IEA	SP_KW:KW-0472|SP_KW:KW-0397	C	Mitochondrial inner membrane carnitine transporter, required for carnitine-dependent transport of acetyl-CoA from peroxisomes to mitochondria during fatty acid beta-oxidation	YOR100C	gene	taxon:4932	20080521	UniProt
YOR100C	SGD	S000005626	CRC1		GO:0016021	SGD_REF:S000124038	IEA	SP_KW:KW-0812	C	Mitochondrial inner membrane carnitine transporter, required for carnitine-dependent transport of acetyl-CoA from peroxisomes to mitochondria during fatty acid beta-oxidation	YOR100C	gene	taxon:4932	20080521	UniProt
YLR213C	SGD	S000004203	CRR1		GO:0004553	SGD_REF:S000124036	IEA	InterPro:IPR008264|InterPro:IPR000757	F	Putative glycoside hydrolase of the spore wall envelope	YLR213C	gene	taxon:4932	20080521	UniProt
YLR213C	SGD	S000004203	CRR1		GO:0005576	SGD_REF:S000124038	IEA	SP_KW:KW-0964	C	Putative glycoside hydrolase of the spore wall envelope	YLR213C	gene	taxon:4932	20080521	UniProt
YLR213C	SGD	S000004203	CRR1		GO:0005618	SGD_REF:S000124038	IEA	SP_KW:KW-0134	C	Putative glycoside hydrolase of the spore wall envelope	YLR213C	gene	taxon:4932	20080521	UniProt
YLR213C	SGD	S000004203	CRR1		GO:0005619	SGD_REF:S000077523|PMID:15470107	IDA		C	Putative glycoside hydrolase of the spore wall envelope	YLR213C	gene	taxon:4932	20050914	SGD
YLR213C	SGD	S000004203	CRR1		GO:0005975	SGD_REF:S000124036	IEA	InterPro:IPR008264|InterPro:IPR000757	P	Putative glycoside hydrolase of the spore wall envelope	YLR213C	gene	taxon:4932	20080521	UniProt
YLR213C	SGD	S000004203	CRR1		GO:0007047	SGD_REF:S000124038	IEA	SP_KW:KW-0961	P	Putative glycoside hydrolase of the spore wall envelope	YLR213C	gene	taxon:4932	20080521	UniProt
YLR213C	SGD	S000004203	CRR1		GO:0008152	SGD_REF:S000124038	IEA	SP_KW:KW-0326	P	Putative glycoside hydrolase of the spore wall envelope	YLR213C	gene	taxon:4932	20080521	UniProt
YLR213C	SGD	S000004203	CRR1		GO:0016787	SGD_REF:S000124038	IEA	SP_KW:KW-0378	F	Putative glycoside hydrolase of the spore wall envelope	YLR213C	gene	taxon:4932	20080521	UniProt
YLR213C	SGD	S000004203	CRR1		GO:0016798	SGD_REF:S000124038	IEA	SP_KW:KW-0326	F	Putative glycoside hydrolase of the spore wall envelope	YLR213C	gene	taxon:4932	20080521	UniProt
YLR213C	SGD	S000004203	CRR1		GO:0016810	SGD_REF:S000077523|PMID:15470107	ISS		F	Putative glycoside hydrolase of the spore wall envelope	YLR213C	gene	taxon:4932	20050914	SGD
YLR213C	SGD	S000004203	CRR1		GO:0030435	SGD_REF:S000124038	IEA	SP_KW:KW-0749	P	Putative glycoside hydrolase of the spore wall envelope	YLR213C	gene	taxon:4932	20080521	UniProt
YLR213C	SGD	S000004203	CRR1		GO:0030476	SGD_REF:S000077523|PMID:15470107	IMP		P	Putative glycoside hydrolase of the spore wall envelope	YLR213C	gene	taxon:4932	20050914	SGD
YLR394W	SGD	S000004386	CST9		GO:0000228	SGD_REF:S000041926|PMID:10943844	IDA		C	SUMO E3 ligase	YLR394W|ZIP3	gene	taxon:4932	20031001	SGD
YLR394W	SGD	S000004386	CST9		GO:0005694	SGD_REF:S000124038	IEA	SP_KW:KW-0158	C	SUMO E3 ligase	YLR394W|ZIP3	gene	taxon:4932	20080521	UniProt
YLR394W	SGD	S000004386	CST9		GO:0006281	SGD_REF:S000124038	IEA	SP_KW:KW-0234	P	SUMO E3 ligase	YLR394W|ZIP3	gene	taxon:4932	20080521	UniProt
YLR394W	SGD	S000004386	CST9		GO:0006974	SGD_REF:S000124038	IEA	SP_KW:KW-0227	P	SUMO E3 ligase	YLR394W|ZIP3	gene	taxon:4932	20080521	UniProt
YLR394W	SGD	S000004386	CST9		GO:0007126	SGD_REF:S000124038	IEA	SP_KW:KW-0469	P	SUMO E3 ligase	YLR394W|ZIP3	gene	taxon:4932	20080521	UniProt
YLR394W	SGD	S000004386	CST9		GO:0007129	SGD_REF:S000081371|PMID:15805472	IGI		P	SUMO E3 ligase	YLR394W|ZIP3	gene	taxon:4932	20050802	SGD
YLR394W	SGD	S000004386	CST9		GO:0007129	SGD_REF:S000081371|PMID:15805472	IMP		P	SUMO E3 ligase	YLR394W|ZIP3	gene	taxon:4932	20050802	SGD
YLR394W	SGD	S000004386	CST9		GO:0007130	SGD_REF:S000041926|PMID:10943844	IMP		P	SUMO E3 ligase	YLR394W|ZIP3	gene	taxon:4932	20031001	SGD
YLR394W	SGD	S000004386	CST9		GO:0007130	SGD_REF:S000117274|PMID:16847351	IMP		P	SUMO E3 ligase	YLR394W|ZIP3	gene	taxon:4932	20060817	SGD
YLR394W	SGD	S000004386	CST9		GO:0007130	SGD_REF:S000041926|PMID:10943844	IPI		P	SUMO E3 ligase	YLR394W|ZIP3	gene	taxon:4932	20031001	SGD
YLR394W	SGD	S000004386	CST9		GO:0008270	SGD_REF:S000124036	IEA	InterPro:IPR004181	F	SUMO E3 ligase	YLR394W|ZIP3	gene	taxon:4932	20080521	UniProt
YLR394W	SGD	S000004386	CST9		GO:0016925	SGD_REF:S000117274|PMID:16847351	IDA		P	SUMO E3 ligase	YLR394W|ZIP3	gene	taxon:4932	20060817	SGD
YLR394W	SGD	S000004386	CST9		GO:0016925	SGD_REF:S000117274|PMID:16847351	IMP		P	SUMO E3 ligase	YLR394W|ZIP3	gene	taxon:4932	20060817	SGD
YLR394W	SGD	S000004386	CST9		GO:0019789	SGD_REF:S000117274|PMID:16847351	IDA		F	SUMO E3 ligase	YLR394W|ZIP3	gene	taxon:4932	20060817	SGD
YLR394W	SGD	S000004386	CST9		GO:0019789	SGD_REF:S000117274|PMID:16847351	IMP		F	SUMO E3 ligase	YLR394W|ZIP3	gene	taxon:4932	20060817	SGD
YDR256C	SGD	S000002664	CTA1		GO:0000302	SGD_REF:S000081937|PMID:15893481	IMP		P	Catalase A, breaks down hydrogen peroxide in the peroxisomal matrix formed by acyl-CoA oxidase (Pox1p) during fatty acid beta-oxidation	YDR256C	gene	taxon:4932	20061208	SGD
YDR256C	SGD	S000002664	CTA1		GO:0001315	SGD_REF:S000062455|PMID:10705040	IGI	SGD:S000003320	P	Catalase A, breaks down hydrogen peroxide in the peroxisomal matrix formed by acyl-CoA oxidase (Pox1p) during fatty acid beta-oxidation	YDR256C	gene	taxon:4932	20080610	SGD
YDR256C	SGD	S000002664	CTA1		GO:0001315	SGD_REF:S000062455|PMID:10705040	IMP		P	Catalase A, breaks down hydrogen peroxide in the peroxisomal matrix formed by acyl-CoA oxidase (Pox1p) during fatty acid beta-oxidation	YDR256C	gene	taxon:4932	20080610	SGD
YDR256C	SGD	S000002664	CTA1		GO:0004096	SGD_REF:S000040719|PMID:3897793	IGI	SGD:S000003320	F	Catalase A, breaks down hydrogen peroxide in the peroxisomal matrix formed by acyl-CoA oxidase (Pox1p) during fatty acid beta-oxidation	YDR256C	gene	taxon:4932	20080610	SGD
YDR256C	SGD	S000002664	CTA1		GO:0004096	SGD_REF:S000040719|PMID:3897793	IMP		F	Catalase A, breaks down hydrogen peroxide in the peroxisomal matrix formed by acyl-CoA oxidase (Pox1p) during fatty acid beta-oxidation	YDR256C	gene	taxon:4932	20080610	SGD
YDR256C	SGD	S000002664	CTA1		GO:0004096	SGD_REF:S000062453|PMID:9931255	IDA		F	Catalase A, breaks down hydrogen peroxide in the peroxisomal matrix formed by acyl-CoA oxidase (Pox1p) during fatty acid beta-oxidation	YDR256C	gene	taxon:4932	20080610	SGD
YDR256C	SGD	S000002664	CTA1		GO:0004096	SGD_REF:S000124036	IEA	InterPro:IPR002226|InterPro:IPR011614	F	Catalase A, breaks down hydrogen peroxide in the peroxisomal matrix formed by acyl-CoA oxidase (Pox1p) during fatty acid beta-oxidation	YDR256C	gene	taxon:4932	20080521	UniProt
YDR256C	SGD	S000002664	CTA1		GO:0004096	SGD_REF:S000124037	IEA	EC:1.11.1.6	F	Catalase A, breaks down hydrogen peroxide in the peroxisomal matrix formed by acyl-CoA oxidase (Pox1p) during fatty acid beta-oxidation	YDR256C	gene	taxon:4932	20080521	UniProt
YDR256C	SGD	S000002664	CTA1		GO:0004601	SGD_REF:S000124038	IEA	SP_KW:KW-0575	F	Catalase A, breaks down hydrogen peroxide in the peroxisomal matrix formed by acyl-CoA oxidase (Pox1p) during fatty acid beta-oxidation	YDR256C	gene	taxon:4932	20080521	UniProt
YDR256C	SGD	S000002664	CTA1		GO:0005506	SGD_REF:S000124038	IEA	SP_KW:KW-0408	F	Catalase A, breaks down hydrogen peroxide in the peroxisomal matrix formed by acyl-CoA oxidase (Pox1p) during fatty acid beta-oxidation	YDR256C	gene	taxon:4932	20080521	UniProt
YDR256C	SGD	S000002664	CTA1		GO:0005759	SGD_REF:S000077411|PMID:14998369	IDA		C	Catalase A, breaks down hydrogen peroxide in the peroxisomal matrix formed by acyl-CoA oxidase (Pox1p) during fatty acid beta-oxidation	YDR256C	gene	taxon:4932	20080610	SGD
YDR256C	SGD	S000002664	CTA1		GO:0005777	SGD_REF:S000124038	IEA	SP_KW:KW-0576	C	Catalase A, breaks down hydrogen peroxide in the peroxisomal matrix formed by acyl-CoA oxidase (Pox1p) during fatty acid beta-oxidation	YDR256C	gene	taxon:4932	20080521	UniProt
YDR256C	SGD	S000002664	CTA1		GO:0005777	SGD_REF:S000125578	IEA	SP_SL:SL-0204	C	Catalase A, breaks down hydrogen peroxide in the peroxisomal matrix formed by acyl-CoA oxidase (Pox1p) during fatty acid beta-oxidation	YDR256C	gene	taxon:4932	20080521	UniProt
YDR256C	SGD	S000002664	CTA1		GO:0005782	SGD_REF:S000074978|PMID:1986244	IDA		C	Catalase A, breaks down hydrogen peroxide in the peroxisomal matrix formed by acyl-CoA oxidase (Pox1p) during fatty acid beta-oxidation	YDR256C	gene	taxon:4932	20080610	SGD
YDR256C	SGD	S000002664	CTA1		GO:0006800	SGD_REF:S000043370|PMID:8798765	IEP		P	Catalase A, breaks down hydrogen peroxide in the peroxisomal matrix formed by acyl-CoA oxidase (Pox1p) during fatty acid beta-oxidation	YDR256C	gene	taxon:4932	20080610	SGD
YDR256C	SGD	S000002664	CTA1		GO:0006979	SGD_REF:S000124036	IEA	InterPro:IPR002226|InterPro:IPR011614	P	Catalase A, breaks down hydrogen peroxide in the peroxisomal matrix formed by acyl-CoA oxidase (Pox1p) during fatty acid beta-oxidation	YDR256C	gene	taxon:4932	20080521	UniProt
YDR256C	SGD	S000002664	CTA1		GO:0016491	SGD_REF:S000124038	IEA	SP_KW:KW-0560	F	Catalase A, breaks down hydrogen peroxide in the peroxisomal matrix formed by acyl-CoA oxidase (Pox1p) during fatty acid beta-oxidation	YDR256C	gene	taxon:4932	20080521	UniProt
YDR256C	SGD	S000002664	CTA1		GO:0042744	SGD_REF:S000124038	IEA	SP_KW:KW-0376	P	Catalase A, breaks down hydrogen peroxide in the peroxisomal matrix formed by acyl-CoA oxidase (Pox1p) during fatty acid beta-oxidation	YDR256C	gene	taxon:4932	20080521	UniProt
YDR256C	SGD	S000002664	CTA1		GO:0042744	SGD_REF:S000040719|PMID:3897793	IGI	SGD:S000003320	P	Catalase A, breaks down hydrogen peroxide in the peroxisomal matrix formed by acyl-CoA oxidase (Pox1p) during fatty acid beta-oxidation	YDR256C	gene	taxon:4932	20080610	SGD
YDR256C	SGD	S000002664	CTA1		GO:0042744	SGD_REF:S000040719|PMID:3897793	IMP		P	Catalase A, breaks down hydrogen peroxide in the peroxisomal matrix formed by acyl-CoA oxidase (Pox1p) during fatty acid beta-oxidation	YDR256C	gene	taxon:4932	20080610	SGD
YDR256C	SGD	S000002664	CTA1		GO:0042744	SGD_REF:S000062453|PMID:9931255	IDA		P	Catalase A, breaks down hydrogen peroxide in the peroxisomal matrix formed by acyl-CoA oxidase (Pox1p) during fatty acid beta-oxidation	YDR256C	gene	taxon:4932	20080610	SGD
YDR256C	SGD	S000002664	CTA1		GO:0046872	SGD_REF:S000124038	IEA	SP_KW:KW-0479	F	Catalase A, breaks down hydrogen peroxide in the peroxisomal matrix formed by acyl-CoA oxidase (Pox1p) during fatty acid beta-oxidation	YDR256C	gene	taxon:4932	20080521	UniProt
YDR256C	SGD	S000002664	CTA1		GO:0055114	SGD_REF:S000124038	IEA	SP_KW:KW-0560	P	Catalase A, breaks down hydrogen peroxide in the peroxisomal matrix formed by acyl-CoA oxidase (Pox1p) during fatty acid beta-oxidation	YDR256C	gene	taxon:4932	20080521	UniProt
YDR371W	SGD	S000002779	CTS2		GO:0000272	SGD_REF:S000124038	IEA	SP_KW:KW-0624	P	Sporulation-specific chitinase	YDR371W	gene	taxon:4932	20080521	UniProt
YDR371W	SGD	S000002779	CTS2		GO:0003674	SGD_REF:S000069584	ND		F	Sporulation-specific chitinase	YDR371W	gene	taxon:4932	20021003	SGD
YDR371W	SGD	S000002779	CTS2		GO:0003824	SGD_REF:S000124036	IEA	InterPro:IPR013781	F	Sporulation-specific chitinase	YDR371W	gene	taxon:4932	20080521	UniProt
YDR371W	SGD	S000002779	CTS2		GO:0004553	SGD_REF:S000124036	IEA	InterPro:IPR001223|InterPro:IPR001579	F	Sporulation-specific chitinase	YDR371W	gene	taxon:4932	20080521	UniProt
YDR371W	SGD	S000002779	CTS2		GO:0004568	SGD_REF:S000124036	IEA	InterPro:IPR011583	F	Sporulation-specific chitinase	YDR371W	gene	taxon:4932	20080521	UniProt
YDR371W	SGD	S000002779	CTS2		GO:0004568	SGD_REF:S000124037	IEA	EC:3.2.1.14	F	Sporulation-specific chitinase	YDR371W	gene	taxon:4932	20080521	UniProt
YDR371W	SGD	S000002779	CTS2		GO:0005576	SGD_REF:S000124038	IEA	SP_KW:KW-0964	C	Sporulation-specific chitinase	YDR371W	gene	taxon:4932	20080521	UniProt
YDR371W	SGD	S000002779	CTS2		GO:0005576	SGD_REF:S000125578	IEA	SP_SL:SL-0243	C	Sporulation-specific chitinase	YDR371W	gene	taxon:4932	20080521	UniProt
YDR371W	SGD	S000002779	CTS2		GO:0005737	SGD_REF:S000074185|PMID:14562095	IDA		C	Sporulation-specific chitinase	YDR371W	gene	taxon:4932	20031028	SGD
YDR371W	SGD	S000002779	CTS2		GO:0005975	SGD_REF:S000124036	IEA	InterPro:IPR013781|InterPro:IPR001223|InterPro:IPR001579	P	Sporulation-specific chitinase	YDR371W	gene	taxon:4932	20080521	UniProt
YDR371W	SGD	S000002779	CTS2		GO:0005975	SGD_REF:S000124038	IEA	SP_KW:KW-0119	P	Sporulation-specific chitinase	YDR371W	gene	taxon:4932	20080521	UniProt
YDR371W	SGD	S000002779	CTS2		GO:0006032	SGD_REF:S000124036	IEA	InterPro:IPR011583	P	Sporulation-specific chitinase	YDR371W	gene	taxon:4932	20080521	UniProt
YDR371W	SGD	S000002779	CTS2		GO:0006032	SGD_REF:S000124038	IEA	SP_KW:KW-0146	P	Sporulation-specific chitinase	YDR371W	gene	taxon:4932	20080521	UniProt
YDR371W	SGD	S000002779	CTS2		GO:0008150	SGD_REF:S000069584	ND		P	Sporulation-specific chitinase	YDR371W	gene	taxon:4932	20021003	SGD
YDR371W	SGD	S000002779	CTS2		GO:0008152	SGD_REF:S000124038	IEA	SP_KW:KW-0326	P	Sporulation-specific chitinase	YDR371W	gene	taxon:4932	20080521	UniProt
YDR371W	SGD	S000002779	CTS2		GO:0016787	SGD_REF:S000124038	IEA	SP_KW:KW-0378	F	Sporulation-specific chitinase	YDR371W	gene	taxon:4932	20080521	UniProt
YDR371W	SGD	S000002779	CTS2		GO:0016798	SGD_REF:S000124038	IEA	SP_KW:KW-0326	F	Sporulation-specific chitinase	YDR371W	gene	taxon:4932	20080521	UniProt
YDR371W	SGD	S000002779	CTS2		GO:0030435	SGD_REF:S000124038	IEA	SP_KW:KW-0749	P	Sporulation-specific chitinase	YDR371W	gene	taxon:4932	20080521	UniProt
YDR371W	SGD	S000002779	CTS2		GO:0043169	SGD_REF:S000124036	IEA	InterPro:IPR013781	F	Sporulation-specific chitinase	YDR371W	gene	taxon:4932	20080521	UniProt
YGR088W	SGD	S000003320	CTT1		GO:0000302	SGD_REF:S000081937|PMID:15893481	IMP		P	Cytosolic catalase T, has a role in protection from oxidative damage by hydrogen peroxide	YGR088W|SPS101	gene	taxon:4932	20061208	SGD
YGR088W	SGD	S000003320	CTT1		GO:0004096	SGD_REF:S000053472|PMID:3536508	ISS		F	Cytosolic catalase T, has a role in protection from oxidative damage by hydrogen peroxide	YGR088W|SPS101	gene	taxon:4932	20010118	SGD
YGR088W	SGD	S000003320	CTT1		GO:0004096	SGD_REF:S000124036	IEA	InterPro:IPR002226|InterPro:IPR011614	F	Cytosolic catalase T, has a role in protection from oxidative damage by hydrogen peroxide	YGR088W|SPS101	gene	taxon:4932	20080521	UniProt
YGR088W	SGD	S000003320	CTT1		GO:0004096	SGD_REF:S000124037	IEA	EC:1.11.1.6	F	Cytosolic catalase T, has a role in protection from oxidative damage by hydrogen peroxide	YGR088W|SPS101	gene	taxon:4932	20080521	UniProt
YGR088W	SGD	S000003320	CTT1		GO:0004601	SGD_REF:S000124038	IEA	SP_KW:KW-0575	F	Cytosolic catalase T, has a role in protection from oxidative damage by hydrogen peroxide	YGR088W|SPS101	gene	taxon:4932	20080521	UniProt
YGR088W	SGD	S000003320	CTT1		GO:0005506	SGD_REF:S000124038	IEA	SP_KW:KW-0408	F	Cytosolic catalase T, has a role in protection from oxidative damage by hydrogen peroxide	YGR088W|SPS101	gene	taxon:4932	20080521	UniProt
YGR088W	SGD	S000003320	CTT1		GO:0005737	SGD_REF:S000042983|PMID:2542766	TAS		C	Cytosolic catalase T, has a role in protection from oxidative damage by hydrogen peroxide	YGR088W|SPS101	gene	taxon:4932	20030212	SGD
YGR088W	SGD	S000003320	CTT1		GO:0005737	SGD_REF:S000124038	IEA	SP_KW:KW-0963	C	Cytosolic catalase T, has a role in protection from oxidative damage by hydrogen peroxide	YGR088W|SPS101	gene	taxon:4932	20080521	UniProt
YGR088W	SGD	S000003320	CTT1		GO:0005737	SGD_REF:S000125578	IEA	SP_SL:SL-0086	C	Cytosolic catalase T, has a role in protection from oxidative damage by hydrogen peroxide	YGR088W|SPS101	gene	taxon:4932	20080521	UniProt
YGR088W	SGD	S000003320	CTT1		GO:0006950	SGD_REF:S000052868|PMID:2061315	IDA		P	Cytosolic catalase T, has a role in protection from oxidative damage by hydrogen peroxide	YGR088W|SPS101	gene	taxon:4932	20010118	SGD
YGR088W	SGD	S000003320	CTT1		GO:0006979	SGD_REF:S000124036	IEA	InterPro:IPR002226|InterPro:IPR011614	P	Cytosolic catalase T, has a role in protection from oxidative damage by hydrogen peroxide	YGR088W|SPS101	gene	taxon:4932	20080521	UniProt
YGR088W	SGD	S000003320	CTT1		GO:0009409	SGD_REF:S000073700|PMID:12859956	IEP		P	Cytosolic catalase T, has a role in protection from oxidative damage by hydrogen peroxide	YGR088W|SPS101	gene	taxon:4932	20061212	SGD
YGR088W	SGD	S000003320	CTT1		GO:0016491	SGD_REF:S000124038	IEA	SP_KW:KW-0560	F	Cytosolic catalase T, has a role in protection from oxidative damage by hydrogen peroxide	YGR088W|SPS101	gene	taxon:4932	20080521	UniProt
YGR088W	SGD	S000003320	CTT1		GO:0042744	SGD_REF:S000124038	IEA	SP_KW:KW-0376	P	Cytosolic catalase T, has a role in protection from oxidative damage by hydrogen peroxide	YGR088W|SPS101	gene	taxon:4932	20080521	UniProt
YGR088W	SGD	S000003320	CTT1		GO:0046872	SGD_REF:S000124038	IEA	SP_KW:KW-0479	F	Cytosolic catalase T, has a role in protection from oxidative damage by hydrogen peroxide	YGR088W|SPS101	gene	taxon:4932	20080521	UniProt
YGR088W	SGD	S000003320	CTT1		GO:0055114	SGD_REF:S000124038	IEA	SP_KW:KW-0560	P	Cytosolic catalase T, has a role in protection from oxidative damage by hydrogen peroxide	YGR088W|SPS101	gene	taxon:4932	20080521	UniProt
YHR053C	SGD	S000001095	CUP1-1		GO:0005507	SGD_REF:S000043106|PMID:3902832	IDA		F	Metallothionein, binds copper and mediates resistance to high concentrations of copper and cadmium	YHR053C|CUP1	gene	taxon:4932	20020720	SGD
YHR053C	SGD	S000001095	CUP1-1		GO:0005507	SGD_REF:S000124038	IEA	SP_KW:KW-0186	F	Metallothionein, binds copper and mediates resistance to high concentrations of copper and cadmium	YHR053C|CUP1	gene	taxon:4932	20080521	UniProt
YHR053C	SGD	S000001095	CUP1-1		GO:0005829	SGD_REF:S000054957|PMID:3308865	IDA		C	Metallothionein, binds copper and mediates resistance to high concentrations of copper and cadmium	YHR053C|CUP1	gene	taxon:4932	20020722	SGD
YHR053C	SGD	S000001095	CUP1-1		GO:0046688	SGD_REF:S000062486|PMID:6370791	IMP		P	Metallothionein, binds copper and mediates resistance to high concentrations of copper and cadmium	YHR053C|CUP1	gene	taxon:4932	20021107	SGD
YHR053C	SGD	S000001095	CUP1-1		GO:0046872	SGD_REF:S000124038	IEA	SP_KW:KW-0479|SP_KW:KW-0480	F	Metallothionein, binds copper and mediates resistance to high concentrations of copper and cadmium	YHR053C|CUP1	gene	taxon:4932	20080521	UniProt
YHR053C	SGD	S000001095	CUP1-1		GO:0046872	SGD_REF:S000124036	IEA	InterPro:IPR017854	F	Metallothionein, binds copper and mediates resistance to high concentrations of copper and cadmium	YHR053C|CUP1	gene	taxon:4932	20080521	UniProt
YKL096W	SGD	S000001579	CWP1		GO:0005199	SGD_REF:S000042960|PMID:7768807	IDA		F	Cell wall mannoprotein, linked to a beta-1,3- and beta-1,6-glucan heteropolymer through a phosphodiester bond	YKL096W|YJU1	gene	taxon:4932	20020726	SGD
YKL096W	SGD	S000001579	CWP1		GO:0005576	SGD_REF:S000124038	IEA	SP_KW:KW-0964	C	Cell wall mannoprotein, linked to a beta-1,3- and beta-1,6-glucan heteropolymer through a phosphodiester bond	YKL096W|YJU1	gene	taxon:4932	20080521	UniProt
YKL096W	SGD	S000001579	CWP1		GO:0005618	SGD_REF:S000124038	IEA	SP_KW:KW-0134	C	Cell wall mannoprotein, linked to a beta-1,3- and beta-1,6-glucan heteropolymer through a phosphodiester bond	YKL096W|YJU1	gene	taxon:4932	20080521	UniProt
YKL096W	SGD	S000001579	CWP1		GO:0005621	SGD_REF:S000115397|PMID:16672383	IDA		C	Cell wall mannoprotein, linked to a beta-1,3- and beta-1,6-glucan heteropolymer through a phosphodiester bond	YKL096W|YJU1	gene	taxon:4932	20061020	SGD
YKL096W	SGD	S000001579	CWP1		GO:0005886	SGD_REF:S000125578	IEA	SP_SL:SL-0039	C	Cell wall mannoprotein, linked to a beta-1,3- and beta-1,6-glucan heteropolymer through a phosphodiester bond	YKL096W|YJU1	gene	taxon:4932	20080521	UniProt
YKL096W	SGD	S000001579	CWP1		GO:0007047	SGD_REF:S000042960|PMID:7768807	IDA		P	Cell wall mannoprotein, linked to a beta-1,3- and beta-1,6-glucan heteropolymer through a phosphodiester bond	YKL096W|YJU1	gene	taxon:4932	20020726	SGD
YKL096W	SGD	S000001579	CWP1		GO:0007047	SGD_REF:S000042960|PMID:7768807	IMP		P	Cell wall mannoprotein, linked to a beta-1,3- and beta-1,6-glucan heteropolymer through a phosphodiester bond	YKL096W|YJU1	gene	taxon:4932	20020726	SGD
YKL096W	SGD	S000001579	CWP1		GO:0009277	SGD_REF:S000053854|PMID:9335273	IDA		C	Cell wall mannoprotein, linked to a beta-1,3- and beta-1,6-glucan heteropolymer through a phosphodiester bond	YKL096W|YJU1	gene	taxon:4932	20020726	SGD
YKL096W	SGD	S000001579	CWP1		GO:0009277	SGD_REF:S000081097|PMID:15781460	IDA		C	Cell wall mannoprotein, linked to a beta-1,3- and beta-1,6-glucan heteropolymer through a phosphodiester bond	YKL096W|YJU1	gene	taxon:4932	20050601	SGD
YKL096W	SGD	S000001579	CWP1		GO:0016020	SGD_REF:S000124038	IEA	SP_KW:KW-0472	C	Cell wall mannoprotein, linked to a beta-1,3- and beta-1,6-glucan heteropolymer through a phosphodiester bond	YKL096W|YJU1	gene	taxon:4932	20080521	UniProt
YKL096W	SGD	S000001579	CWP1		GO:0031225	SGD_REF:S000124038	IEA	SP_KW:KW-0336	C	Cell wall mannoprotein, linked to a beta-1,3- and beta-1,6-glucan heteropolymer through a phosphodiester bond	YKL096W|YJU1	gene	taxon:4932	20080521	UniProt
YKL096W	SGD	S000001956	CWP2		GO:0005199	SGD_REF:S000042960|PMID:7768807	IDA		F	Covalently linked cell wall mannoprotein, major constituent of the cell wall	YKL096W-A|LPR1|YKL097W-A	gene	taxon:4932	20020726	SGD
YKL096W	SGD	S000001956	CWP2		GO:0005576	SGD_REF:S000124038	IEA	SP_KW:KW-0964	C	Covalently linked cell wall mannoprotein, major constituent of the cell wall	YKL096W-A|LPR1|YKL097W-A	gene	taxon:4932	20080521	UniProt
YKL096W	SGD	S000001956	CWP2		GO:0005618	SGD_REF:S000124038	IEA	SP_KW:KW-0134	C	Covalently linked cell wall mannoprotein, major constituent of the cell wall	YKL096W-A|LPR1|YKL097W-A	gene	taxon:4932	20080521	UniProt
YKL096W	SGD	S000001956	CWP2		GO:0005886	SGD_REF:S000125578	IEA	SP_SL:SL-0039	C	Covalently linked cell wall mannoprotein, major constituent of the cell wall	YKL096W-A|LPR1|YKL097W-A	gene	taxon:4932	20080521	UniProt
YKL096W	SGD	S000001956	CWP2		GO:0006885	SGD_REF:S000059420|PMID:11126778	IGI		P	Covalently linked cell wall mannoprotein, major constituent of the cell wall	YKL096W-A|LPR1|YKL097W-A	gene	taxon:4932	20030124	SGD
YKL096W	SGD	S000001956	CWP2		GO:0007047	SGD_REF:S000042960|PMID:7768807	IDA		P	Covalently linked cell wall mannoprotein, major constituent of the cell wall	YKL096W-A|LPR1|YKL097W-A	gene	taxon:4932	20020726	SGD
YKL096W	SGD	S000001956	CWP2		GO:0007047	SGD_REF:S000042960|PMID:7768807	IMP		P	Covalently linked cell wall mannoprotein, major constituent of the cell wall	YKL096W-A|LPR1|YKL097W-A	gene	taxon:4932	20020726	SGD
YKL096W	SGD	S000001956	CWP2		GO:0009277	SGD_REF:S000069752|PMID:11956747	IDA		C	Covalently linked cell wall mannoprotein, major constituent of the cell wall	YKL096W-A|LPR1|YKL097W-A	gene	taxon:4932	20020613	SGD
YKL096W	SGD	S000001956	CWP2		GO:0016020	SGD_REF:S000124038	IEA	SP_KW:KW-0472	C	Covalently linked cell wall mannoprotein, major constituent of the cell wall	YKL096W-A|LPR1|YKL097W-A	gene	taxon:4932	20080521	UniProt
YKL096W	SGD	S000001956	CWP2		GO:0031225	SGD_REF:S000124038	IEA	SP_KW:KW-0336	C	Covalently linked cell wall mannoprotein, major constituent of the cell wall	YKL096W-A|LPR1|YKL097W-A	gene	taxon:4932	20080521	UniProt
YBR233W	SGD	S000007595	DAD3		GO:0000775	SGD_REF:S000124038	IEA	SP_KW:KW-0137	C	Essential subunit of the Dam1 complex (aka DASH complex), couples kinetochores to the force produced by MT depolymerization thereby aiding in chromosome segregation	YBR233W-A	gene	taxon:4932	20080521	UniProt
YBR233W	SGD	S000007595	DAD3		GO:0000776	SGD_REF:S000071581|PMID:12408861	IDA		C	Essential subunit of the Dam1 complex (aka DASH complex), couples kinetochores to the force produced by MT depolymerization thereby aiding in chromosome segregation	YBR233W-A	gene	taxon:4932	20030423	SGD
YBR233W	SGD	S000007595	DAD3		GO:0000777	SGD_REF:S000125578	IEA	SP_SL:SL-0149	C	Essential subunit of the Dam1 complex (aka DASH complex), couples kinetochores to the force produced by MT depolymerization thereby aiding in chromosome segregation	YBR233W-A	gene	taxon:4932	20080521	UniProt
YBR233W	SGD	S000007595	DAD3		GO:0005515	SGD_REF:S000071581|PMID:12408861	IDA		F	Essential subunit of the Dam1 complex (aka DASH complex), couples kinetochores to the force produced by MT depolymerization thereby aiding in chromosome segregation	YBR233W-A	gene	taxon:4932	20030423	SGD
YBR233W	SGD	S000007595	DAD3		GO:0005634	SGD_REF:S000124038	IEA	SP_KW:KW-0539	C	Essential subunit of the Dam1 complex (aka DASH complex), couples kinetochores to the force produced by MT depolymerization thereby aiding in chromosome segregation	YBR233W-A	gene	taxon:4932	20080521	UniProt
YBR233W	SGD	S000007595	DAD3		GO:0005634	SGD_REF:S000125578	IEA	SP_SL:SL-0191	C	Essential subunit of the Dam1 complex (aka DASH complex), couples kinetochores to the force produced by MT depolymerization thereby aiding in chromosome segregation	YBR233W-A	gene	taxon:4932	20080521	UniProt
YBR233W	SGD	S000007595	DAD3		GO:0005819	SGD_REF:S000071581|PMID:12408861	IDA		C	Essential subunit of the Dam1 complex (aka DASH complex), couples kinetochores to the force produced by MT depolymerization thereby aiding in chromosome segregation	YBR233W-A	gene	taxon:4932	20030423	SGD
YBR233W	SGD	S000007595	DAD3		GO:0005819	SGD_REF:S000125578	IEA	SP_SL:SL-0251	C	Essential subunit of the Dam1 complex (aka DASH complex), couples kinetochores to the force produced by MT depolymerization thereby aiding in chromosome segregation	YBR233W-A	gene	taxon:4932	20080521	UniProt
YBR233W	SGD	S000007595	DAD3		GO:0005874	SGD_REF:S000124038	IEA	SP_KW:KW-0493	C	Essential subunit of the Dam1 complex (aka DASH complex), couples kinetochores to the force produced by MT depolymerization thereby aiding in chromosome segregation	YBR233W-A	gene	taxon:4932	20080521	UniProt
YBR233W	SGD	S000007595	DAD3		GO:0007049	SGD_REF:S000124038	IEA	SP_KW:KW-0131	P	Essential subunit of the Dam1 complex (aka DASH complex), couples kinetochores to the force produced by MT depolymerization thereby aiding in chromosome segregation	YBR233W-A	gene	taxon:4932	20080521	UniProt
YBR233W	SGD	S000007595	DAD3		GO:0007059	SGD_REF:S000124038	IEA	SP_KW:KW-0159	P	Essential subunit of the Dam1 complex (aka DASH complex), couples kinetochores to the force produced by MT depolymerization thereby aiding in chromosome segregation	YBR233W-A	gene	taxon:4932	20080521	UniProt
YBR233W	SGD	S000007595	DAD3		GO:0007067	SGD_REF:S000071581|PMID:12408861	IMP		P	Essential subunit of the Dam1 complex (aka DASH complex), couples kinetochores to the force produced by MT depolymerization thereby aiding in chromosome segregation	YBR233W-A	gene	taxon:4932	20030423	SGD
YBR233W	SGD	S000007595	DAD3		GO:0007067	SGD_REF:S000124038	IEA	SP_KW:KW-0498	P	Essential subunit of the Dam1 complex (aka DASH complex), couples kinetochores to the force produced by MT depolymerization thereby aiding in chromosome segregation	YBR233W-A	gene	taxon:4932	20080521	UniProt
YBR233W	SGD	S000007595	DAD3		GO:0030472	SGD_REF:S000080667|PMID:15664196	IPI		P	Essential subunit of the Dam1 complex (aka DASH complex), couples kinetochores to the force produced by MT depolymerization thereby aiding in chromosome segregation	YBR233W-A	gene	taxon:4932	20050425	SGD
YBR233W	SGD	S000007595	DAD3		GO:0030472	SGD_REF:S000080444|PMID:15640796	IPI		P	Essential subunit of the Dam1 complex (aka DASH complex), couples kinetochores to the force produced by MT depolymerization thereby aiding in chromosome segregation	YBR233W-A	gene	taxon:4932	20050425	SGD
YBR233W	SGD	S000007595	DAD3		GO:0031110	SGD_REF:S000080667|PMID:15664196	IPI		P	Essential subunit of the Dam1 complex (aka DASH complex), couples kinetochores to the force produced by MT depolymerization thereby aiding in chromosome segregation	YBR233W-A	gene	taxon:4932	20050328	SGD
YBR233W	SGD	S000007595	DAD3		GO:0031110	SGD_REF:S000080667|PMID:15664196	IDA		P	Essential subunit of the Dam1 complex (aka DASH complex), couples kinetochores to the force produced by MT depolymerization thereby aiding in chromosome segregation	YBR233W-A	gene	taxon:4932	20050328	SGD
YBR233W	SGD	S000007595	DAD3		GO:0042729	SGD_REF:S000080667|PMID:15664196	IDA		C	Essential subunit of the Dam1 complex (aka DASH complex), couples kinetochores to the force produced by MT depolymerization thereby aiding in chromosome segregation	YBR233W-A	gene	taxon:4932	20050328	SGD
YBR233W	SGD	S000007595	DAD3		GO:0042729	SGD_REF:S000080667|PMID:15664196	IPI		C	Essential subunit of the Dam1 complex (aka DASH complex), couples kinetochores to the force produced by MT depolymerization thereby aiding in chromosome segregation	YBR233W-A	gene	taxon:4932	20050328	SGD
YBR233W	SGD	S000007595	DAD3		GO:0042729	SGD_REF:S000080444|PMID:15640796	IPI		C	Essential subunit of the Dam1 complex (aka DASH complex), couples kinetochores to the force produced by MT depolymerization thereby aiding in chromosome segregation	YBR233W-A	gene	taxon:4932	20050328	SGD
YBR233W	SGD	S000007595	DAD3		GO:0042729	SGD_REF:S000080444|PMID:15640796	IDA		C	Essential subunit of the Dam1 complex (aka DASH complex), couples kinetochores to the force produced by MT depolymerization thereby aiding in chromosome segregation	YBR233W-A	gene	taxon:4932	20050328	SGD
YBR233W	SGD	S000007595	DAD3		GO:0051301	SGD_REF:S000124038	IEA	SP_KW:KW-0132	P	Essential subunit of the Dam1 complex (aka DASH complex), couples kinetochores to the force produced by MT depolymerization thereby aiding in chromosome segregation	YBR233W-A	gene	taxon:4932	20080521	UniProt
YIR029W	SGD	S000001468	DAL2		GO:0000256	SGD_REF:S000050699|PMID:1916277	IMP		P	Allantoicase, converts allantoate to urea and ureidoglycolate in the second step of allantoin degradation	YIR029W|ALC1	gene	taxon:4932	20020927	SGD
YIR029W	SGD	S000001468	DAL2		GO:0004037	SGD_REF:S000050699|PMID:1916277	ISS		F	Allantoicase, converts allantoate to urea and ureidoglycolate in the second step of allantoin degradation	YIR029W|ALC1	gene	taxon:4932	20020927	SGD
YIR029W	SGD	S000001468	DAL2		GO:0004037	SGD_REF:S000124036	IEA	InterPro:IPR005164|InterPro:IPR015908	F	Allantoicase, converts allantoate to urea and ureidoglycolate in the second step of allantoin degradation	YIR029W|ALC1	gene	taxon:4932	20080521	UniProt
YIR029W	SGD	S000001468	DAL2		GO:0004037	SGD_REF:S000124037	IEA	EC:3.5.3.4	F	Allantoicase, converts allantoate to urea and ureidoglycolate in the second step of allantoin degradation	YIR029W|ALC1	gene	taxon:4932	20080521	UniProt
YIR029W	SGD	S000001468	DAL2		GO:0005575	SGD_REF:S000069584	ND		C	Allantoicase, converts allantoate to urea and ureidoglycolate in the second step of allantoin degradation	YIR029W|ALC1	gene	taxon:4932	20020927	SGD
YIR029W	SGD	S000001468	DAL2		GO:0006144	SGD_REF:S000124038	IEA	SP_KW:KW-0659	P	Allantoicase, converts allantoate to urea and ureidoglycolate in the second step of allantoin degradation	YIR029W|ALC1	gene	taxon:4932	20080521	UniProt
YIR029W	SGD	S000001468	DAL2		GO:0016787	SGD_REF:S000124038	IEA	SP_KW:KW-0378	F	Allantoicase, converts allantoate to urea and ureidoglycolate in the second step of allantoin degradation	YIR029W|ALC1	gene	taxon:4932	20080521	UniProt
YJR152W	SGD	S000003913	DAL5		GO:0005215	SGD_REF:S000124036	IEA	InterPro:IPR004744	F	Allantoin permease	YJR152W|UREP1	gene	taxon:4932	20080521	UniProt
YJR152W	SGD	S000003913	DAL5		GO:0005886	SGD_REF:S000049030|PMID:3275614	ISS		C	Allantoin permease	YJR152W|UREP1	gene	taxon:4932	20020919	SGD
YJR152W	SGD	S000003913	DAL5		GO:0005886	SGD_REF:S000049030|PMID:3275614	IMP		C	Allantoin permease	YJR152W|UREP1	gene	taxon:4932	20020919	SGD
YJR152W	SGD	S000003913	DAL5		GO:0006810	SGD_REF:S000124036	IEA	InterPro:IPR004744	P	Allantoin permease	YJR152W|UREP1	gene	taxon:4932	20080521	UniProt
YJR152W	SGD	S000003913	DAL5		GO:0006810	SGD_REF:S000124038	IEA	SP_KW:KW-0813	P	Allantoin permease	YJR152W|UREP1	gene	taxon:4932	20080521	UniProt
YJR152W	SGD	S000003913	DAL5		GO:0015124	SGD_REF:S000049030|PMID:3275614	ISS		F	Allantoin permease	YJR152W|UREP1	gene	taxon:4932	20020801	SGD
YJR152W	SGD	S000003913	DAL5		GO:0015124	SGD_REF:S000049030|PMID:3275614	IMP		F	Allantoin permease	YJR152W|UREP1	gene	taxon:4932	20020801	SGD
YJR152W	SGD	S000003913	DAL5		GO:0015719	SGD_REF:S000049030|PMID:3275614	IMP		P	Allantoin permease	YJR152W|UREP1	gene	taxon:4932	20020801	SGD
YJR152W	SGD	S000003913	DAL5		GO:0016020	SGD_REF:S000124038	IEA	SP_KW:KW-0472	C	Allantoin permease	YJR152W|UREP1	gene	taxon:4932	20080521	UniProt
YJR152W	SGD	S000003913	DAL5		GO:0016020	SGD_REF:S000125578	IEA	SP_SL:SL-0162	C	Allantoin permease	YJR152W|UREP1	gene	taxon:4932	20080521	UniProt
YJR152W	SGD	S000003913	DAL5		GO:0016021	SGD_REF:S000124036	IEA	InterPro:IPR004744	C	Allantoin permease	YJR152W|UREP1	gene	taxon:4932	20080521	UniProt
YJR152W	SGD	S000003913	DAL5		GO:0016021	SGD_REF:S000124038	IEA	SP_KW:KW-0812	C	Allantoin permease	YJR152W|UREP1	gene	taxon:4932	20080521	UniProt
YJR152W	SGD	S000003913	DAL5		GO:0042936	SGD_REF:S000123853|PMID:17693598	IGI	SGD:S000001801	F	Allantoin permease	YJR152W|UREP1	gene	taxon:4932	20070924	SGD
YJR152W	SGD	S000003913	DAL5		GO:0042936	SGD_REF:S000123853|PMID:17693598	IMP		F	Allantoin permease	YJR152W|UREP1	gene	taxon:4932	20070924	SGD
YJR152W	SGD	S000003913	DAL5		GO:0042938	SGD_REF:S000123853|PMID:17693598	IGI	SGD:S000001801	P	Allantoin permease	YJR152W|UREP1	gene	taxon:4932	20070924	SGD
YJR152W	SGD	S000003913	DAL5		GO:0042938	SGD_REF:S000123853|PMID:17693598	IMP		P	Allantoin permease	YJR152W|UREP1	gene	taxon:4932	20070924	SGD
YKR034W	SGD	S000001742	DAL80		GO:0003677	SGD_REF:S000124038	IEA	SP_KW:KW-0238	F	Negative regulator of genes in multiple nitrogen degradation pathways	YKR034W|UGA43	gene	taxon:4932	20080521	UniProt
YKR034W	SGD	S000001742	DAL80		GO:0003700	SGD_REF:S000061171|PMID:11443099	TAS		F	Negative regulator of genes in multiple nitrogen degradation pathways	YKR034W|UGA43	gene	taxon:4932	20020930	SGD
YKR034W	SGD	S000001742	DAL80		GO:0003700	SGD_REF:S000053664|PMID:8045902	IDA		F	Negative regulator of genes in multiple nitrogen degradation pathways	YKR034W|UGA43	gene	taxon:4932	20050117	SGD
YKR034W	SGD	S000001742	DAL80		GO:0003700	SGD_REF:S000124036	IEA	InterPro:IPR000679|InterPro:IPR013088	F	Negative regulator of genes in multiple nitrogen degradation pathways	YKR034W|UGA43	gene	taxon:4932	20080521	UniProt
YKR034W	SGD	S000001742	DAL80		GO:0005634	SGD_REF:S000061171|PMID:11443099	IDA		C	Negative regulator of genes in multiple nitrogen degradation pathways	YKR034W|UGA43	gene	taxon:4932	20020930	SGD
YKR034W	SGD	S000001742	DAL80		GO:0005634	SGD_REF:S000124036	IEA	InterPro:IPR000679	C	Negative regulator of genes in multiple nitrogen degradation pathways	YKR034W|UGA43	gene	taxon:4932	20080521	UniProt
YKR034W	SGD	S000001742	DAL80		GO:0005634	SGD_REF:S000124038	IEA	SP_KW:KW-0539	C	Negative regulator of genes in multiple nitrogen degradation pathways	YKR034W|UGA43	gene	taxon:4932	20080521	UniProt
YKR034W	SGD	S000001742	DAL80		GO:0005634	SGD_REF:S000125578	IEA	SP_SL:SL-0191	C	Negative regulator of genes in multiple nitrogen degradation pathways	YKR034W|UGA43	gene	taxon:4932	20080521	UniProt
YKR034W	SGD	S000001742	DAL80		GO:0006350	SGD_REF:S000061171|PMID:11443099	TAS		P	Negative regulator of genes in multiple nitrogen degradation pathways	YKR034W|UGA43	gene	taxon:4932	20020930	SGD
YKR034W	SGD	S000001742	DAL80		GO:0006350	SGD_REF:S000053664|PMID:8045902	IDA		P	Negative regulator of genes in multiple nitrogen degradation pathways	YKR034W|UGA43	gene	taxon:4932	20050117	SGD
YKR034W	SGD	S000001742	DAL80		GO:0006350	SGD_REF:S000124038	IEA	SP_KW:KW-0804	P	Negative regulator of genes in multiple nitrogen degradation pathways	YKR034W|UGA43	gene	taxon:4932	20080521	UniProt
YKR034W	SGD	S000001742	DAL80		GO:0006355	SGD_REF:S000124036	IEA	InterPro:IPR000679|InterPro:IPR013088	P	Negative regulator of genes in multiple nitrogen degradation pathways	YKR034W|UGA43	gene	taxon:4932	20080521	UniProt
YKR034W	SGD	S000001742	DAL80		GO:0006355	SGD_REF:S000124038	IEA	SP_KW:KW-0805	P	Negative regulator of genes in multiple nitrogen degradation pathways	YKR034W|UGA43	gene	taxon:4932	20080521	UniProt
YKR034W	SGD	S000001742	DAL80		GO:0006808	SGD_REF:S000072524|PMID:12489124	IGI		P	Negative regulator of genes in multiple nitrogen degradation pathways	YKR034W|UGA43	gene	taxon:4932	20030214	SGD
YKR034W	SGD	S000001742	DAL80		GO:0006808	SGD_REF:S000072524|PMID:12489124	IMP		P	Negative regulator of genes in multiple nitrogen degradation pathways	YKR034W|UGA43	gene	taxon:4932	20030214	SGD
YKR034W	SGD	S000001742	DAL80		GO:0008270	SGD_REF:S000124036	IEA	InterPro:IPR000679|InterPro:IPR013088	F	Negative regulator of genes in multiple nitrogen degradation pathways	YKR034W|UGA43	gene	taxon:4932	20080521	UniProt
YKR034W	SGD	S000001742	DAL80		GO:0008270	SGD_REF:S000124038	IEA	SP_KW:KW-0862	F	Negative regulator of genes in multiple nitrogen degradation pathways	YKR034W|UGA43	gene	taxon:4932	20080521	UniProt
YKR034W	SGD	S000001742	DAL80		GO:0042128	SGD_REF:S000124038	IEA	SP_KW:KW-0534	P	Negative regulator of genes in multiple nitrogen degradation pathways	YKR034W|UGA43	gene	taxon:4932	20080521	UniProt
YKR034W	SGD	S000001742	DAL80		GO:0043565	SGD_REF:S000124036	IEA	InterPro:IPR000679	F	Negative regulator of genes in multiple nitrogen degradation pathways	YKR034W|UGA43	gene	taxon:4932	20080521	UniProt
YKR034W	SGD	S000001742	DAL80		GO:0046872	SGD_REF:S000124038	IEA	SP_KW:KW-0479	F	Negative regulator of genes in multiple nitrogen degradation pathways	YKR034W|UGA43	gene	taxon:4932	20080521	UniProt
YDL024C	SGD	S000002182	DIA3		GO:0001403	SGD_REF:S000059438|PMID:11063681	IGI		P	Protein of unknown function, involved in invasive and pseudohyphal growth	YDL024C	gene	taxon:4932	20010206	SGD
YDL024C	SGD	S000002182	DIA3		GO:0003993	SGD_REF:S000059438|PMID:11063681	ISS		F	Protein of unknown function, involved in invasive and pseudohyphal growth	YDL024C	gene	taxon:4932	20010206	SGD
YDL024C	SGD	S000002182	DIA3		GO:0003993	SGD_REF:S000124037	IEA	EC:3.1.3.2	F	Protein of unknown function, involved in invasive and pseudohyphal growth	YDL024C	gene	taxon:4932	20080521	UniProt
YDL024C	SGD	S000002182	DIA3		GO:0003993	SGD_REF:S000124036	IEA	InterPro:IPR000560	F	Protein of unknown function, involved in invasive and pseudohyphal growth	YDL024C	gene	taxon:4932	20080521	UniProt
YDL024C	SGD	S000002182	DIA3		GO:0007124	SGD_REF:S000059438|PMID:11063681	IMP		P	Protein of unknown function, involved in invasive and pseudohyphal growth	YDL024C	gene	taxon:4932	20010206	SGD
YDL024C	SGD	S000002182	DIA3		GO:0009277	SGD_REF:S000075303|PMID:11935221	IDA		C	Protein of unknown function, involved in invasive and pseudohyphal growth	YDL024C	gene	taxon:4932	20040114	SGD
YDL024C	SGD	S000002182	DIA3		GO:0016787	SGD_REF:S000124038	IEA	SP_KW:KW-0378	F	Protein of unknown function, involved in invasive and pseudohyphal growth	YDL024C	gene	taxon:4932	20080521	UniProt
YDR263C	SGD	S000002671	DIN7		GO:0003677	SGD_REF:S000124036	IEA	InterPro:IPR008918	F	Mitochondrial nuclease functioning in DNA repair and replication, modulates the stability of the mitochondrial genome, induced by exposure to mutagens, also induced during meiosis at a time nearly coincident with commitment to recombination	YDR263C|DIN3	gene	taxon:4932	20080521	UniProt
YDR263C	SGD	S000002671	DIN7		GO:0003824	SGD_REF:S000124036	IEA	InterPro:IPR008918	F	Mitochondrial nuclease functioning in DNA repair and replication, modulates the stability of the mitochondrial genome, induced by exposure to mutagens, also induced during meiosis at a time nearly coincident with commitment to recombination	YDR263C|DIN3	gene	taxon:4932	20080521	UniProt
YDR263C	SGD	S000002671	DIN7		GO:0004518	SGD_REF:S000043383|PMID:9079876	ISS		F	Mitochondrial nuclease functioning in DNA repair and replication, modulates the stability of the mitochondrial genome, induced by exposure to mutagens, also induced during meiosis at a time nearly coincident with commitment to recombination	YDR263C|DIN3	gene	taxon:4932	20010118	SGD
YDR263C	SGD	S000002671	DIN7		GO:0004518	SGD_REF:S000124036	IEA	InterPro:IPR006084|InterPro:IPR006086|InterPro:IPR006085	F	Mitochondrial nuclease functioning in DNA repair and replication, modulates the stability of the mitochondrial genome, induced by exposure to mutagens, also induced during meiosis at a time nearly coincident with commitment to recombination	YDR263C|DIN3	gene	taxon:4932	20080521	UniProt
YDR263C	SGD	S000002671	DIN7		GO:0004518	SGD_REF:S000124038	IEA	SP_KW:KW-0540	F	Mitochondrial nuclease functioning in DNA repair and replication, modulates the stability of the mitochondrial genome, induced by exposure to mutagens, also induced during meiosis at a time nearly coincident with commitment to recombination	YDR263C|DIN3	gene	taxon:4932	20080521	UniProt
YDR263C	SGD	S000002671	DIN7		GO:0004519	SGD_REF:S000124038	IEA	SP_KW:KW-0255	F	Mitochondrial nuclease functioning in DNA repair and replication, modulates the stability of the mitochondrial genome, induced by exposure to mutagens, also induced during meiosis at a time nearly coincident with commitment to recombination	YDR263C|DIN3	gene	taxon:4932	20080521	UniProt
YDR263C	SGD	S000002671	DIN7		GO:0005634	SGD_REF:S000124038	IEA	SP_KW:KW-0539	C	Mitochondrial nuclease functioning in DNA repair and replication, modulates the stability of the mitochondrial genome, induced by exposure to mutagens, also induced during meiosis at a time nearly coincident with commitment to recombination	YDR263C|DIN3	gene	taxon:4932	20080521	UniProt
YDR263C	SGD	S000002671	DIN7		GO:0005634	SGD_REF:S000124036	IEA	InterPro:IPR008918	C	Mitochondrial nuclease functioning in DNA repair and replication, modulates the stability of the mitochondrial genome, induced by exposure to mutagens, also induced during meiosis at a time nearly coincident with commitment to recombination	YDR263C|DIN3	gene	taxon:4932	20080521	UniProt
YDR263C	SGD	S000002671	DIN7		GO:0005634	SGD_REF:S000125578	IEA	SP_SL:SL-0191	C	Mitochondrial nuclease functioning in DNA repair and replication, modulates the stability of the mitochondrial genome, induced by exposure to mutagens, also induced during meiosis at a time nearly coincident with commitment to recombination	YDR263C|DIN3	gene	taxon:4932	20080521	UniProt
YDR263C	SGD	S000002671	DIN7		GO:0005739	SGD_REF:S000045102|PMID:10628970	IDA		C	Mitochondrial nuclease functioning in DNA repair and replication, modulates the stability of the mitochondrial genome, induced by exposure to mutagens, also induced during meiosis at a time nearly coincident with commitment to recombination	YDR263C|DIN3	gene	taxon:4932	20020212	SGD
YDR263C	SGD	S000002671	DIN7		GO:0006281	SGD_REF:S000043383|PMID:9079876	ISS		P	Mitochondrial nuclease functioning in DNA repair and replication, modulates the stability of the mitochondrial genome, induced by exposure to mutagens, also induced during meiosis at a time nearly coincident with commitment to recombination	YDR263C|DIN3	gene	taxon:4932	20010118	SGD
YDR263C	SGD	S000002671	DIN7		GO:0006281	SGD_REF:S000043383|PMID:9079876	IDA		P	Mitochondrial nuclease functioning in DNA repair and replication, modulates the stability of the mitochondrial genome, induced by exposure to mutagens, also induced during meiosis at a time nearly coincident with commitment to recombination	YDR263C|DIN3	gene	taxon:4932	20010118	SGD
YDR263C	SGD	S000002671	DIN7		GO:0006281	SGD_REF:S000124038	IEA	SP_KW:KW-0234	P	Mitochondrial nuclease functioning in DNA repair and replication, modulates the stability of the mitochondrial genome, induced by exposure to mutagens, also induced during meiosis at a time nearly coincident with commitment to recombination	YDR263C|DIN3	gene	taxon:4932	20080521	UniProt
YDR263C	SGD	S000002671	DIN7		GO:0006281	SGD_REF:S000124036	IEA	InterPro:IPR006084|InterPro:IPR006085|InterPro:IPR006086	P	Mitochondrial nuclease functioning in DNA repair and replication, modulates the stability of the mitochondrial genome, induced by exposure to mutagens, also induced during meiosis at a time nearly coincident with commitment to recombination	YDR263C|DIN3	gene	taxon:4932	20080521	UniProt
YDR263C	SGD	S000002671	DIN7		GO:0006974	SGD_REF:S000124038	IEA	SP_KW:KW-0227	P	Mitochondrial nuclease functioning in DNA repair and replication, modulates the stability of the mitochondrial genome, induced by exposure to mutagens, also induced during meiosis at a time nearly coincident with commitment to recombination	YDR263C|DIN3	gene	taxon:4932	20080521	UniProt
YDR263C	SGD	S000002671	DIN7		GO:0016787	SGD_REF:S000124038	IEA	SP_KW:KW-0378	F	Mitochondrial nuclease functioning in DNA repair and replication, modulates the stability of the mitochondrial genome, induced by exposure to mutagens, also induced during meiosis at a time nearly coincident with commitment to recombination	YDR263C|DIN3	gene	taxon:4932	20080521	UniProt
YDR403W	SGD	S000002811	DIT1		GO:0003824	SGD_REF:S000051816|PMID:8183942	IDA		F	Sporulation-specific enzyme required for spore wall maturation, involved in the production of a soluble LL-dityrosine-containing precursor of the spore wall	YDR403W	gene	taxon:4932	20020716	SGD
YDR403W	SGD	S000002811	DIT1		GO:0005575	SGD_REF:S000069584	ND		C	Sporulation-specific enzyme required for spore wall maturation, involved in the production of a soluble LL-dityrosine-containing precursor of the spore wall	YDR403W	gene	taxon:4932	20020716	SGD
YDR403W	SGD	S000002811	DIT1		GO:0030435	SGD_REF:S000124038	IEA	SP_KW:KW-0749	P	Sporulation-specific enzyme required for spore wall maturation, involved in the production of a soluble LL-dityrosine-containing precursor of the spore wall	YDR403W	gene	taxon:4932	20080521	UniProt
YDR403W	SGD	S000002811	DIT1		GO:0030476	SGD_REF:S000051816|PMID:8183942	IDA		P	Sporulation-specific enzyme required for spore wall maturation, involved in the production of a soluble LL-dityrosine-containing precursor of the spore wall	YDR403W	gene	taxon:4932	20020716	SGD
YDR403W	SGD	S000002811	DIT1		GO:0030476	SGD_REF:S000051816|PMID:8183942	IMP		P	Sporulation-specific enzyme required for spore wall maturation, involved in the production of a soluble LL-dityrosine-containing precursor of the spore wall	YDR403W	gene	taxon:4932	20020716	SGD
YDR402C	SGD	S000002810	DIT2		GO:0004497	SGD_REF:S000124036	IEA	InterPro:IPR001128|InterPro:IPR002401	F	N-formyltyrosine oxidase, sporulation-specific microsomal enzyme involved in the production of N,N-bisformyl dityrosine required for spore wall maturation, homologous to cytochrome P-450s	YDR402C|CYP56	gene	taxon:4932	20080521	UniProt
YDR402C	SGD	S000002810	DIT2		GO:0004497	SGD_REF:S000124038	IEA	SP_KW:KW-0503	F	N-formyltyrosine oxidase, sporulation-specific microsomal enzyme involved in the production of N,N-bisformyl dityrosine required for spore wall maturation, homologous to cytochrome P-450s	YDR402C|CYP56	gene	taxon:4932	20080521	UniProt
YDR402C	SGD	S000002810	DIT2		GO:0005506	SGD_REF:S000124036	IEA	InterPro:IPR001128|InterPro:IPR002401	F	N-formyltyrosine oxidase, sporulation-specific microsomal enzyme involved in the production of N,N-bisformyl dityrosine required for spore wall maturation, homologous to cytochrome P-450s	YDR402C|CYP56	gene	taxon:4932	20080521	UniProt
YDR402C	SGD	S000002810	DIT2		GO:0005506	SGD_REF:S000124038	IEA	SP_KW:KW-0408	F	N-formyltyrosine oxidase, sporulation-specific microsomal enzyme involved in the production of N,N-bisformyl dityrosine required for spore wall maturation, homologous to cytochrome P-450s	YDR402C|CYP56	gene	taxon:4932	20080521	UniProt
YDR402C	SGD	S000002810	DIT2		GO:0005575	SGD_REF:S000069584	ND		C	N-formyltyrosine oxidase, sporulation-specific microsomal enzyme involved in the production of N,N-bisformyl dityrosine required for spore wall maturation, homologous to cytochrome P-450s	YDR402C|CYP56	gene	taxon:4932	20050601	SGD
YDR402C	SGD	S000002810	DIT2		GO:0009055	SGD_REF:S000124036	IEA	InterPro:IPR001128	F	N-formyltyrosine oxidase, sporulation-specific microsomal enzyme involved in the production of N,N-bisformyl dityrosine required for spore wall maturation, homologous to cytochrome P-450s	YDR402C|CYP56	gene	taxon:4932	20080521	UniProt
YDR402C	SGD	S000002810	DIT2		GO:0016491	SGD_REF:S000051816|PMID:8183942	ISS		F	N-formyltyrosine oxidase, sporulation-specific microsomal enzyme involved in the production of N,N-bisformyl dityrosine required for spore wall maturation, homologous to cytochrome P-450s	YDR402C|CYP56	gene	taxon:4932	20050601	SGD
YDR402C	SGD	S000002810	DIT2		GO:0016491	SGD_REF:S000124038	IEA	SP_KW:KW-0560	F	N-formyltyrosine oxidase, sporulation-specific microsomal enzyme involved in the production of N,N-bisformyl dityrosine required for spore wall maturation, homologous to cytochrome P-450s	YDR402C|CYP56	gene	taxon:4932	20080521	UniProt
YDR402C	SGD	S000002810	DIT2		GO:0020037	SGD_REF:S000124036	IEA	InterPro:IPR001128|InterPro:IPR002401	F	N-formyltyrosine oxidase, sporulation-specific microsomal enzyme involved in the production of N,N-bisformyl dityrosine required for spore wall maturation, homologous to cytochrome P-450s	YDR402C|CYP56	gene	taxon:4932	20080521	UniProt
YDR402C	SGD	S000002810	DIT2		GO:0030435	SGD_REF:S000124038	IEA	SP_KW:KW-0749	P	N-formyltyrosine oxidase, sporulation-specific microsomal enzyme involved in the production of N,N-bisformyl dityrosine required for spore wall maturation, homologous to cytochrome P-450s	YDR402C|CYP56	gene	taxon:4932	20080521	UniProt
YDR402C	SGD	S000002810	DIT2		GO:0030476	SGD_REF:S000051816|PMID:8183942	IDA		P	N-formyltyrosine oxidase, sporulation-specific microsomal enzyme involved in the production of N,N-bisformyl dityrosine required for spore wall maturation, homologous to cytochrome P-450s	YDR402C|CYP56	gene	taxon:4932	20020716	SGD
YDR402C	SGD	S000002810	DIT2		GO:0030476	SGD_REF:S000051816|PMID:8183942	IMP		P	N-formyltyrosine oxidase, sporulation-specific microsomal enzyme involved in the production of N,N-bisformyl dityrosine required for spore wall maturation, homologous to cytochrome P-450s	YDR402C|CYP56	gene	taxon:4932	20020716	SGD
YDR402C	SGD	S000002810	DIT2		GO:0046872	SGD_REF:S000124038	IEA	SP_KW:KW-0479	F	N-formyltyrosine oxidase, sporulation-specific microsomal enzyme involved in the production of N,N-bisformyl dityrosine required for spore wall maturation, homologous to cytochrome P-450s	YDR402C|CYP56	gene	taxon:4932	20080521	UniProt
YDR402C	SGD	S000002810	DIT2		GO:0055114	SGD_REF:S000124038	IEA	SP_KW:KW-0560	P	N-formyltyrosine oxidase, sporulation-specific microsomal enzyme involved in the production of N,N-bisformyl dityrosine required for spore wall maturation, homologous to cytochrome P-450s	YDR402C|CYP56	gene	taxon:4932	20080521	UniProt
YNL116W	SGD	S000005060	DMA2		GO:0000132	SGD_REF:S000077036|PMID:15146058	IGI	SGD:S000001157	P	Protein involved in ubiquitin ligation	YNL116W|CHF2	gene	taxon:4932	20040921	SGD
YNL116W	SGD	S000005060	DMA2		GO:0000921	SGD_REF:S000077036|PMID:15146058	IGI		P	Protein involved in ubiquitin ligation	YNL116W|CHF2	gene	taxon:4932	20040921	SGD
YNL116W	SGD	S000005060	DMA2	contributes_to	GO:0004842	SGD_REF:S000125264|PMID:18202552	IDA		F	Protein involved in ubiquitin ligation	YNL116W|CHF2	gene	taxon:4932	20080310	SGD
YNL116W	SGD	S000005060	DMA2		GO:0005737	SGD_REF:S000074185|PMID:14562095	IDA		C	Protein involved in ubiquitin ligation	YNL116W|CHF2	gene	taxon:4932	20031028	SGD
YNL116W	SGD	S000005060	DMA2		GO:0007094	SGD_REF:S000077036|PMID:15146058	IGI	SGD:S000004659	P	Protein involved in ubiquitin ligation	YNL116W|CHF2	gene	taxon:4932	20040921	SGD
YNL116W	SGD	S000005060	DMA2		GO:0008270	SGD_REF:S000124036	IEA	InterPro:IPR001841	F	Protein involved in ubiquitin ligation	YNL116W|CHF2	gene	taxon:4932	20080521	UniProt
YNL116W	SGD	S000005060	DMA2		GO:0008270	SGD_REF:S000124038	IEA	SP_KW:KW-0862	F	Protein involved in ubiquitin ligation	YNL116W|CHF2	gene	taxon:4932	20080521	UniProt
YNL116W	SGD	S000005060	DMA2		GO:0046872	SGD_REF:S000124038	IEA	SP_KW:KW-0479	F	Protein involved in ubiquitin ligation	YNL116W|CHF2	gene	taxon:4932	20080521	UniProt
YNL116W	SGD	S000005060	DMA2		GO:0051865	SGD_REF:S000125264|PMID:18202552	IDA		P	Protein involved in ubiquitin ligation	YNL116W|CHF2	gene	taxon:4932	20080310	SGD
YER179W	SGD	S000000981	DMC1		GO:0000166	SGD_REF:S000124036	IEA	InterPro:IPR003593|InterPro:IPR010995	F	Meiosis-specific protein required for repair of double-strand breaks and pairing between homologous chromosomes	YER179W|ISC2	gene	taxon:4932	20080521	UniProt
YER179W	SGD	S000000981	DMC1		GO:0000166	SGD_REF:S000124038	IEA	SP_KW:KW-0547	F	Meiosis-specific protein required for repair of double-strand breaks and pairing between homologous chromosomes	YER179W|ISC2	gene	taxon:4932	20080521	UniProt
YER179W	SGD	S000000981	DMC1		GO:0000709	SGD_REF:S000046433|PMID:9323140	IMP		P	Meiosis-specific protein required for repair of double-strand breaks and pairing between homologous chromosomes	YER179W|ISC2	gene	taxon:4932	20020814	SGD
YER179W	SGD	S000000981	DMC1		GO:0000794	SGD_REF:S000047546|PMID:1581960	IDA		C	Meiosis-specific protein required for repair of double-strand breaks and pairing between homologous chromosomes	YER179W|ISC2	gene	taxon:4932	20030403	SGD
YER179W	SGD	S000000981	DMC1		GO:0003677	SGD_REF:S000124036	IEA	InterPro:IPR001553|InterPro:IPR011940	F	Meiosis-specific protein required for repair of double-strand breaks and pairing between homologous chromosomes	YER179W|ISC2	gene	taxon:4932	20080521	UniProt
YER179W	SGD	S000000981	DMC1		GO:0003690	SGD_REF:S000066194|PMID:11551925	IDA		F	Meiosis-specific protein required for repair of double-strand breaks and pairing between homologous chromosomes	YER179W|ISC2	gene	taxon:4932	20020521	SGD
YER179W	SGD	S000000981	DMC1		GO:0003697	SGD_REF:S000066194|PMID:11551925	IDA		F	Meiosis-specific protein required for repair of double-strand breaks and pairing between homologous chromosomes	YER179W|ISC2	gene	taxon:4932	20020521	SGD
YER179W	SGD	S000000981	DMC1		GO:0005524	SGD_REF:S000124036	IEA	InterPro:IPR001553|InterPro:IPR011940	F	Meiosis-specific protein required for repair of double-strand breaks and pairing between homologous chromosomes	YER179W|ISC2	gene	taxon:4932	20080521	UniProt
YER179W	SGD	S000000981	DMC1		GO:0005524	SGD_REF:S000124038	IEA	SP_KW:KW-0067	F	Meiosis-specific protein required for repair of double-strand breaks and pairing between homologous chromosomes	YER179W|ISC2	gene	taxon:4932	20080521	UniProt
YER179W	SGD	S000000981	DMC1		GO:0005634	SGD_REF:S000049325|PMID:7528104	IDA		C	Meiosis-specific protein required for repair of double-strand breaks and pairing between homologous chromosomes	YER179W|ISC2	gene	taxon:4932	20010118	SGD
YER179W	SGD	S000000981	DMC1		GO:0005634	SGD_REF:S000125578	IEA	SP_SL:SL-0191	C	Meiosis-specific protein required for repair of double-strand breaks and pairing between homologous chromosomes	YER179W|ISC2	gene	taxon:4932	20080521	UniProt
YER179W	SGD	S000000981	DMC1		GO:0005634	SGD_REF:S000124036	IEA	InterPro:IPR011940	C	Meiosis-specific protein required for repair of double-strand breaks and pairing between homologous chromosomes	YER179W|ISC2	gene	taxon:4932	20080521	UniProt
YER179W	SGD	S000000981	DMC1		GO:0005634	SGD_REF:S000124038	IEA	SP_KW:KW-0539	C	Meiosis-specific protein required for repair of double-strand breaks and pairing between homologous chromosomes	YER179W|ISC2	gene	taxon:4932	20080521	UniProt
YER179W	SGD	S000000981	DMC1		GO:0006259	SGD_REF:S000124036	IEA	InterPro:IPR001553	P	Meiosis-specific protein required for repair of double-strand breaks and pairing between homologous chromosomes	YER179W|ISC2	gene	taxon:4932	20080521	UniProt
YER179W	SGD	S000000981	DMC1		GO:0007049	SGD_REF:S000124038	IEA	SP_KW:KW-0131	P	Meiosis-specific protein required for repair of double-strand breaks and pairing between homologous chromosomes	YER179W|ISC2	gene	taxon:4932	20080521	UniProt
YER179W	SGD	S000000981	DMC1		GO:0007126	SGD_REF:S000047546|PMID:1581960	IMP		P	Meiosis-specific protein required for repair of double-strand breaks and pairing between homologous chromosomes	YER179W|ISC2	gene	taxon:4932	20010118	SGD
YER179W	SGD	S000000981	DMC1		GO:0007126	SGD_REF:S000124038	IEA	SP_KW:KW-0469	P	Meiosis-specific protein required for repair of double-strand breaks and pairing between homologous chromosomes	YER179W|ISC2	gene	taxon:4932	20080521	UniProt
YER179W	SGD	S000000981	DMC1		GO:0007131	SGD_REF:S000047546|PMID:1581960	IMP		P	Meiosis-specific protein required for repair of double-strand breaks and pairing between homologous chromosomes	YER179W|ISC2	gene	taxon:4932	20020618	SGD
YER179W	SGD	S000000981	DMC1		GO:0007131	SGD_REF:S000114778|PMID:16581767	IMP		P	Meiosis-specific protein required for repair of double-strand breaks and pairing between homologous chromosomes	YER179W|ISC2	gene	taxon:4932	20060615	SGD
YER179W	SGD	S000000981	DMC1		GO:0007131	SGD_REF:S000124036	IEA	InterPro:IPR011940	P	Meiosis-specific protein required for repair of double-strand breaks and pairing between homologous chromosomes	YER179W|ISC2	gene	taxon:4932	20080521	UniProt
YER179W	SGD	S000000981	DMC1		GO:0008094	SGD_REF:S000124036	IEA	InterPro:IPR001553|InterPro:IPR011940	F	Meiosis-specific protein required for repair of double-strand breaks and pairing between homologous chromosomes	YER179W|ISC2	gene	taxon:4932	20080521	UniProt
YER179W	SGD	S000000981	DMC1		GO:0017111	SGD_REF:S000124036	IEA	InterPro:IPR003593	F	Meiosis-specific protein required for repair of double-strand breaks and pairing between homologous chromosomes	YER179W|ISC2	gene	taxon:4932	20080521	UniProt
YER179W	SGD	S000000981	DMC1		GO:0030435	SGD_REF:S000124038	IEA	SP_KW:KW-0749	P	Meiosis-specific protein required for repair of double-strand breaks and pairing between homologous chromosomes	YER179W|ISC2	gene	taxon:4932	20080521	UniProt
YGL240W	SGD	S000003209	DOC1		GO:0000022	SGD_REF:S000058476|PMID:10465783	TAS		P	Processivity factor required for the ubiquitination activity of the anaphase promoting complex (APC), mediates the activity of the APC by contributing to substrate recognition	YGL240W|APC10	gene	taxon:4932	20010118	SGD
YGL240W	SGD	S000003209	DOC1		GO:0000070	SGD_REF:S000058476|PMID:10465783	TAS		P	Processivity factor required for the ubiquitination activity of the anaphase promoting complex (APC), mediates the activity of the APC by contributing to substrate recognition	YGL240W|APC10	gene	taxon:4932	20010118	SGD
YGL240W	SGD	S000003209	DOC1		GO:0005634	SGD_REF:S000124038	IEA	SP_KW:KW-0539	C	Processivity factor required for the ubiquitination activity of the anaphase promoting complex (APC), mediates the activity of the APC by contributing to substrate recognition	YGL240W|APC10	gene	taxon:4932	20080521	UniProt
YGL240W	SGD	S000003209	DOC1		GO:0005634	SGD_REF:S000125578	IEA	SP_SL:SL-0191	C	Processivity factor required for the ubiquitination activity of the anaphase promoting complex (APC), mediates the activity of the APC by contributing to substrate recognition	YGL240W|APC10	gene	taxon:4932	20080521	UniProt
YGL240W	SGD	S000003209	DOC1		GO:0005680	SGD_REF:S000044570|PMID:9469814	IDA		C	Processivity factor required for the ubiquitination activity of the anaphase promoting complex (APC), mediates the activity of the APC by contributing to substrate recognition	YGL240W|APC10	gene	taxon:4932	20070711	SGD
YGL240W	SGD	S000003209	DOC1		GO:0005680	SGD_REF:S000124036	IEA	InterPro:IPR004939	C	Processivity factor required for the ubiquitination activity of the anaphase promoting complex (APC), mediates the activity of the APC by contributing to substrate recognition	YGL240W|APC10	gene	taxon:4932	20080521	UniProt
YGL240W	SGD	S000003209	DOC1		GO:0005737	SGD_REF:S000124038	IEA	SP_KW:KW-0963	C	Processivity factor required for the ubiquitination activity of the anaphase promoting complex (APC), mediates the activity of the APC by contributing to substrate recognition	YGL240W|APC10	gene	taxon:4932	20080521	UniProt
YGL240W	SGD	S000003209	DOC1		GO:0005737	SGD_REF:S000125578	IEA	SP_SL:SL-0086	C	Processivity factor required for the ubiquitination activity of the anaphase promoting complex (APC), mediates the activity of the APC by contributing to substrate recognition	YGL240W|APC10	gene	taxon:4932	20080521	UniProt
YGL240W	SGD	S000003209	DOC1		GO:0005739	SGD_REF:S000075100|PMID:14576278	IDA		C	Processivity factor required for the ubiquitination activity of the anaphase promoting complex (APC), mediates the activity of the APC by contributing to substrate recognition	YGL240W|APC10	gene	taxon:4932	20040928	SGD
YGL240W	SGD	S000003209	DOC1		GO:0005739	SGD_REF:S000117178|PMID:16823961	IDA		C	Processivity factor required for the ubiquitination activity of the anaphase promoting complex (APC), mediates the activity of the APC by contributing to substrate recognition	YGL240W|APC10	gene	taxon:4932	20061212	SGD
YGL240W	SGD	S000003209	DOC1		GO:0007049	SGD_REF:S000124038	IEA	SP_KW:KW-0131	P	Processivity factor required for the ubiquitination activity of the anaphase promoting complex (APC), mediates the activity of the APC by contributing to substrate recognition	YGL240W|APC10	gene	taxon:4932	20080521	UniProt
YGL240W	SGD	S000003209	DOC1		GO:0007067	SGD_REF:S000124038	IEA	SP_KW:KW-0498	P	Processivity factor required for the ubiquitination activity of the anaphase promoting complex (APC), mediates the activity of the APC by contributing to substrate recognition	YGL240W|APC10	gene	taxon:4932	20080521	UniProt
YGL240W	SGD	S000003209	DOC1		GO:0007091	SGD_REF:S000058476|PMID:10465783	TAS		P	Processivity factor required for the ubiquitination activity of the anaphase promoting complex (APC), mediates the activity of the APC by contributing to substrate recognition	YGL240W|APC10	gene	taxon:4932	20010118	SGD
YGL240W	SGD	S000003209	DOC1		GO:0008054	SGD_REF:S000058476|PMID:10465783	TAS		P	Processivity factor required for the ubiquitination activity of the anaphase promoting complex (APC), mediates the activity of the APC by contributing to substrate recognition	YGL240W|APC10	gene	taxon:4932	20010118	SGD
YGL240W	SGD	S000003209	DOC1		GO:0030071	SGD_REF:S000124036	IEA	InterPro:IPR004939	P	Processivity factor required for the ubiquitination activity of the anaphase promoting complex (APC), mediates the activity of the APC by contributing to substrate recognition	YGL240W|APC10	gene	taxon:4932	20080521	UniProt
YGL240W	SGD	S000003209	DOC1		GO:0030234	SGD_REF:S000071780|PMID:12402045	IDA		F	Processivity factor required for the ubiquitination activity of the anaphase promoting complex (APC), mediates the activity of the APC by contributing to substrate recognition	YGL240W|APC10	gene	taxon:4932	20021213	SGD
YGL240W	SGD	S000003209	DOC1		GO:0031145	SGD_REF:S000071780|PMID:12402045	IDA		P	Processivity factor required for the ubiquitination activity of the anaphase promoting complex (APC), mediates the activity of the APC by contributing to substrate recognition	YGL240W|APC10	gene	taxon:4932	20050404	SGD
YGL240W	SGD	S000003209	DOC1		GO:0031145	SGD_REF:S000044570|PMID:9469814	IPI		P	Processivity factor required for the ubiquitination activity of the anaphase promoting complex (APC), mediates the activity of the APC by contributing to substrate recognition	YGL240W|APC10	gene	taxon:4932	20050404	SGD
YGL240W	SGD	S000003209	DOC1		GO:0031145	SGD_REF:S000071780|PMID:12402045	IMP		P	Processivity factor required for the ubiquitination activity of the anaphase promoting complex (APC), mediates the activity of the APC by contributing to substrate recognition	YGL240W|APC10	gene	taxon:4932	20050404	SGD
YGL240W	SGD	S000003209	DOC1		GO:0051301	SGD_REF:S000124038	IEA	SP_KW:KW-0132	P	Processivity factor required for the ubiquitination activity of the anaphase promoting complex (APC), mediates the activity of the APC by contributing to substrate recognition	YGL240W|APC10	gene	taxon:4932	20080521	UniProt
YDR273W	SGD	S000002681	DON1		GO:0003674	SGD_REF:S000069584	ND		F	Meiosis-specific component of the spindle pole body, part of the leading edge protein (LEP) coat, forms a ring-like structure at the leading edge of the prospore membrane during meiosis II	YDR273W	gene	taxon:4932	20020920	SGD
YDR273W	SGD	S000002681	DON1		GO:0005628	SGD_REF:S000069721|PMID:11973299	IDA		C	Meiosis-specific component of the spindle pole body, part of the leading edge protein (LEP) coat, forms a ring-like structure at the leading edge of the prospore membrane during meiosis II	YDR273W	gene	taxon:4932	20020920	SGD
YDR273W	SGD	S000002681	DON1		GO:0005628	SGD_REF:S000069149|PMID:11742972	IDA		C	Meiosis-specific component of the spindle pole body, part of the leading edge protein (LEP) coat, forms a ring-like structure at the leading edge of the prospore membrane during meiosis II	YDR273W	gene	taxon:4932	20020920	SGD
YDR273W	SGD	S000002681	DON1		GO:0005819	SGD_REF:S000069721|PMID:11973299	IDA		C	Meiosis-specific component of the spindle pole body, part of the leading edge protein (LEP) coat, forms a ring-like structure at the leading edge of the prospore membrane during meiosis II	YDR273W	gene	taxon:4932	20020920	SGD
YDR273W	SGD	S000002681	DON1		GO:0007049	SGD_REF:S000124038	IEA	SP_KW:KW-0131	P	Meiosis-specific component of the spindle pole body, part of the leading edge protein (LEP) coat, forms a ring-like structure at the leading edge of the prospore membrane during meiosis II	YDR273W	gene	taxon:4932	20080521	UniProt
YDR273W	SGD	S000002681	DON1		GO:0007126	SGD_REF:S000061397|PMID:10899120	IEP		P	Meiosis-specific component of the spindle pole body, part of the leading edge protein (LEP) coat, forms a ring-like structure at the leading edge of the prospore membrane during meiosis II	YDR273W	gene	taxon:4932	20020920	SGD
YDR273W	SGD	S000002681	DON1		GO:0007126	SGD_REF:S000124038	IEA	SP_KW:KW-0469	P	Meiosis-specific component of the spindle pole body, part of the leading edge protein (LEP) coat, forms a ring-like structure at the leading edge of the prospore membrane during meiosis II	YDR273W	gene	taxon:4932	20080521	UniProt
YDR273W	SGD	S000002681	DON1		GO:0030435	SGD_REF:S000124038	IEA	SP_KW:KW-0749	P	Meiosis-specific component of the spindle pole body, part of the leading edge protein (LEP) coat, forms a ring-like structure at the leading edge of the prospore membrane during meiosis II	YDR273W	gene	taxon:4932	20080521	UniProt
YDR273W	SGD	S000002681	DON1		GO:0030476	SGD_REF:S000069721|PMID:11973299	IPI		P	Meiosis-specific component of the spindle pole body, part of the leading edge protein (LEP) coat, forms a ring-like structure at the leading edge of the prospore membrane during meiosis II	YDR273W	gene	taxon:4932	20020920	SGD
YDR273W	SGD	S000002681	DON1		GO:0051301	SGD_REF:S000124038	IEA	SP_KW:KW-0132	P	Meiosis-specific component of the spindle pole body, part of the leading edge protein (LEP) coat, forms a ring-like structure at the leading edge of the prospore membrane during meiosis II	YDR273W	gene	taxon:4932	20080521	UniProt
YDR446W	SGD	S000002854	ECM11		GO:0003674	SGD_REF:S000069584	ND		F	Non-essential protein apparently involved in meiosis, GFP fusion protein is present in discrete clusters in the nucleus throughout mitosis	YDR446W	gene	taxon:4932	20051104	SGD
YDR446W	SGD	S000002854	ECM11		GO:0005634	SGD_REF:S000069464|PMID:11678331	IDA		C	Non-essential protein apparently involved in meiosis, GFP fusion protein is present in discrete clusters in the nucleus throughout mitosis	YDR446W	gene	taxon:4932	20020819	SGD
YDR446W	SGD	S000002854	ECM11		GO:0005634	SGD_REF:S000125578	IEA	SP_SL:SL-0191	C	Non-essential protein apparently involved in meiosis, GFP fusion protein is present in discrete clusters in the nucleus throughout mitosis	YDR446W	gene	taxon:4932	20080521	UniProt
YDR446W	SGD	S000002854	ECM11		GO:0005634	SGD_REF:S000124038	IEA	SP_KW:KW-0539	C	Non-essential protein apparently involved in meiosis, GFP fusion protein is present in discrete clusters in the nucleus throughout mitosis	YDR446W	gene	taxon:4932	20080521	UniProt
YDR446W	SGD	S000002854	ECM11		GO:0007047	SGD_REF:S000058218|PMID:9335584	IMP		P	Non-essential protein apparently involved in meiosis, GFP fusion protein is present in discrete clusters in the nucleus throughout mitosis	YDR446W	gene	taxon:4932	20020927	SGD
YDR446W	SGD	S000002854	ECM11		GO:0007047	SGD_REF:S000124038	IEA	SP_KW:KW-0961	P	Non-essential protein apparently involved in meiosis, GFP fusion protein is present in discrete clusters in the nucleus throughout mitosis	YDR446W	gene	taxon:4932	20080521	UniProt
YDR446W	SGD	S000002854	ECM11		GO:0007131	SGD_REF:S000079868|PMID:15598532	IMP		P	Non-essential protein apparently involved in meiosis, GFP fusion protein is present in discrete clusters in the nucleus throughout mitosis	YDR446W	gene	taxon:4932	20051104	SGD
YBL043W	SGD	S000000139	ECM13		GO:0003674	SGD_REF:S000069584	ND		F	Non-essential protein of unknown function	YBL043W	gene	taxon:4932	20020927	SGD
YBL043W	SGD	S000000139	ECM13		GO:0005575	SGD_REF:S000069584	ND		C	Non-essential protein of unknown function	YBL043W	gene	taxon:4932	20020927	SGD
YBL043W	SGD	S000000139	ECM13		GO:0007047	SGD_REF:S000058218|PMID:9335584	IMP		P	Non-essential protein of unknown function	YBL043W	gene	taxon:4932	20020927	SGD
YBL043W	SGD	S000000139	ECM13		GO:0007047	SGD_REF:S000124038	IEA	SP_KW:KW-0961	P	Non-essential protein of unknown function	YBL043W	gene	taxon:4932	20080521	UniProt
YPL021W	SGD	S000005942	ECM23		GO:0003674	SGD_REF:S000069584	ND		F	Non-essential protein of unconfirmed function	YPL021W|SRD2	gene	taxon:4932	20020927	SGD
YPL021W	SGD	S000005942	ECM23		GO:0003700	SGD_REF:S000124036	IEA	InterPro:IPR000679	F	Non-essential protein of unconfirmed function	YPL021W|SRD2	gene	taxon:4932	20080521	UniProt
YPL021W	SGD	S000005942	ECM23		GO:0005575	SGD_REF:S000069584	ND		C	Non-essential protein of unconfirmed function	YPL021W|SRD2	gene	taxon:4932	20020927	SGD
YPL021W	SGD	S000005942	ECM23		GO:0005634	SGD_REF:S000124036	IEA	InterPro:IPR000679	C	Non-essential protein of unconfirmed function	YPL021W|SRD2	gene	taxon:4932	20080521	UniProt
YPL021W	SGD	S000005942	ECM23		GO:0006355	SGD_REF:S000124036	IEA	InterPro:IPR000679	P	Non-essential protein of unconfirmed function	YPL021W|SRD2	gene	taxon:4932	20080521	UniProt
YPL021W	SGD	S000005942	ECM23		GO:0007047	SGD_REF:S000124038	IEA	SP_KW:KW-0961	P	Non-essential protein of unconfirmed function	YPL021W|SRD2	gene	taxon:4932	20080521	UniProt
YPL021W	SGD	S000005942	ECM23		GO:0007124	SGD_REF:S000070197|PMID:11889490	IMP		P	Non-essential protein of unconfirmed function	YPL021W|SRD2	gene	taxon:4932	20020927	SGD
YPL021W	SGD	S000005942	ECM23		GO:0008270	SGD_REF:S000124036	IEA	InterPro:IPR000679	F	Non-essential protein of unconfirmed function	YPL021W|SRD2	gene	taxon:4932	20080521	UniProt
YPL021W	SGD	S000005942	ECM23		GO:0008270	SGD_REF:S000124038	IEA	SP_KW:KW-0862	F	Non-essential protein of unconfirmed function	YPL021W|SRD2	gene	taxon:4932	20080521	UniProt
YPL021W	SGD	S000005942	ECM23		GO:0043565	SGD_REF:S000124036	IEA	InterPro:IPR000679	F	Non-essential protein of unconfirmed function	YPL021W|SRD2	gene	taxon:4932	20080521	UniProt
YPL021W	SGD	S000005942	ECM23		GO:0046872	SGD_REF:S000124038	IEA	SP_KW:KW-0479	F	Non-essential protein of unconfirmed function	YPL021W|SRD2	gene	taxon:4932	20080521	UniProt
YER035W	SGD	S000000837	EDC2		GO:0000184	SGD_REF:S000124038	IEA	SP_KW:KW-0866	P	RNA-binding protein, activates mRNA decapping directly by binding to the mRNA substrate and enhancing the activity of the decapping proteins Dcp1p and Dcp2p	YER035W	gene	taxon:4932	20080521	UniProt
YER035W	SGD	S000000837	EDC2		GO:0000290	SGD_REF:S000059255|PMID:11139489	IGI		P	RNA-binding protein, activates mRNA decapping directly by binding to the mRNA substrate and enhancing the activity of the decapping proteins Dcp1p and Dcp2p	YER035W	gene	taxon:4932	20021003	SGD
YER035W	SGD	S000000837	EDC2		GO:0003723	SGD_REF:S000072968|PMID:12554866	TAS		F	RNA-binding protein, activates mRNA decapping directly by binding to the mRNA substrate and enhancing the activity of the decapping proteins Dcp1p and Dcp2p	YER035W	gene	taxon:4932	20030422	SGD
YER035W	SGD	S000000837	EDC2		GO:0003723	SGD_REF:S000124038	IEA	SP_KW:KW-0694	F	RNA-binding protein, activates mRNA decapping directly by binding to the mRNA substrate and enhancing the activity of the decapping proteins Dcp1p and Dcp2p	YER035W	gene	taxon:4932	20080521	UniProt
YER035W	SGD	S000000837	EDC2		GO:0005634	SGD_REF:S000074185|PMID:14562095	IDA		C	RNA-binding protein, activates mRNA decapping directly by binding to the mRNA substrate and enhancing the activity of the decapping proteins Dcp1p and Dcp2p	YER035W	gene	taxon:4932	20031028	SGD
YER035W	SGD	S000000837	EDC2		GO:0005634	SGD_REF:S000125578	IEA	SP_SL:SL-0191	C	RNA-binding protein, activates mRNA decapping directly by binding to the mRNA substrate and enhancing the activity of the decapping proteins Dcp1p and Dcp2p	YER035W	gene	taxon:4932	20080521	UniProt
YER035W	SGD	S000000837	EDC2		GO:0005634	SGD_REF:S000124038	IEA	SP_KW:KW-0539	C	RNA-binding protein, activates mRNA decapping directly by binding to the mRNA substrate and enhancing the activity of the decapping proteins Dcp1p and Dcp2p	YER035W	gene	taxon:4932	20080521	UniProt
YER035W	SGD	S000000837	EDC2		GO:0005737	SGD_REF:S000074185|PMID:14562095	IDA		C	RNA-binding protein, activates mRNA decapping directly by binding to the mRNA substrate and enhancing the activity of the decapping proteins Dcp1p and Dcp2p	YER035W	gene	taxon:4932	20031028	SGD
YER035W	SGD	S000000837	EDC2		GO:0005737	SGD_REF:S000124038	IEA	SP_KW:KW-0963	C	RNA-binding protein, activates mRNA decapping directly by binding to the mRNA substrate and enhancing the activity of the decapping proteins Dcp1p and Dcp2p	YER035W	gene	taxon:4932	20080521	UniProt
YER035W	SGD	S000000837	EDC2		GO:0005737	SGD_REF:S000125578	IEA	SP_SL:SL-0086	C	RNA-binding protein, activates mRNA decapping directly by binding to the mRNA substrate and enhancing the activity of the decapping proteins Dcp1p and Dcp2p	YER035W	gene	taxon:4932	20080521	UniProt
YER035W	SGD	S000000837	EDC2		GO:0006397	SGD_REF:S000124038	IEA	SP_KW:KW-0507	P	RNA-binding protein, activates mRNA decapping directly by binding to the mRNA substrate and enhancing the activity of the decapping proteins Dcp1p and Dcp2p	YER035W	gene	taxon:4932	20080521	UniProt
YDR516C	SGD	S000002924	EMI2		GO:0000166	SGD_REF:S000124038	IEA	SP_KW:KW-0547	F	Non-essential protein of unknown function required for transcriptional induction of the early meiotic-specific transcription factor IME1	YDR516C	gene	taxon:4932	20080521	UniProt
YDR516C	SGD	S000002924	EMI2		GO:0003674	SGD_REF:S000069584	ND		F	Non-essential protein of unknown function required for transcriptional induction of the early meiotic-specific transcription factor IME1	YDR516C	gene	taxon:4932	20061120	SGD
YDR516C	SGD	S000002924	EMI2		GO:0004340	SGD_REF:S000124037	IEA	EC:2.7.1.2	F	Non-essential protein of unknown function required for transcriptional induction of the early meiotic-specific transcription factor IME1	YDR516C	gene	taxon:4932	20080521	UniProt
YDR516C	SGD	S000002924	EMI2		GO:0004396	SGD_REF:S000124036	IEA	InterPro:IPR001312	F	Non-essential protein of unknown function required for transcriptional induction of the early meiotic-specific transcription factor IME1	YDR516C	gene	taxon:4932	20080521	UniProt
YDR516C	SGD	S000002924	EMI2		GO:0005524	SGD_REF:S000124036	IEA	InterPro:IPR001312	F	Non-essential protein of unknown function required for transcriptional induction of the early meiotic-specific transcription factor IME1	YDR516C	gene	taxon:4932	20080521	UniProt
YDR516C	SGD	S000002924	EMI2		GO:0005524	SGD_REF:S000124038	IEA	SP_KW:KW-0067	F	Non-essential protein of unknown function required for transcriptional induction of the early meiotic-specific transcription factor IME1	YDR516C	gene	taxon:4932	20080521	UniProt
YDR516C	SGD	S000002924	EMI2		GO:0005737	SGD_REF:S000069459|PMID:11914276	IDA		C	Non-essential protein of unknown function required for transcriptional induction of the early meiotic-specific transcription factor IME1	YDR516C	gene	taxon:4932	20020507	SGD
YDR516C	SGD	S000002924	EMI2		GO:0005737	SGD_REF:S000125578	IEA	SP_SL:SL-0086	C	Non-essential protein of unknown function required for transcriptional induction of the early meiotic-specific transcription factor IME1	YDR516C	gene	taxon:4932	20080521	UniProt
YDR516C	SGD	S000002924	EMI2		GO:0005737	SGD_REF:S000124038	IEA	SP_KW:KW-0963	C	Non-essential protein of unknown function required for transcriptional induction of the early meiotic-specific transcription factor IME1	YDR516C	gene	taxon:4932	20080521	UniProt
YDR516C	SGD	S000002924	EMI2		GO:0005737	SGD_REF:S000074185|PMID:14562095	IDA		C	Non-essential protein of unknown function required for transcriptional induction of the early meiotic-specific transcription factor IME1	YDR516C	gene	taxon:4932	20031028	SGD
YDR516C	SGD	S000002924	EMI2		GO:0006096	SGD_REF:S000124036	IEA	InterPro:IPR001312	P	Non-essential protein of unknown function required for transcriptional induction of the early meiotic-specific transcription factor IME1	YDR516C	gene	taxon:4932	20080521	UniProt
YDR516C	SGD	S000002924	EMI2		GO:0006096	SGD_REF:S000124038	IEA	SP_KW:KW-0324	P	Non-essential protein of unknown function required for transcriptional induction of the early meiotic-specific transcription factor IME1	YDR516C	gene	taxon:4932	20080521	UniProt
YDR516C	SGD	S000002924	EMI2		GO:0016301	SGD_REF:S000124038	IEA	SP_KW:KW-0418	F	Non-essential protein of unknown function required for transcriptional induction of the early meiotic-specific transcription factor IME1	YDR516C	gene	taxon:4932	20080521	UniProt
YDR516C	SGD	S000002924	EMI2		GO:0016740	SGD_REF:S000124038	IEA	SP_KW:KW-0808	F	Non-essential protein of unknown function required for transcriptional induction of the early meiotic-specific transcription factor IME1	YDR516C	gene	taxon:4932	20080521	UniProt
YDR516C	SGD	S000002924	EMI2		GO:0030435	SGD_REF:S000124038	IEA	SP_KW:KW-0749	P	Non-essential protein of unknown function required for transcriptional induction of the early meiotic-specific transcription factor IME1	YDR516C	gene	taxon:4932	20080521	UniProt
YDR516C	SGD	S000002924	EMI2		GO:0030437	SGD_REF:S000072583|PMID:12586695	IMP		P	Non-essential protein of unknown function required for transcriptional induction of the early meiotic-specific transcription factor IME1	YDR516C	gene	taxon:4932	20040512	SGD
YDR516C	SGD	S000002924	EMI2		GO:0042493	SGD_REF:S000086944|PMID:16234568	IMP		P	Non-essential protein of unknown function required for transcriptional induction of the early meiotic-specific transcription factor IME1	YDR516C	gene	taxon:4932	20070108	SGD
YDR516C	SGD	S000002924	EMI2		GO:0045944	SGD_REF:S000072583|PMID:12586695	IMP		P	Non-essential protein of unknown function required for transcriptional induction of the early meiotic-specific transcription factor IME1	YDR516C	gene	taxon:4932	20061120	SGD
YNL080C	SGD	S000005024	EOS1		GO:0003674	SGD_REF:S000069584	ND		F	Protein involved in N-glycosylation	YNL080C	gene	taxon:4932	20010626	SGD
YNL080C	SGD	S000005024	EOS1		GO:0005789	SGD_REF:S000120175|PMID:17187761	IDA		C	Protein involved in N-glycosylation	YNL080C	gene	taxon:4932	20070104	SGD
YNL080C	SGD	S000005024	EOS1		GO:0006487	SGD_REF:S000120175|PMID:17187761	IMP		P	Protein involved in N-glycosylation	YNL080C	gene	taxon:4932	20070104	SGD
YNL080C	SGD	S000005024	EOS1		GO:0006979	SGD_REF:S000120175|PMID:17187761	IMP		P	Protein involved in N-glycosylation	YNL080C	gene	taxon:4932	20070104	SGD
YNL080C	SGD	S000005024	EOS1		GO:0016020	SGD_REF:S000050617|PMID:10649453	ISS		C	Protein involved in N-glycosylation	YNL080C	gene	taxon:4932	20030130	SGD
YNL080C	SGD	S000005024	EOS1		GO:0016020	SGD_REF:S000125578	IEA	SP_SL:SL-0162	C	Protein involved in N-glycosylation	YNL080C	gene	taxon:4932	20080521	UniProt
YNL080C	SGD	S000005024	EOS1		GO:0016020	SGD_REF:S000124038	IEA	SP_KW:KW-0472	C	Protein involved in N-glycosylation	YNL080C	gene	taxon:4932	20080521	UniProt
YNL080C	SGD	S000005024	EOS1		GO:0016021	SGD_REF:S000124038	IEA	SP_KW:KW-0812	C	Protein involved in N-glycosylation	YNL080C	gene	taxon:4932	20080521	UniProt
YOR033C	SGD	S000005559	EXO1		GO:0000723	SGD_REF:S000076151|PMID:15126387	IGI		P	5'-3' exonuclease and flap-endonuclease involved in recombination, double-strand break repair and DNA mismatch repair	YOR033C|DHS1	gene	taxon:4932	20051010	SGD
YOR033C	SGD	S000005559	EXO1		GO:0000729	SGD_REF:S000121300|PMID:17347674	IMP		P	5'-3' exonuclease and flap-endonuclease involved in recombination, double-strand break repair and DNA mismatch repair	YOR033C|DHS1	gene	taxon:4932	20070314	SGD
YOR033C	SGD	S000005559	EXO1		GO:0000729	SGD_REF:S000121300|PMID:17347674	IGI	SGD:S000000184	P	5'-3' exonuclease and flap-endonuclease involved in recombination, double-strand break repair and DNA mismatch repair	YOR033C|DHS1	gene	taxon:4932	20070314	SGD
YOR033C	SGD	S000005559	EXO1		GO:0003677	SGD_REF:S000124038	IEA	SP_KW:KW-0238	F	5'-3' exonuclease and flap-endonuclease involved in recombination, double-strand break repair and DNA mismatch repair	YOR033C|DHS1	gene	taxon:4932	20080521	UniProt
YOR033C	SGD	S000005559	EXO1		GO:0003677	SGD_REF:S000124036	IEA	InterPro:IPR008918	F	5'-3' exonuclease and flap-endonuclease involved in recombination, double-strand break repair and DNA mismatch repair	YOR033C|DHS1	gene	taxon:4932	20080521	UniProt
YOR033C	SGD	S000005559	EXO1		GO:0003824	SGD_REF:S000124036	IEA	InterPro:IPR008918	F	5'-3' exonuclease and flap-endonuclease involved in recombination, double-strand break repair and DNA mismatch repair	YOR033C|DHS1	gene	taxon:4932	20080521	UniProt
YOR033C	SGD	S000005559	EXO1		GO:0004518	SGD_REF:S000124036	IEA	InterPro:IPR006084|InterPro:IPR006086|InterPro:IPR006085	F	5'-3' exonuclease and flap-endonuclease involved in recombination, double-strand break repair and DNA mismatch repair	YOR033C|DHS1	gene	taxon:4932	20080521	UniProt
YOR033C	SGD	S000005559	EXO1		GO:0004518	SGD_REF:S000124038	IEA	SP_KW:KW-0267|SP_KW:KW-0540	F	5'-3' exonuclease and flap-endonuclease involved in recombination, double-strand break repair and DNA mismatch repair	YOR033C|DHS1	gene	taxon:4932	20080521	UniProt
YOR033C	SGD	S000005559	EXO1		GO:0004527	SGD_REF:S000124038	IEA	SP_KW:KW-0269	F	5'-3' exonuclease and flap-endonuclease involved in recombination, double-strand break repair and DNA mismatch repair	YOR033C|DHS1	gene	taxon:4932	20080521	UniProt
YOR033C	SGD	S000005559	EXO1		GO:0005634	SGD_REF:S000061193|PMID:11438669	IPI		C	5'-3' exonuclease and flap-endonuclease involved in recombination, double-strand break repair and DNA mismatch repair	YOR033C|DHS1	gene	taxon:4932	20021022	SGD
YOR033C	SGD	S000005559	EXO1		GO:0005634	SGD_REF:S000125578	IEA	SP_SL:SL-0191	C	5'-3' exonuclease and flap-endonuclease involved in recombination, double-strand break repair and DNA mismatch repair	YOR033C|DHS1	gene	taxon:4932	20080521	UniProt
YOR033C	SGD	S000005559	EXO1		GO:0005634	SGD_REF:S000124036	IEA	InterPro:IPR008918	C	5'-3' exonuclease and flap-endonuclease involved in recombination, double-strand break repair and DNA mismatch repair	YOR033C|DHS1	gene	taxon:4932	20080521	UniProt
YOR033C	SGD	S000005559	EXO1		GO:0005634	SGD_REF:S000124038	IEA	SP_KW:KW-0539	C	5'-3' exonuclease and flap-endonuclease involved in recombination, double-strand break repair and DNA mismatch repair	YOR033C|DHS1	gene	taxon:4932	20080521	UniProt
YOR033C	SGD	S000005559	EXO1		GO:0006281	SGD_REF:S000124036	IEA	InterPro:IPR006084|InterPro:IPR006086|InterPro:IPR006085	P	5'-3' exonuclease and flap-endonuclease involved in recombination, double-strand break repair and DNA mismatch repair	YOR033C|DHS1	gene	taxon:4932	20080521	UniProt
YOR033C	SGD	S000005559	EXO1		GO:0006281	SGD_REF:S000124038	IEA	SP_KW:KW-0228|SP_KW:KW-0234	P	5'-3' exonuclease and flap-endonuclease involved in recombination, double-strand break repair and DNA mismatch repair	YOR033C|DHS1	gene	taxon:4932	20080521	UniProt
YOR033C	SGD	S000005559	EXO1		GO:0006298	SGD_REF:S000061193|PMID:11438669	IMP		P	5'-3' exonuclease and flap-endonuclease involved in recombination, double-strand break repair and DNA mismatch repair	YOR033C|DHS1	gene	taxon:4932	20021022	SGD
YOR033C	SGD	S000005559	EXO1		GO:0006974	SGD_REF:S000124038	IEA	SP_KW:KW-0227	P	5'-3' exonuclease and flap-endonuclease involved in recombination, double-strand break repair and DNA mismatch repair	YOR033C|DHS1	gene	taxon:4932	20080521	UniProt
YOR033C	SGD	S000005559	EXO1		GO:0008409	SGD_REF:S000072317|PMID:12531018	IDA		F	5'-3' exonuclease and flap-endonuclease involved in recombination, double-strand break repair and DNA mismatch repair	YOR033C|DHS1	gene	taxon:4932	20030702	SGD
YOR033C	SGD	S000005559	EXO1		GO:0016787	SGD_REF:S000124038	IEA	SP_KW:KW-0378	F	5'-3' exonuclease and flap-endonuclease involved in recombination, double-strand break repair and DNA mismatch repair	YOR033C|DHS1	gene	taxon:4932	20080521	UniProt
YOR033C	SGD	S000005559	EXO1		GO:0017108	SGD_REF:S000072317|PMID:12531018	IDA		F	5'-3' exonuclease and flap-endonuclease involved in recombination, double-strand break repair and DNA mismatch repair	YOR033C|DHS1	gene	taxon:4932	20030702	SGD
YER015W	SGD	S000000817	FAA2		GO:0000287	SGD_REF:S000124038	IEA	SP_KW:KW-0460	F	Long chain fatty acyl-CoA synthetase	YER015W|FAM1	gene	taxon:4932	20080521	UniProt
YER015W	SGD	S000000817	FAA2		GO:0003824	SGD_REF:S000124036	IEA	InterPro:IPR000873	F	Long chain fatty acyl-CoA synthetase	YER015W|FAM1	gene	taxon:4932	20080521	UniProt
YER015W	SGD	S000000817	FAA2		GO:0004467	SGD_REF:S000053182|PMID:8206942	IDA		F	Long chain fatty acyl-CoA synthetase	YER015W|FAM1	gene	taxon:4932	20020917	SGD
YER015W	SGD	S000000817	FAA2		GO:0004467	SGD_REF:S000124037	IEA	EC:6.2.1.3	F	Long chain fatty acyl-CoA synthetase	YER015W|FAM1	gene	taxon:4932	20080521	UniProt
YER015W	SGD	S000000817	FAA2		GO:0005737	SGD_REF:S000124038	IEA	SP_KW:KW-0963	C	Long chain fatty acyl-CoA synthetase	YER015W|FAM1	gene	taxon:4932	20080521	UniProt
YER015W	SGD	S000000817	FAA2		GO:0005737	SGD_REF:S000125578	IEA	SP_SL:SL-0086	C	Long chain fatty acyl-CoA synthetase	YER015W|FAM1	gene	taxon:4932	20080521	UniProt
YER015W	SGD	S000000817	FAA2		GO:0005739	SGD_REF:S000075100|PMID:14576278	IDA		C	Long chain fatty acyl-CoA synthetase	YER015W|FAM1	gene	taxon:4932	20040928	SGD
YER015W	SGD	S000000817	FAA2		GO:0005739	SGD_REF:S000117178|PMID:16823961	IDA		C	Long chain fatty acyl-CoA synthetase	YER015W|FAM1	gene	taxon:4932	20061212	SGD
YER015W	SGD	S000000817	FAA2		GO:0005739	SGD_REF:S000125578	IEA	SP_SL:SL-0173	C	Long chain fatty acyl-CoA synthetase	YER015W|FAM1	gene	taxon:4932	20080521	UniProt
YER015W	SGD	S000000817	FAA2		GO:0005739	SGD_REF:S000124038	IEA	SP_KW:KW-0496	C	Long chain fatty acyl-CoA synthetase	YER015W|FAM1	gene	taxon:4932	20080521	UniProt
YER015W	SGD	S000000817	FAA2		GO:0005777	SGD_REF:S000053188|PMID:8670886	IDA		C	Long chain fatty acyl-CoA synthetase	YER015W|FAM1	gene	taxon:4932	20020917	SGD
YER015W	SGD	S000000817	FAA2		GO:0006499	SGD_REF:S000039598|PMID:7962057	IGI		P	Long chain fatty acyl-CoA synthetase	YER015W|FAM1	gene	taxon:4932	20020917	SGD
YER015W	SGD	S000000817	FAA2		GO:0006499	SGD_REF:S000039598|PMID:7962057	IMP		P	Long chain fatty acyl-CoA synthetase	YER015W|FAM1	gene	taxon:4932	20020917	SGD
YER015W	SGD	S000000817	FAA2		GO:0006629	SGD_REF:S000039598|PMID:7962057	IGI		P	Long chain fatty acyl-CoA synthetase	YER015W|FAM1	gene	taxon:4932	20020917	SGD
YER015W	SGD	S000000817	FAA2		GO:0006629	SGD_REF:S000039598|PMID:7962057	IMP		P	Long chain fatty acyl-CoA synthetase	YER015W|FAM1	gene	taxon:4932	20020917	SGD
YER015W	SGD	S000000817	FAA2		GO:0006629	SGD_REF:S000124038	IEA	SP_KW:KW-0443	P	Long chain fatty acyl-CoA synthetase	YER015W|FAM1	gene	taxon:4932	20080521	UniProt
YER015W	SGD	S000000817	FAA2		GO:0006631	SGD_REF:S000124038	IEA	SP_KW:KW-0276	P	Long chain fatty acyl-CoA synthetase	YER015W|FAM1	gene	taxon:4932	20080521	UniProt
YER015W	SGD	S000000817	FAA2		GO:0008152	SGD_REF:S000124036	IEA	InterPro:IPR000873	P	Long chain fatty acyl-CoA synthetase	YER015W|FAM1	gene	taxon:4932	20080521	UniProt
YER015W	SGD	S000000817	FAA2		GO:0016874	SGD_REF:S000124038	IEA	SP_KW:KW-0436	F	Long chain fatty acyl-CoA synthetase	YER015W|FAM1	gene	taxon:4932	20080521	UniProt
YFL041W	SGD	S000001853	FET5		GO:0000329	SGD_REF:S000063062|PMID:10608875	IDA		C	Multicopper oxidase, integral membrane protein with similarity to Fet3p	YFL041W	gene	taxon:4932	20040407	SGD
YFL041W	SGD	S000001853	FET5		GO:0004322	SGD_REF:S000050386|PMID:9413439	IGI		F	Multicopper oxidase, integral membrane protein with similarity to Fet3p	YFL041W	gene	taxon:4932	20031117	SGD
YFL041W	SGD	S000001853	FET5		GO:0004322	SGD_REF:S000050386|PMID:9413439	ISS	SGD:S000004662	F	Multicopper oxidase, integral membrane protein with similarity to Fet3p	YFL041W	gene	taxon:4932	20031117	SGD
YFL041W	SGD	S000001853	FET5		GO:0005506	SGD_REF:S000124038	IEA	SP_KW:KW-0408	F	Multicopper oxidase, integral membrane protein with similarity to Fet3p	YFL041W	gene	taxon:4932	20080521	UniProt
YFL041W	SGD	S000001853	FET5		GO:0005507	SGD_REF:S000124036	IEA	InterPro:IPR002355|InterPro:IPR011706|InterPro:IPR011707	F	Multicopper oxidase, integral membrane protein with similarity to Fet3p	YFL041W	gene	taxon:4932	20080521	UniProt
YFL041W	SGD	S000001853	FET5		GO:0005507	SGD_REF:S000124038	IEA	SP_KW:KW-0186	F	Multicopper oxidase, integral membrane protein with similarity to Fet3p	YFL041W	gene	taxon:4932	20080521	UniProt
YFL041W	SGD	S000001853	FET5		GO:0005886	SGD_REF:S000125578	IEA	SP_SL:SL-0039	C	Multicopper oxidase, integral membrane protein with similarity to Fet3p	YFL041W	gene	taxon:4932	20080521	UniProt
YFL041W	SGD	S000001853	FET5		GO:0006810	SGD_REF:S000124038	IEA	SP_KW:KW-0813	P	Multicopper oxidase, integral membrane protein with similarity to Fet3p	YFL041W	gene	taxon:4932	20080521	UniProt
YFL041W	SGD	S000001853	FET5		GO:0006811	SGD_REF:S000124038	IEA	SP_KW:KW-0406	P	Multicopper oxidase, integral membrane protein with similarity to Fet3p	YFL041W	gene	taxon:4932	20080521	UniProt
YFL041W	SGD	S000001853	FET5		GO:0006826	SGD_REF:S000050386|PMID:9413439	IMP		P	Multicopper oxidase, integral membrane protein with similarity to Fet3p	YFL041W	gene	taxon:4932	20010118	SGD
YFL041W	SGD	S000001853	FET5		GO:0006826	SGD_REF:S000124038	IEA	SP_KW:KW-0410	P	Multicopper oxidase, integral membrane protein with similarity to Fet3p	YFL041W	gene	taxon:4932	20080521	UniProt
YFL041W	SGD	S000001853	FET5		GO:0016020	SGD_REF:S000124038	IEA	SP_KW:KW-0472	C	Multicopper oxidase, integral membrane protein with similarity to Fet3p	YFL041W	gene	taxon:4932	20080521	UniProt
YFL041W	SGD	S000001853	FET5		GO:0016021	SGD_REF:S000124038	IEA	SP_KW:KW-0812	C	Multicopper oxidase, integral membrane protein with similarity to Fet3p	YFL041W	gene	taxon:4932	20080521	UniProt
YFL041W	SGD	S000001853	FET5		GO:0016491	SGD_REF:S000124036	IEA	InterPro:IPR001117|InterPro:IPR011706|InterPro:IPR011707	F	Multicopper oxidase, integral membrane protein with similarity to Fet3p	YFL041W	gene	taxon:4932	20080521	UniProt
YFL041W	SGD	S000001853	FET5		GO:0016491	SGD_REF:S000124038	IEA	SP_KW:KW-0560	F	Multicopper oxidase, integral membrane protein with similarity to Fet3p	YFL041W	gene	taxon:4932	20080521	UniProt
YFL041W	SGD	S000001853	FET5		GO:0046872	SGD_REF:S000124038	IEA	SP_KW:KW-0479	F	Multicopper oxidase, integral membrane protein with similarity to Fet3p	YFL041W	gene	taxon:4932	20080521	UniProt
YFL041W	SGD	S000001853	FET5		GO:0055114	SGD_REF:S000124038	IEA	SP_KW:KW-0560	P	Multicopper oxidase, integral membrane protein with similarity to Fet3p	YFL041W	gene	taxon:4932	20080521	UniProt
YER182W	SGD	S000000984	YER182W		GO:0003674	SGD_REF:S000069584	ND		F	Putative protein of unknown function	YER182W	gene	taxon:4932	20021126	SGD
YER182W	SGD	S000000984	YER182W		GO:0005739	SGD_REF:S000074185|PMID:14562095	IDA		C	Putative protein of unknown function	YER182W	gene	taxon:4932	20031028	SGD
YER182W	SGD	S000000984	YER182W		GO:0005739	SGD_REF:S000117178|PMID:16823961	IDA		C	Putative protein of unknown function	YER182W	gene	taxon:4932	20061212	SGD
YER182W	SGD	S000000984	YER182W		GO:0005739	SGD_REF:S000075100|PMID:14576278	IDA		C	Putative protein of unknown function	YER182W	gene	taxon:4932	20031210	SGD
YER182W	SGD	S000000984	YER182W		GO:0008150	SGD_REF:S000069584	ND		P	Putative protein of unknown function	YER182W	gene	taxon:4932	20021126	SGD
YER182W	SGD	S000000984	YER182W		GO:0016020	SGD_REF:S000124038	IEA	SP_KW:KW-0472	C	Putative protein of unknown function	YER182W	gene	taxon:4932	20080521	UniProt
YER182W	SGD	S000000984	YER182W		GO:0016020	SGD_REF:S000125578	IEA	SP_SL:SL-0162	C	Putative protein of unknown function	YER182W	gene	taxon:4932	20080521	UniProt
YER182W	SGD	S000000984	YER182W		GO:0016021	SGD_REF:S000124038	IEA	SP_KW:KW-0812	C	Putative protein of unknown function	YER182W	gene	taxon:4932	20080521	UniProt
YKR009C	SGD	S000001717	FOX2		GO:0003824	SGD_REF:S000124038	IEA	SP_KW:KW-0511	F	Multifunctional enzyme of the peroxisomal fatty acid beta-oxidation pathway	YKR009C|POX2	gene	taxon:4932	20080521	UniProt
YKR009C	SGD	S000001717	FOX2		GO:0003824	SGD_REF:S000124036	IEA	InterPro:IPR016040	F	Multifunctional enzyme of the peroxisomal fatty acid beta-oxidation pathway	YKR009C|POX2	gene	taxon:4932	20080521	UniProt
YKR009C	SGD	S000001717	FOX2		GO:0003857	SGD_REF:S000054412|PMID:1551874	IDA		F	Multifunctional enzyme of the peroxisomal fatty acid beta-oxidation pathway	YKR009C|POX2	gene	taxon:4932	20080623	SGD
YKR009C	SGD	S000001717	FOX2		GO:0004300	SGD_REF:S000054412|PMID:1551874	IDA		F	Multifunctional enzyme of the peroxisomal fatty acid beta-oxidation pathway	YKR009C|POX2	gene	taxon:4932	20080623	SGD
YKR009C	SGD	S000001717	FOX2		GO:0005488	SGD_REF:S000124036	IEA	InterPro:IPR016040	F	Multifunctional enzyme of the peroxisomal fatty acid beta-oxidation pathway	YKR009C|POX2	gene	taxon:4932	20080521	UniProt
YKR009C	SGD	S000001717	FOX2		GO:0005777	SGD_REF:S000124038	IEA	SP_KW:KW-0576	C	Multifunctional enzyme of the peroxisomal fatty acid beta-oxidation pathway	YKR009C|POX2	gene	taxon:4932	20080521	UniProt
YKR009C	SGD	S000001717	FOX2		GO:0005777	SGD_REF:S000125578	IEA	SP_SL:SL-0204	C	Multifunctional enzyme of the peroxisomal fatty acid beta-oxidation pathway	YKR009C|POX2	gene	taxon:4932	20080521	UniProt
YKR009C	SGD	S000001717	FOX2		GO:0005782	SGD_REF:S000058494	TAS		C	Multifunctional enzyme of the peroxisomal fatty acid beta-oxidation pathway	YKR009C|POX2	gene	taxon:4932	20030204	SGD
YKR009C	SGD	S000001717	FOX2		GO:0005782	SGD_REF:S000072949|PMID:12697341	TAS		C	Multifunctional enzyme of the peroxisomal fatty acid beta-oxidation pathway	YKR009C|POX2	gene	taxon:4932	20080623	SGD
YKR009C	SGD	S000001717	FOX2		GO:0006629	SGD_REF:S000124038	IEA	SP_KW:KW-0443	P	Multifunctional enzyme of the peroxisomal fatty acid beta-oxidation pathway	YKR009C|POX2	gene	taxon:4932	20080521	UniProt
YKR009C	SGD	S000001717	FOX2		GO:0006631	SGD_REF:S000124038	IEA	SP_KW:KW-0276	P	Multifunctional enzyme of the peroxisomal fatty acid beta-oxidation pathway	YKR009C|POX2	gene	taxon:4932	20080521	UniProt
YKR009C	SGD	S000001717	FOX2		GO:0006635	SGD_REF:S000063089|PMID:10497229	IMP		P	Multifunctional enzyme of the peroxisomal fatty acid beta-oxidation pathway	YKR009C|POX2	gene	taxon:4932	20080623	SGD
YKR009C	SGD	S000001717	FOX2		GO:0006635	SGD_REF:S000054412|PMID:1551874	IMP		P	Multifunctional enzyme of the peroxisomal fatty acid beta-oxidation pathway	YKR009C|POX2	gene	taxon:4932	20080623	SGD
YKR009C	SGD	S000001717	FOX2		GO:0008152	SGD_REF:S000124036	IEA	InterPro:IPR002539|InterPro:IPR016040|InterPro:IPR002347|InterPro:IPR002198	P	Multifunctional enzyme of the peroxisomal fatty acid beta-oxidation pathway	YKR009C|POX2	gene	taxon:4932	20080521	UniProt
YKR009C	SGD	S000001717	FOX2		GO:0016491	SGD_REF:S000124036	IEA	InterPro:IPR002539|InterPro:IPR002198|InterPro:IPR002347	F	Multifunctional enzyme of the peroxisomal fatty acid beta-oxidation pathway	YKR009C|POX2	gene	taxon:4932	20080521	UniProt
YKR009C	SGD	S000001717	FOX2		GO:0016491	SGD_REF:S000124038	IEA	SP_KW:KW-0560	F	Multifunctional enzyme of the peroxisomal fatty acid beta-oxidation pathway	YKR009C|POX2	gene	taxon:4932	20080521	UniProt
YKR009C	SGD	S000001717	FOX2		GO:0016829	SGD_REF:S000124038	IEA	SP_KW:KW-0456	F	Multifunctional enzyme of the peroxisomal fatty acid beta-oxidation pathway	YKR009C|POX2	gene	taxon:4932	20080521	UniProt
YKR009C	SGD	S000001717	FOX2		GO:0016853	SGD_REF:S000124038	IEA	SP_KW:KW-0413	F	Multifunctional enzyme of the peroxisomal fatty acid beta-oxidation pathway	YKR009C|POX2	gene	taxon:4932	20080521	UniProt
YKR009C	SGD	S000001717	FOX2		GO:0055114	SGD_REF:S000124038	IEA	SP_KW:KW-0560	P	Multifunctional enzyme of the peroxisomal fatty acid beta-oxidation pathway	YKR009C|POX2	gene	taxon:4932	20080521	UniProt
YLL029W	SGD	S000003952	FRA1		GO:0003674	SGD_REF:S000069584	ND		F	Protein involved in negative regulation of transcription of iron regulon	YLL029W|RUP2	gene	taxon:4932	20080409	SGD
YLL029W	SGD	S000003952	FRA1		GO:0004177	SGD_REF:S000124038	IEA	SP_KW:KW-0031	F	Protein involved in negative regulation of transcription of iron regulon	YLL029W|RUP2	gene	taxon:4932	20080521	UniProt
YLL029W	SGD	S000003952	FRA1		GO:0005737	SGD_REF:S000074185|PMID:14562095	IDA		C	Protein involved in negative regulation of transcription of iron regulon	YLL029W|RUP2	gene	taxon:4932	20031028	SGD
YLL029W	SGD	S000003952	FRA1		GO:0005737	SGD_REF:S000124038	IEA	SP_KW:KW-0963	C	Protein involved in negative regulation of transcription of iron regulon	YLL029W|RUP2	gene	taxon:4932	20080521	UniProt
YLL029W	SGD	S000003952	FRA1		GO:0005737	SGD_REF:S000125578	IEA	SP_SL:SL-0086	C	Protein involved in negative regulation of transcription of iron regulon	YLL029W|RUP2	gene	taxon:4932	20080521	UniProt
YLL029W	SGD	S000003952	FRA1		GO:0005829	SGD_REF:S000125582|PMID:18281282	IDA		C	Protein involved in negative regulation of transcription of iron regulon	YLL029W|RUP2	gene	taxon:4932	20080404	SGD
YLL029W	SGD	S000003952	FRA1		GO:0006508	SGD_REF:S000124036	IEA	InterPro:IPR001131|InterPro:IPR000994	P	Protein involved in negative regulation of transcription of iron regulon	YLL029W|RUP2	gene	taxon:4932	20080521	UniProt
YLL029W	SGD	S000003952	FRA1		GO:0008233	SGD_REF:S000124038	IEA	SP_KW:KW-0645	F	Protein involved in negative regulation of transcription of iron regulon	YLL029W|RUP2	gene	taxon:4932	20080521	UniProt
YLL029W	SGD	S000003952	FRA1		GO:0008235	SGD_REF:S000124036	IEA	InterPro:IPR001131|InterPro:IPR000994	F	Protein involved in negative regulation of transcription of iron regulon	YLL029W|RUP2	gene	taxon:4932	20080521	UniProt
YLL029W	SGD	S000003952	FRA1		GO:0008237	SGD_REF:S000124038	IEA	SP_KW:KW-0482	F	Protein involved in negative regulation of transcription of iron regulon	YLL029W|RUP2	gene	taxon:4932	20080521	UniProt
YLL029W	SGD	S000003952	FRA1		GO:0008451	SGD_REF:S000124037	IEA	EC:3.4.11.9	F	Protein involved in negative regulation of transcription of iron regulon	YLL029W|RUP2	gene	taxon:4932	20080521	UniProt
YLL029W	SGD	S000003952	FRA1		GO:0016787	SGD_REF:S000124038	IEA	SP_KW:KW-0378	F	Protein involved in negative regulation of transcription of iron regulon	YLL029W|RUP2	gene	taxon:4932	20080521	UniProt
YLL029W	SGD	S000003952	FRA1		GO:0030145	SGD_REF:S000124038	IEA	SP_KW:KW-0464	F	Protein involved in negative regulation of transcription of iron regulon	YLL029W|RUP2	gene	taxon:4932	20080521	UniProt
YLL029W	SGD	S000003952	FRA1		GO:0034396	SGD_REF:S000125582|PMID:18281282	IGI	SGD:S000003039	P	Protein involved in negative regulation of transcription of iron regulon	YLL029W|RUP2	gene	taxon:4932	20080409	SGD
YLL029W	SGD	S000003952	FRA1		GO:0034396	SGD_REF:S000125582|PMID:18281282	IMP		P	Protein involved in negative regulation of transcription of iron regulon	YLL029W|RUP2	gene	taxon:4932	20080409	SGD
YLL029W	SGD	S000003952	FRA1		GO:0046872	SGD_REF:S000124038	IEA	SP_KW:KW-0479	F	Protein involved in negative regulation of transcription of iron regulon	YLL029W|RUP2	gene	taxon:4932	20080521	UniProt
YMR232W	SGD	S000004845	FUS2		GO:0003674	SGD_REF:S000069584	ND		F	Cytoplasmic protein localized to the shmoo tip	YMR232W	gene	taxon:4932	20020819	SGD
YMR232W	SGD	S000004845	FUS2		GO:0005089	SGD_REF:S000124036	IEA	InterPro:IPR000219	F	Cytoplasmic protein localized to the shmoo tip	YMR232W	gene	taxon:4932	20080521	UniProt
YMR232W	SGD	S000004845	FUS2		GO:0005622	SGD_REF:S000124036	IEA	InterPro:IPR000219	C	Cytoplasmic protein localized to the shmoo tip	YMR232W	gene	taxon:4932	20080521	UniProt
YMR232W	SGD	S000004845	FUS2		GO:0005634	SGD_REF:S000126405|PMID:18474625	IDA		C	Cytoplasmic protein localized to the shmoo tip	YMR232W	gene	taxon:4932	20080620	SGD
YMR232W	SGD	S000004845	FUS2		GO:0005739	SGD_REF:S000075100|PMID:14576278	IDA		C	Cytoplasmic protein localized to the shmoo tip	YMR232W	gene	taxon:4932	20041203	SGD
YMR232W	SGD	S000004845	FUS2		GO:0005739	SGD_REF:S000117178|PMID:16823961	IDA		C	Cytoplasmic protein localized to the shmoo tip	YMR232W	gene	taxon:4932	20061212	SGD
YMR232W	SGD	S000004845	FUS2		GO:0031385	SGD_REF:S000077102|PMID:14734532	IMP		P	Cytoplasmic protein localized to the shmoo tip	YMR232W	gene	taxon:4932	20050719	SGD
YMR232W	SGD	S000004845	FUS2		GO:0035023	SGD_REF:S000124036	IEA	InterPro:IPR000219	P	Cytoplasmic protein localized to the shmoo tip	YMR232W	gene	taxon:4932	20080521	UniProt
YMR232W	SGD	S000004845	FUS2		GO:0043332	SGD_REF:S000047183|PMID:7559752	IDA		C	Cytoplasmic protein localized to the shmoo tip	YMR232W	gene	taxon:4932	20020819	SGD
YMR232W	SGD	S000004845	FUS2		GO:0045026	SGD_REF:S000047183|PMID:7559752	IMP		P	Cytoplasmic protein localized to the shmoo tip	YMR232W	gene	taxon:4932	20020819	SGD
YGR196C	SGD	S000003428	FYV8		GO:0003674	SGD_REF:S000069584	ND		F	Protein of unknown function, required for survival upon exposure to K1 killer toxin	YGR196C	gene	taxon:4932	20021216	SGD
YGR196C	SGD	S000003428	FYV8		GO:0005737	SGD_REF:S000069459|PMID:11914276	IDA		C	Protein of unknown function, required for survival upon exposure to K1 killer toxin	YGR196C	gene	taxon:4932	20020507	SGD
YGR196C	SGD	S000003428	FYV8		GO:0008150	SGD_REF:S000069584	ND		P	Protein of unknown function, required for survival upon exposure to K1 killer toxin	YGR196C	gene	taxon:4932	20021216	SGD
YLR343W	SGD	S000004335	GAS2		GO:0005737	SGD_REF:S000074185|PMID:14562095	IDA		C	1,3-beta-glucanosyltransferase, involved with Gas4p in spore wall assembly	YLR343W	gene	taxon:4932	20031028	SGD
YLR343W	SGD	S000004335	GAS2		GO:0005886	SGD_REF:S000125578	IEA	SP_SL:SL-0039	C	1,3-beta-glucanosyltransferase, involved with Gas4p in spore wall assembly	YLR343W	gene	taxon:4932	20080521	UniProt
YLR343W	SGD	S000004335	GAS2		GO:0016020	SGD_REF:S000124038	IEA	SP_KW:KW-0472	C	1,3-beta-glucanosyltransferase, involved with Gas4p in spore wall assembly	YLR343W	gene	taxon:4932	20080521	UniProt
YLR343W	SGD	S000004335	GAS2		GO:0030476	SGD_REF:S000120123|PMID:17189486	IGI	SGD:S000004924	P	1,3-beta-glucanosyltransferase, involved with Gas4p in spore wall assembly	YLR343W	gene	taxon:4932	20070220	SGD
YLR343W	SGD	S000004335	GAS2		GO:0030476	SGD_REF:S000120123|PMID:17189486	IMP		P	1,3-beta-glucanosyltransferase, involved with Gas4p in spore wall assembly	YLR343W	gene	taxon:4932	20070220	SGD
YLR343W	SGD	S000004335	GAS2		GO:0031225	SGD_REF:S000124038	IEA	SP_KW:KW-0336	C	1,3-beta-glucanosyltransferase, involved with Gas4p in spore wall assembly	YLR343W	gene	taxon:4932	20080521	UniProt
YLR343W	SGD	S000004335	GAS2		GO:0042124	SGD_REF:S000063190|PMID:10769178	ISS	SGD:S000004924	F	1,3-beta-glucanosyltransferase, involved with Gas4p in spore wall assembly	YLR343W	gene	taxon:4932	20040701	SGD
YLR343W	SGD	S000004335	GAS2		GO:0042124	SGD_REF:S000122127|PMID:17397106	IDA		F	1,3-beta-glucanosyltransferase, involved with Gas4p in spore wall assembly	YLR343W	gene	taxon:4932	20070413	SGD
YOL132W	SGD	S000005492	GAS4		GO:0003824	SGD_REF:S000124036	IEA	InterPro:IPR013781	F	1,3-beta-glucanosyltransferase, involved with Gas2p in spore wall assembly	YOL132W	gene	taxon:4932	20080521	UniProt
YOL132W	SGD	S000005492	GAS4		GO:0005886	SGD_REF:S000125578	IEA	SP_SL:SL-0039	C	1,3-beta-glucanosyltransferase, involved with Gas2p in spore wall assembly	YOL132W	gene	taxon:4932	20080521	UniProt
YOL132W	SGD	S000005492	GAS4		GO:0005975	SGD_REF:S000124036	IEA	InterPro:IPR013781	P	1,3-beta-glucanosyltransferase, involved with Gas2p in spore wall assembly	YOL132W	gene	taxon:4932	20080521	UniProt
YOL132W	SGD	S000005492	GAS4		GO:0009277	SGD_REF:S000040179|PMID:10383953	IDA		C	1,3-beta-glucanosyltransferase, involved with Gas2p in spore wall assembly	YOL132W	gene	taxon:4932	20020617	SGD
YOL132W	SGD	S000005492	GAS4		GO:0016020	SGD_REF:S000124038	IEA	SP_KW:KW-0472	C	1,3-beta-glucanosyltransferase, involved with Gas2p in spore wall assembly	YOL132W	gene	taxon:4932	20080521	UniProt
YOL132W	SGD	S000005492	GAS4		GO:0030476	SGD_REF:S000120123|PMID:17189486	IGI	SGD:S000004924	P	1,3-beta-glucanosyltransferase, involved with Gas2p in spore wall assembly	YOL132W	gene	taxon:4932	20070220	SGD
YOL132W	SGD	S000005492	GAS4		GO:0030476	SGD_REF:S000120123|PMID:17189486	IMP		P	1,3-beta-glucanosyltransferase, involved with Gas2p in spore wall assembly	YOL132W	gene	taxon:4932	20070220	SGD
YOL132W	SGD	S000005492	GAS4		GO:0031225	SGD_REF:S000124038	IEA	SP_KW:KW-0336	C	1,3-beta-glucanosyltransferase, involved with Gas2p in spore wall assembly	YOL132W	gene	taxon:4932	20080521	UniProt
YOL132W	SGD	S000005492	GAS4		GO:0042124	SGD_REF:S000063190|PMID:10769178	ISS	SGD:S000004924	F	1,3-beta-glucanosyltransferase, involved with Gas2p in spore wall assembly	YOL132W	gene	taxon:4932	20040701	SGD
YOL132W	SGD	S000005492	GAS4		GO:0042124	SGD_REF:S000122127|PMID:17397106	IDA		F	1,3-beta-glucanosyltransferase, involved with Gas2p in spore wall assembly	YOL132W	gene	taxon:4932	20070413	SGD
YOL132W	SGD	S000005492	GAS4		GO:0043169	SGD_REF:S000124036	IEA	InterPro:IPR013781	F	1,3-beta-glucanosyltransferase, involved with Gas2p in spore wall assembly	YOL132W	gene	taxon:4932	20080521	UniProt
YLR013W	SGD	S000004003	GAT3		GO:0003677	SGD_REF:S000124038	IEA	SP_KW:KW-0238	F	Protein containing GATA family zinc finger motifs	YLR013W	gene	taxon:4932	20080521	UniProt
YLR013W	SGD	S000004003	GAT3		GO:0003700	SGD_REF:S000056382|PMID:10392447	ISS		F	Protein containing GATA family zinc finger motifs	YLR013W	gene	taxon:4932	20020215	SGD
YLR013W	SGD	S000004003	GAT3		GO:0003700	SGD_REF:S000124036	IEA	InterPro:IPR000679	F	Protein containing GATA family zinc finger motifs	YLR013W	gene	taxon:4932	20080521	UniProt
YLR013W	SGD	S000004003	GAT3		GO:0005634	SGD_REF:S000056382|PMID:10392447	ISS		C	Protein containing GATA family zinc finger motifs	YLR013W	gene	taxon:4932	20020215	SGD
YLR013W	SGD	S000004003	GAT3		GO:0005634	SGD_REF:S000124036	IEA	InterPro:IPR000679	C	Protein containing GATA family zinc finger motifs	YLR013W	gene	taxon:4932	20080521	UniProt
YLR013W	SGD	S000004003	GAT3		GO:0006350	SGD_REF:S000056382|PMID:10392447	ISS		P	Protein containing GATA family zinc finger motifs	YLR013W	gene	taxon:4932	20020215	SGD
YLR013W	SGD	S000004003	GAT3		GO:0006355	SGD_REF:S000124036	IEA	InterPro:IPR000679	P	Protein containing GATA family zinc finger motifs	YLR013W	gene	taxon:4932	20080521	UniProt
YLR013W	SGD	S000004003	GAT3		GO:0008270	SGD_REF:S000124036	IEA	InterPro:IPR000679	F	Protein containing GATA family zinc finger motifs	YLR013W	gene	taxon:4932	20080521	UniProt
YLR013W	SGD	S000004003	GAT3		GO:0008270	SGD_REF:S000124038	IEA	SP_KW:KW-0862	F	Protein containing GATA family zinc finger motifs	YLR013W	gene	taxon:4932	20080521	UniProt
YLR013W	SGD	S000004003	GAT3		GO:0043565	SGD_REF:S000124036	IEA	InterPro:IPR000679	F	Protein containing GATA family zinc finger motifs	YLR013W	gene	taxon:4932	20080521	UniProt
YLR013W	SGD	S000004003	GAT3		GO:0046872	SGD_REF:S000124038	IEA	SP_KW:KW-0479	F	Protein containing GATA family zinc finger motifs	YLR013W	gene	taxon:4932	20080521	UniProt
YIR013C	SGD	S000001452	GAT4		GO:0003677	SGD_REF:S000124038	IEA	SP_KW:KW-0238	F	Protein containing GATA family zinc finger motifs	YIR013C	gene	taxon:4932	20080521	UniProt
YIR013C	SGD	S000001452	GAT4		GO:0003700	SGD_REF:S000056382|PMID:10392447	ISS		F	Protein containing GATA family zinc finger motifs	YIR013C	gene	taxon:4932	20020215	SGD
YIR013C	SGD	S000001452	GAT4		GO:0003700	SGD_REF:S000124036	IEA	InterPro:IPR000679	F	Protein containing GATA family zinc finger motifs	YIR013C	gene	taxon:4932	20080521	UniProt
YIR013C	SGD	S000001452	GAT4		GO:0005634	SGD_REF:S000056382|PMID:10392447	ISS		C	Protein containing GATA family zinc finger motifs	YIR013C	gene	taxon:4932	20020215	SGD
YIR013C	SGD	S000001452	GAT4		GO:0005634	SGD_REF:S000124036	IEA	InterPro:IPR000679	C	Protein containing GATA family zinc finger motifs	YIR013C	gene	taxon:4932	20080521	UniProt
YIR013C	SGD	S000001452	GAT4		GO:0006350	SGD_REF:S000056382|PMID:10392447	ISS		P	Protein containing GATA family zinc finger motifs	YIR013C	gene	taxon:4932	20020215	SGD
YIR013C	SGD	S000001452	GAT4		GO:0006355	SGD_REF:S000124036	IEA	InterPro:IPR000679	P	Protein containing GATA family zinc finger motifs	YIR013C	gene	taxon:4932	20080521	UniProt
YIR013C	SGD	S000001452	GAT4		GO:0008270	SGD_REF:S000124036	IEA	InterPro:IPR000679	F	Protein containing GATA family zinc finger motifs	YIR013C	gene	taxon:4932	20080521	UniProt
YIR013C	SGD	S000001452	GAT4		GO:0008270	SGD_REF:S000124038	IEA	SP_KW:KW-0862	F	Protein containing GATA family zinc finger motifs	YIR013C	gene	taxon:4932	20080521	UniProt
YIR013C	SGD	S000001452	GAT4		GO:0043565	SGD_REF:S000124036	IEA	InterPro:IPR000679	F	Protein containing GATA family zinc finger motifs	YIR013C	gene	taxon:4932	20080521	UniProt
YIR013C	SGD	S000001452	GAT4		GO:0046872	SGD_REF:S000124038	IEA	SP_KW:KW-0479	F	Protein containing GATA family zinc finger motifs	YIR013C	gene	taxon:4932	20080521	UniProt
YOR375C	SGD	S000005902	GDH1		GO:0003824	SGD_REF:S000124036	IEA	InterPro:IPR016040	F	NADP(+)-dependent glutamate dehydrogenase, synthesizes glutamate from ammonia and alpha-ketoglutarate	YOR375C|GDH-A|GDHA|URE1	gene	taxon:4932	20080521	UniProt
YOR375C	SGD	S000005902	GDH1		GO:0004354	SGD_REF:S000052640|PMID:2989290	IDA		F	NADP(+)-dependent glutamate dehydrogenase, synthesizes glutamate from ammonia and alpha-ketoglutarate	YOR375C|GDH-A|GDHA|URE1	gene	taxon:4932	20020930	SGD
YOR375C	SGD	S000005902	GDH1		GO:0004354	SGD_REF:S000124037	IEA	EC:1.4.1.4	F	NADP(+)-dependent glutamate dehydrogenase, synthesizes glutamate from ammonia and alpha-ketoglutarate	YOR375C|GDH-A|GDHA|URE1	gene	taxon:4932	20080521	UniProt
YOR375C	SGD	S000005902	GDH1		GO:0005488	SGD_REF:S000124036	IEA	InterPro:IPR016040	F	NADP(+)-dependent glutamate dehydrogenase, synthesizes glutamate from ammonia and alpha-ketoglutarate	YOR375C|GDH-A|GDHA|URE1	gene	taxon:4932	20080521	UniProt
YOR375C	SGD	S000005902	GDH1		GO:0005634	SGD_REF:S000063234|PMID:4126	IDA		C	NADP(+)-dependent glutamate dehydrogenase, synthesizes glutamate from ammonia and alpha-ketoglutarate	YOR375C|GDH-A|GDHA|URE1	gene	taxon:4932	20021129	SGD
YOR375C	SGD	S000005902	GDH1		GO:0005737	SGD_REF:S000069459|PMID:11914276	IDA		C	NADP(+)-dependent glutamate dehydrogenase, synthesizes glutamate from ammonia and alpha-ketoglutarate	YOR375C|GDH-A|GDHA|URE1	gene	taxon:4932	20020507	SGD
YOR375C	SGD	S000005902	GDH1		GO:0006520	SGD_REF:S000124036	IEA	InterPro:IPR006095|InterPro:IPR006096|InterPro:IPR006097	P	NADP(+)-dependent glutamate dehydrogenase, synthesizes glutamate from ammonia and alpha-ketoglutarate	YOR375C|GDH-A|GDHA|URE1	gene	taxon:4932	20080521	UniProt
YOR375C	SGD	S000005902	GDH1		GO:0006537	SGD_REF:S000052640|PMID:2989290	IGI		P	NADP(+)-dependent glutamate dehydrogenase, synthesizes glutamate from ammonia and alpha-ketoglutarate	YOR375C|GDH-A|GDHA|URE1	gene	taxon:4932	20031117	SGD
YOR375C	SGD	S000005902	GDH1		GO:0008152	SGD_REF:S000124036	IEA	InterPro:IPR016040	P	NADP(+)-dependent glutamate dehydrogenase, synthesizes glutamate from ammonia and alpha-ketoglutarate	YOR375C|GDH-A|GDHA|URE1	gene	taxon:4932	20080521	UniProt
YOR375C	SGD	S000005902	GDH1		GO:0016491	SGD_REF:S000124036	IEA	InterPro:IPR006095|InterPro:IPR006096|InterPro:IPR006097	F	NADP(+)-dependent glutamate dehydrogenase, synthesizes glutamate from ammonia and alpha-ketoglutarate	YOR375C|GDH-A|GDHA|URE1	gene	taxon:4932	20080521	UniProt
YOR375C	SGD	S000005902	GDH1		GO:0016491	SGD_REF:S000124038	IEA	SP_KW:KW-0560	F	NADP(+)-dependent glutamate dehydrogenase, synthesizes glutamate from ammonia and alpha-ketoglutarate	YOR375C|GDH-A|GDHA|URE1	gene	taxon:4932	20080521	UniProt
YOR375C	SGD	S000005902	GDH1		GO:0055114	SGD_REF:S000124038	IEA	SP_KW:KW-0560	P	NADP(+)-dependent glutamate dehydrogenase, synthesizes glutamate from ammonia and alpha-ketoglutarate	YOR375C|GDH-A|GDHA|URE1	gene	taxon:4932	20080521	UniProt
YAL062W	SGD	S000000058	GDH3		GO:0003824	SGD_REF:S000124036	IEA	InterPro:IPR016040	F	NADP(+)-dependent glutamate dehydrogenase, synthesizes glutamate from ammonia and alpha-ketoglutarate	YAL062W|FUN51	gene	taxon:4932	20080521	UniProt
YAL062W	SGD	S000000058	GDH3		GO:0004352	SGD_REF:S000049665|PMID:9287019	ISS		F	NADP(+)-dependent glutamate dehydrogenase, synthesizes glutamate from ammonia and alpha-ketoglutarate	YAL062W|FUN51	gene	taxon:4932	20020930	SGD
YAL062W	SGD	S000000058	GDH3		GO:0004352	SGD_REF:S000049665|PMID:9287019	IMP		F	NADP(+)-dependent glutamate dehydrogenase, synthesizes glutamate from ammonia and alpha-ketoglutarate	YAL062W|FUN51	gene	taxon:4932	20020930	SGD
YAL062W	SGD	S000000058	GDH3		GO:0004354	SGD_REF:S000124037	IEA	EC:1.4.1.4	F	NADP(+)-dependent glutamate dehydrogenase, synthesizes glutamate from ammonia and alpha-ketoglutarate	YAL062W|FUN51	gene	taxon:4932	20080521	UniProt
YAL062W	SGD	S000000058	GDH3		GO:0005488	SGD_REF:S000124036	IEA	InterPro:IPR016040	F	NADP(+)-dependent glutamate dehydrogenase, synthesizes glutamate from ammonia and alpha-ketoglutarate	YAL062W|FUN51	gene	taxon:4932	20080521	UniProt
YAL062W	SGD	S000000058	GDH3		GO:0005625	SGD_REF:S000066220|PMID:11562373	IDA		C	NADP(+)-dependent glutamate dehydrogenase, synthesizes glutamate from ammonia and alpha-ketoglutarate	YAL062W|FUN51	gene	taxon:4932	20021114	SGD
YAL062W	SGD	S000000058	GDH3		GO:0005634	SGD_REF:S000063234|PMID:4126	IDA		C	NADP(+)-dependent glutamate dehydrogenase, synthesizes glutamate from ammonia and alpha-ketoglutarate	YAL062W|FUN51	gene	taxon:4932	20021129	SGD
YAL062W	SGD	S000000058	GDH3		GO:0005739	SGD_REF:S000075100|PMID:14576278	IDA		C	NADP(+)-dependent glutamate dehydrogenase, synthesizes glutamate from ammonia and alpha-ketoglutarate	YAL062W|FUN51	gene	taxon:4932	20040928	SGD
YAL062W	SGD	S000000058	GDH3		GO:0005739	SGD_REF:S000117178|PMID:16823961	IDA		C	NADP(+)-dependent glutamate dehydrogenase, synthesizes glutamate from ammonia and alpha-ketoglutarate	YAL062W|FUN51	gene	taxon:4932	20061212	SGD
YAL062W	SGD	S000000058	GDH3		GO:0006520	SGD_REF:S000124036	IEA	InterPro:IPR006095|InterPro:IPR006097|InterPro:IPR006096	P	NADP(+)-dependent glutamate dehydrogenase, synthesizes glutamate from ammonia and alpha-ketoglutarate	YAL062W|FUN51	gene	taxon:4932	20080521	UniProt
YAL062W	SGD	S000000058	GDH3		GO:0006537	SGD_REF:S000049665|PMID:9287019	IGI		P	NADP(+)-dependent glutamate dehydrogenase, synthesizes glutamate from ammonia and alpha-ketoglutarate	YAL062W|FUN51	gene	taxon:4932	20020930	SGD
YAL062W	SGD	S000000058	GDH3		GO:0006537	SGD_REF:S000049665|PMID:9287019	IMP		P	NADP(+)-dependent glutamate dehydrogenase, synthesizes glutamate from ammonia and alpha-ketoglutarate	YAL062W|FUN51	gene	taxon:4932	20020930	SGD
YAL062W	SGD	S000000058	GDH3		GO:0008152	SGD_REF:S000124036	IEA	InterPro:IPR016040	P	NADP(+)-dependent glutamate dehydrogenase, synthesizes glutamate from ammonia and alpha-ketoglutarate	YAL062W|FUN51	gene	taxon:4932	20080521	UniProt
YAL062W	SGD	S000000058	GDH3		GO:0016491	SGD_REF:S000124036	IEA	InterPro:IPR006095|InterPro:IPR006096|InterPro:IPR006097	F	NADP(+)-dependent glutamate dehydrogenase, synthesizes glutamate from ammonia and alpha-ketoglutarate	YAL062W|FUN51	gene	taxon:4932	20080521	UniProt
YAL062W	SGD	S000000058	GDH3		GO:0016491	SGD_REF:S000124038	IEA	SP_KW:KW-0560	F	NADP(+)-dependent glutamate dehydrogenase, synthesizes glutamate from ammonia and alpha-ketoglutarate	YAL062W|FUN51	gene	taxon:4932	20080521	UniProt
YAL062W	SGD	S000000058	GDH3		GO:0055114	SGD_REF:S000124038	IEA	SP_KW:KW-0560	P	NADP(+)-dependent glutamate dehydrogenase, synthesizes glutamate from ammonia and alpha-ketoglutarate	YAL062W|FUN51	gene	taxon:4932	20080521	UniProt
YOR355W	SGD	S000005882	GDS1		GO:0003674	SGD_REF:S000069584	ND		F	Protein of unknown function, required for growth on glycerol as a carbon source	YOR355W	gene	taxon:4932	20020930	SGD
YOR355W	SGD	S000005882	GDS1		GO:0005634	SGD_REF:S000074185|PMID:14562095	IDA		C	Protein of unknown function, required for growth on glycerol as a carbon source	YOR355W	gene	taxon:4932	20031028	SGD
YOR355W	SGD	S000005882	GDS1		GO:0005737	SGD_REF:S000074185|PMID:14562095	IDA		C	Protein of unknown function, required for growth on glycerol as a carbon source	YOR355W	gene	taxon:4932	20031028	SGD
YOR355W	SGD	S000005882	GDS1		GO:0005739	SGD_REF:S000075100|PMID:14576278	IDA		C	Protein of unknown function, required for growth on glycerol as a carbon source	YOR355W	gene	taxon:4932	20040813	SGD
YOR355W	SGD	S000005882	GDS1		GO:0005739	SGD_REF:S000117178|PMID:16823961	IDA		C	Protein of unknown function, required for growth on glycerol as a carbon source	YOR355W	gene	taxon:4932	20061212	SGD
YOR355W	SGD	S000005882	GDS1		GO:0009060	SGD_REF:S000048397|PMID:8750239	IGI		P	Protein of unknown function, required for growth on glycerol as a carbon source	YOR355W	gene	taxon:4932	20020930	SGD
YOR355W	SGD	S000005882	GDS1		GO:0009060	SGD_REF:S000048397|PMID:8750239	IMP		P	Protein of unknown function, required for growth on glycerol as a carbon source	YOR355W	gene	taxon:4932	20020930	SGD
YKL104C	SGD	S000001587	GFA1		GO:0004360	SGD_REF:S000040621|PMID:2656689	IDA		F	Glutamine-fructose-6-phosphate amidotransferase, catalyzes the formation of glucosamine-6-P and glutamate from fructose-6-P and glutamine in the first step of chitin biosynthesis	YKL104C	gene	taxon:4932	20020928	SGD
YKL104C	SGD	S000001587	GFA1		GO:0004360	SGD_REF:S000124036	IEA	InterPro:IPR005855	F	Glutamine-fructose-6-phosphate amidotransferase, catalyzes the formation of glucosamine-6-P and glutamate from fructose-6-P and glutamine in the first step of chitin biosynthesis	YKL104C	gene	taxon:4932	20080521	UniProt
YKL104C	SGD	S000001587	GFA1		GO:0004360	SGD_REF:S000124037	IEA	EC:2.6.1.16	F	Glutamine-fructose-6-phosphate amidotransferase, catalyzes the formation of glucosamine-6-P and glutamate from fructose-6-P and glutamine in the first step of chitin biosynthesis	YKL104C	gene	taxon:4932	20080521	UniProt
YKL104C	SGD	S000001587	GFA1		GO:0005529	SGD_REF:S000124036	IEA	InterPro:IPR001347	F	Glutamine-fructose-6-phosphate amidotransferase, catalyzes the formation of glucosamine-6-P and glutamate from fructose-6-P and glutamine in the first step of chitin biosynthesis	YKL104C	gene	taxon:4932	20080521	UniProt
YKL104C	SGD	S000001587	GFA1		GO:0005575	SGD_REF:S000069584	ND		C	Glutamine-fructose-6-phosphate amidotransferase, catalyzes the formation of glucosamine-6-P and glutamate from fructose-6-P and glutamine in the first step of chitin biosynthesis	YKL104C	gene	taxon:4932	20020928	SGD
YKL104C	SGD	S000001587	GFA1		GO:0005737	SGD_REF:S000124036	IEA	InterPro:IPR005855	C	Glutamine-fructose-6-phosphate amidotransferase, catalyzes the formation of glucosamine-6-P and glutamate from fructose-6-P and glutamine in the first step of chitin biosynthesis	YKL104C	gene	taxon:4932	20080521	UniProt
YKL104C	SGD	S000001587	GFA1		GO:0005975	SGD_REF:S000124036	IEA	InterPro:IPR001347	P	Glutamine-fructose-6-phosphate amidotransferase, catalyzes the formation of glucosamine-6-P and glutamate from fructose-6-P and glutamine in the first step of chitin biosynthesis	YKL104C	gene	taxon:4932	20080521	UniProt
YKL104C	SGD	S000001587	GFA1		GO:0006038	SGD_REF:S000069499|PMID:11895440	IGI		P	Glutamine-fructose-6-phosphate amidotransferase, catalyzes the formation of glucosamine-6-P and glutamate from fructose-6-P and glutamine in the first step of chitin biosynthesis	YKL104C	gene	taxon:4932	20020928	SGD
YKL104C	SGD	S000001587	GFA1		GO:0006541	SGD_REF:S000124038	IEA	SP_KW:KW-0315	P	Glutamine-fructose-6-phosphate amidotransferase, catalyzes the formation of glucosamine-6-P and glutamate from fructose-6-P and glutamine in the first step of chitin biosynthesis	YKL104C	gene	taxon:4932	20080521	UniProt
YKL104C	SGD	S000001587	GFA1		GO:0008152	SGD_REF:S000124036	IEA	InterPro:IPR000583	P	Glutamine-fructose-6-phosphate amidotransferase, catalyzes the formation of glucosamine-6-P and glutamate from fructose-6-P and glutamine in the first step of chitin biosynthesis	YKL104C	gene	taxon:4932	20080521	UniProt
YKL104C	SGD	S000001587	GFA1		GO:0008483	SGD_REF:S000124038	IEA	SP_KW:KW-0032	F	Glutamine-fructose-6-phosphate amidotransferase, catalyzes the formation of glucosamine-6-P and glutamate from fructose-6-P and glutamine in the first step of chitin biosynthesis	YKL104C	gene	taxon:4932	20080521	UniProt
YKL104C	SGD	S000001587	GFA1		GO:0016051	SGD_REF:S000124036	IEA	InterPro:IPR005855	P	Glutamine-fructose-6-phosphate amidotransferase, catalyzes the formation of glucosamine-6-P and glutamate from fructose-6-P and glutamine in the first step of chitin biosynthesis	YKL104C	gene	taxon:4932	20080521	UniProt
YKL104C	SGD	S000001587	GFA1		GO:0016740	SGD_REF:S000124038	IEA	SP_KW:KW-0808	F	Glutamine-fructose-6-phosphate amidotransferase, catalyzes the formation of glucosamine-6-P and glutamate from fructose-6-P and glutamine in the first step of chitin biosynthesis	YKL104C	gene	taxon:4932	20080521	UniProt
YBR045C	SGD	S000000249	GIP1		GO:0000164	SGD_REF:S000043932|PMID:9584086	IPI		C	Meiosis-specific regulatory subunit of the Glc7p protein phosphatase, regulates spore wall formation and septin organization, required for expression of some late meiotic genes and for normal localization of Glc7p	YBR045C	gene	taxon:4932	20020813	SGD
YBR045C	SGD	S000000249	GIP1		GO:0005628	SGD_REF:S000066224|PMID:11724821	IDA		C	Meiosis-specific regulatory subunit of the Glc7p protein phosphatase, regulates spore wall formation and septin organization, required for expression of some late meiotic genes and for normal localization of Glc7p	YBR045C	gene	taxon:4932	20020813	SGD
YBR045C	SGD	S000000249	GIP1		GO:0008157	SGD_REF:S000043932|PMID:9584086	IMP		F	Meiosis-specific regulatory subunit of the Glc7p protein phosphatase, regulates spore wall formation and septin organization, required for expression of some late meiotic genes and for normal localization of Glc7p	YBR045C	gene	taxon:4932	20020813	SGD
YBR045C	SGD	S000000249	GIP1		GO:0008157	SGD_REF:S000043932|PMID:9584086	IPI		F	Meiosis-specific regulatory subunit of the Glc7p protein phosphatase, regulates spore wall formation and septin organization, required for expression of some late meiotic genes and for normal localization of Glc7p	YBR045C	gene	taxon:4932	20020813	SGD
YBR045C	SGD	S000000249	GIP1		GO:0008599	SGD_REF:S000066224|PMID:11724821	IDA		F	Meiosis-specific regulatory subunit of the Glc7p protein phosphatase, regulates spore wall formation and septin organization, required for expression of some late meiotic genes and for normal localization of Glc7p	YBR045C	gene	taxon:4932	20051010	SGD
YBR045C	SGD	S000000249	GIP1		GO:0030476	SGD_REF:S000066224|PMID:11724821	IMP		P	Meiosis-specific regulatory subunit of the Glc7p protein phosphatase, regulates spore wall formation and septin organization, required for expression of some late meiotic genes and for normal localization of Glc7p	YBR045C	gene	taxon:4932	20020813	SGD
YBR045C	SGD	S000000249	GIP1		GO:0043666	SGD_REF:S000066224|PMID:11724821	IMP		P	Meiosis-specific regulatory subunit of the Glc7p protein phosphatase, regulates spore wall formation and septin organization, required for expression of some late meiotic genes and for normal localization of Glc7p	YBR045C	gene	taxon:4932	20061010	SGD
YFL017C	SGD	S000001877	GNA1		GO:0004343	SGD_REF:S000045927|PMID:9867860	IDA		F	Evolutionarily conserved glucosamine-6-phosphate acetyltransferase required for multiple cell cycle events including passage through START, DNA synthesis, and mitosis	YFL017C|PAT1	gene	taxon:4932	20021002	SGD
YFL017C	SGD	S000001877	GNA1		GO:0004343	SGD_REF:S000124037	IEA	EC:2.3.1.4	F	Evolutionarily conserved glucosamine-6-phosphate acetyltransferase required for multiple cell cycle events including passage through START, DNA synthesis, and mitosis	YFL017C|PAT1	gene	taxon:4932	20080521	UniProt
YFL017C	SGD	S000001877	GNA1		GO:0005634	SGD_REF:S000074185|PMID:14562095	IDA		C	Evolutionarily conserved glucosamine-6-phosphate acetyltransferase required for multiple cell cycle events including passage through START, DNA synthesis, and mitosis	YFL017C|PAT1	gene	taxon:4932	20031028	SGD
YFL017C	SGD	S000001877	GNA1		GO:0005737	SGD_REF:S000074185|PMID:14562095	IDA		C	Evolutionarily conserved glucosamine-6-phosphate acetyltransferase required for multiple cell cycle events including passage through START, DNA synthesis, and mitosis	YFL017C|PAT1	gene	taxon:4932	20031028	SGD
YFL017C	SGD	S000001877	GNA1		GO:0006048	SGD_REF:S000045927|PMID:9867860	IMP		P	Evolutionarily conserved glucosamine-6-phosphate acetyltransferase required for multiple cell cycle events including passage through START, DNA synthesis, and mitosis	YFL017C|PAT1	gene	taxon:4932	20021002	SGD
YFL017C	SGD	S000001877	GNA1		GO:0006048	SGD_REF:S000045927|PMID:9867860	IDA		P	Evolutionarily conserved glucosamine-6-phosphate acetyltransferase required for multiple cell cycle events including passage through START, DNA synthesis, and mitosis	YFL017C|PAT1	gene	taxon:4932	20021002	SGD
YFL017C	SGD	S000001877	GNA1		GO:0008080	SGD_REF:S000124036	IEA	InterPro:IPR000182	F	Evolutionarily conserved glucosamine-6-phosphate acetyltransferase required for multiple cell cycle events including passage through START, DNA synthesis, and mitosis	YFL017C|PAT1	gene	taxon:4932	20080521	UniProt
YFL017C	SGD	S000001877	GNA1		GO:0008152	SGD_REF:S000124036	IEA	InterPro:IPR000182	P	Evolutionarily conserved glucosamine-6-phosphate acetyltransferase required for multiple cell cycle events including passage through START, DNA synthesis, and mitosis	YFL017C|PAT1	gene	taxon:4932	20080521	UniProt
YFL017C	SGD	S000001877	GNA1		GO:0008415	SGD_REF:S000124038	IEA	SP_KW:KW-0012	F	Evolutionarily conserved glucosamine-6-phosphate acetyltransferase required for multiple cell cycle events including passage through START, DNA synthesis, and mitosis	YFL017C|PAT1	gene	taxon:4932	20080521	UniProt
YFL017C	SGD	S000001877	GNA1		GO:0016740	SGD_REF:S000124038	IEA	SP_KW:KW-0808	F	Evolutionarily conserved glucosamine-6-phosphate acetyltransferase required for multiple cell cycle events including passage through START, DNA synthesis, and mitosis	YFL017C|PAT1	gene	taxon:4932	20080521	UniProt
YDR508C	SGD	S000002916	GNP1		GO:0005739	SGD_REF:S000075100|PMID:14576278	IDA		C	High-affinity glutamine permease, also transports Leu, Ser, Thr, Cys, Met and Asn	YDR508C	gene	taxon:4932	20040928	SGD
YDR508C	SGD	S000002916	GNP1		GO:0005739	SGD_REF:S000124038	IEA	SP_KW:KW-0496	C	High-affinity glutamine permease, also transports Leu, Ser, Thr, Cys, Met and Asn	YDR508C	gene	taxon:4932	20080521	UniProt
YDR508C	SGD	S000002916	GNP1		GO:0005739	SGD_REF:S000117178|PMID:16823961	IDA		C	High-affinity glutamine permease, also transports Leu, Ser, Thr, Cys, Met and Asn	YDR508C	gene	taxon:4932	20061212	SGD
YDR508C	SGD	S000002916	GNP1		GO:0005886	SGD_REF:S000043244|PMID:10654085	ISS		C	High-affinity glutamine permease, also transports Leu, Ser, Thr, Cys, Met and Asn	YDR508C	gene	taxon:4932	20020806	SGD
YDR508C	SGD	S000002916	GNP1		GO:0006810	SGD_REF:S000124036	IEA	InterPro:IPR004841	P	High-affinity glutamine permease, also transports Leu, Ser, Thr, Cys, Met and Asn	YDR508C	gene	taxon:4932	20080521	UniProt
YDR508C	SGD	S000002916	GNP1		GO:0006810	SGD_REF:S000124038	IEA	SP_KW:KW-0813	P	High-affinity glutamine permease, also transports Leu, Ser, Thr, Cys, Met and Asn	YDR508C	gene	taxon:4932	20080521	UniProt
YDR508C	SGD	S000002916	GNP1		GO:0006865	SGD_REF:S000043244|PMID:10654085	IDA		P	High-affinity glutamine permease, also transports Leu, Ser, Thr, Cys, Met and Asn	YDR508C	gene	taxon:4932	20020806	SGD
YDR508C	SGD	S000002916	GNP1		GO:0006865	SGD_REF:S000124036	IEA	InterPro:IPR002293|InterPro:IPR004762|InterPro:IPR004840	P	High-affinity glutamine permease, also transports Leu, Ser, Thr, Cys, Met and Asn	YDR508C	gene	taxon:4932	20080521	UniProt
YDR508C	SGD	S000002916	GNP1		GO:0006865	SGD_REF:S000124038	IEA	SP_KW:KW-0029	P	High-affinity glutamine permease, also transports Leu, Ser, Thr, Cys, Met and Asn	YDR508C	gene	taxon:4932	20080521	UniProt
YDR508C	SGD	S000002916	GNP1		GO:0015171	SGD_REF:S000043244|PMID:10654085	IDA		F	High-affinity glutamine permease, also transports Leu, Ser, Thr, Cys, Met and Asn	YDR508C	gene	taxon:4932	20020806	SGD
YDR508C	SGD	S000002916	GNP1		GO:0015171	SGD_REF:S000124036	IEA	InterPro:IPR002293	F	High-affinity glutamine permease, also transports Leu, Ser, Thr, Cys, Met and Asn	YDR508C	gene	taxon:4932	20080521	UniProt
YDR508C	SGD	S000002916	GNP1		GO:0015193	SGD_REF:S000074897|PMID:14968425	IGI	SGD:S000000530|SGD:S000001747|SGD:S000005875	F	High-affinity glutamine permease, also transports Leu, Ser, Thr, Cys, Met and Asn	YDR508C	gene	taxon:4932	20050428	SGD
YDR508C	SGD	S000002916	GNP1		GO:0016020	SGD_REF:S000124036	IEA	InterPro:IPR004841|InterPro:IPR002293	C	High-affinity glutamine permease, also transports Leu, Ser, Thr, Cys, Met and Asn	YDR508C	gene	taxon:4932	20080521	UniProt
YDR508C	SGD	S000002916	GNP1		GO:0016020	SGD_REF:S000124038	IEA	SP_KW:KW-0472	C	High-affinity glutamine permease, also transports Leu, Ser, Thr, Cys, Met and Asn	YDR508C	gene	taxon:4932	20080521	UniProt
YDR508C	SGD	S000002916	GNP1		GO:0016021	SGD_REF:S000124036	IEA	InterPro:IPR004762|InterPro:IPR004840	C	High-affinity glutamine permease, also transports Leu, Ser, Thr, Cys, Met and Asn	YDR508C	gene	taxon:4932	20080521	UniProt
YDR508C	SGD	S000002916	GNP1		GO:0016021	SGD_REF:S000124038	IEA	SP_KW:KW-0812	C	High-affinity glutamine permease, also transports Leu, Ser, Thr, Cys, Met and Asn	YDR508C	gene	taxon:4932	20080521	UniProt
YDR508C	SGD	S000002916	GNP1		GO:0031966	SGD_REF:S000125578	IEA	SP_SL:SL-0171	C	High-affinity glutamine permease, also transports Leu, Ser, Thr, Cys, Met and Asn	YDR508C	gene	taxon:4932	20080521	UniProt
YIR038C	SGD	S000001477	GTT1		GO:0004364	SGD_REF:S000041437|PMID:9792709	IDA		F	ER associated glutathione S-transferase capable of homodimerization	YIR038C	gene	taxon:4932	20021003	SGD
YIR038C	SGD	S000001477	GTT1		GO:0004364	SGD_REF:S000124037	IEA	EC:2.5.1.18	F	ER associated glutathione S-transferase capable of homodimerization	YIR038C	gene	taxon:4932	20080521	UniProt
YIR038C	SGD	S000001477	GTT1		GO:0004364	SGD_REF:S000041437|PMID:9792709	ISS		F	ER associated glutathione S-transferase capable of homodimerization	YIR038C	gene	taxon:4932	20021003	SGD
YIR038C	SGD	S000001477	GTT1		GO:0004602	SGD_REF:S000115845|PMID:16709151	IDA		F	ER associated glutathione S-transferase capable of homodimerization	YIR038C	gene	taxon:4932	20070104	SGD
YIR038C	SGD	S000001477	GTT1		GO:0005739	SGD_REF:S000075100|PMID:14576278	IDA		C	ER associated glutathione S-transferase capable of homodimerization	YIR038C	gene	taxon:4932	20040928	SGD
YIR038C	SGD	S000001477	GTT1		GO:0005739	SGD_REF:S000117178|PMID:16823961	IDA		C	ER associated glutathione S-transferase capable of homodimerization	YIR038C	gene	taxon:4932	20061212	SGD
YIR038C	SGD	S000001477	GTT1		GO:0005741	SGD_REF:S000114057|PMID:16407407	IDA		C	ER associated glutathione S-transferase capable of homodimerization	YIR038C	gene	taxon:4932	20060317	SGD
YIR038C	SGD	S000001477	GTT1		GO:0005783	SGD_REF:S000041437|PMID:9792709	IDA		C	ER associated glutathione S-transferase capable of homodimerization	YIR038C	gene	taxon:4932	20021003	SGD
YIR038C	SGD	S000001477	GTT1		GO:0005783	SGD_REF:S000124038	IEA	SP_KW:KW-0256	C	ER associated glutathione S-transferase capable of homodimerization	YIR038C	gene	taxon:4932	20080521	UniProt
YIR038C	SGD	S000001477	GTT1		GO:0005789	SGD_REF:S000125578	IEA	SP_SL:SL-0097	C	ER associated glutathione S-transferase capable of homodimerization	YIR038C	gene	taxon:4932	20080521	UniProt
YIR038C	SGD	S000001477	GTT1		GO:0006749	SGD_REF:S000041437|PMID:9792709	IDA		P	ER associated glutathione S-transferase capable of homodimerization	YIR038C	gene	taxon:4932	20021003	SGD
YIR038C	SGD	S000001477	GTT1		GO:0016020	SGD_REF:S000124038	IEA	SP_KW:KW-0472	C	ER associated glutathione S-transferase capable of homodimerization	YIR038C	gene	taxon:4932	20080521	UniProt
YIR038C	SGD	S000001477	GTT1		GO:0016740	SGD_REF:S000124038	IEA	SP_KW:KW-0808	F	ER associated glutathione S-transferase capable of homodimerization	YIR038C	gene	taxon:4932	20080521	UniProt
YDL238C	SGD	S000002397	GUD1		GO:0005737	SGD_REF:S000074185|PMID:14562095	IDA		C	Guanine deaminase, a catabolic enzyme of the guanine salvage pathway producing xanthine and ammonia from guanine	YDL238C	gene	taxon:4932	20031028	SGD
YDL238C	SGD	S000002397	GUD1		GO:0008270	SGD_REF:S000124038	IEA	SP_KW:KW-0862	F	Guanine deaminase, a catabolic enzyme of the guanine salvage pathway producing xanthine and ammonia from guanine	YDL238C	gene	taxon:4932	20080521	UniProt
YDL238C	SGD	S000002397	GUD1		GO:0008892	SGD_REF:S000080256|PMID:15565584	IDA		F	Guanine deaminase, a catabolic enzyme of the guanine salvage pathway producing xanthine and ammonia from guanine	YDL238C	gene	taxon:4932	20050110	SGD
YDL238C	SGD	S000002397	GUD1		GO:0008892	SGD_REF:S000124037	IEA	EC:3.5.4.3	F	Guanine deaminase, a catabolic enzyme of the guanine salvage pathway producing xanthine and ammonia from guanine	YDL238C	gene	taxon:4932	20080521	UniProt
YDL238C	SGD	S000002397	GUD1		GO:0016787	SGD_REF:S000124036	IEA	InterPro:IPR006680	F	Guanine deaminase, a catabolic enzyme of the guanine salvage pathway producing xanthine and ammonia from guanine	YDL238C	gene	taxon:4932	20080521	UniProt
YDL238C	SGD	S000002397	GUD1		GO:0016787	SGD_REF:S000124038	IEA	SP_KW:KW-0378	F	Guanine deaminase, a catabolic enzyme of the guanine salvage pathway producing xanthine and ammonia from guanine	YDL238C	gene	taxon:4932	20080521	UniProt
YDL238C	SGD	S000002397	GUD1		GO:0016811	SGD_REF:S000065706|PMID:10542258	ISS		F	Guanine deaminase, a catabolic enzyme of the guanine salvage pathway producing xanthine and ammonia from guanine	YDL238C	gene	taxon:4932	20030422	SGD
YDL238C	SGD	S000002397	GUD1		GO:0046098	SGD_REF:S000065706|PMID:10542258	ISS		P	Guanine deaminase, a catabolic enzyme of the guanine salvage pathway producing xanthine and ammonia from guanine	YDL238C	gene	taxon:4932	20030422	SGD
YDL238C	SGD	S000002397	GUD1		GO:0046872	SGD_REF:S000124038	IEA	SP_KW:KW-0479	F	Guanine deaminase, a catabolic enzyme of the guanine salvage pathway producing xanthine and ammonia from guanine	YDL238C	gene	taxon:4932	20080521	UniProt
YNL014W	SGD	S000004959	HEF3		GO:0000166	SGD_REF:S000124036	IEA	InterPro:IPR003593	F	Translational elongation factor EF-3	YNL014W|ZRG7	gene	taxon:4932	20080521	UniProt
YNL014W	SGD	S000004959	HEF3		GO:0000166	SGD_REF:S000124038	IEA	SP_KW:KW-0547	F	Translational elongation factor EF-3	YNL014W|ZRG7	gene	taxon:4932	20080521	UniProt
YNL014W	SGD	S000004959	HEF3		GO:0003723	SGD_REF:S000124038	IEA	SP_KW:KW-0694	F	Translational elongation factor EF-3	YNL014W|ZRG7	gene	taxon:4932	20080521	UniProt
YNL014W	SGD	S000004959	HEF3		GO:0003746	SGD_REF:S000049016|PMID:9544245	IGI		F	Translational elongation factor EF-3	YNL014W|ZRG7	gene	taxon:4932	20021009	SGD
YNL014W	SGD	S000004959	HEF3		GO:0003746	SGD_REF:S000124038	IEA	SP_KW:KW-0251	F	Translational elongation factor EF-3	YNL014W|ZRG7	gene	taxon:4932	20080521	UniProt
YNL014W	SGD	S000004959	HEF3		GO:0003746	SGD_REF:S000049016|PMID:9544245	ISS		F	Translational elongation factor EF-3	YNL014W|ZRG7	gene	taxon:4932	20021009	SGD
YNL014W	SGD	S000004959	HEF3		GO:0005488	SGD_REF:S000124036	IEA	InterPro:IPR011989|InterPro:IPR016024	F	Translational elongation factor EF-3	YNL014W|ZRG7	gene	taxon:4932	20080521	UniProt
YNL014W	SGD	S000004959	HEF3		GO:0005524	SGD_REF:S000124036	IEA	InterPro:IPR003439	F	Translational elongation factor EF-3	YNL014W|ZRG7	gene	taxon:4932	20080521	UniProt
YNL014W	SGD	S000004959	HEF3		GO:0005524	SGD_REF:S000124038	IEA	SP_KW:KW-0067	F	Translational elongation factor EF-3	YNL014W|ZRG7	gene	taxon:4932	20080521	UniProt
YNL014W	SGD	S000004959	HEF3		GO:0006412	SGD_REF:S000124038	IEA	SP_KW:KW-0648	P	Translational elongation factor EF-3	YNL014W|ZRG7	gene	taxon:4932	20080521	UniProt
YNL014W	SGD	S000004959	HEF3		GO:0006414	SGD_REF:S000049016|PMID:9544245	IGI		P	Translational elongation factor EF-3	YNL014W|ZRG7	gene	taxon:4932	20021009	SGD
YNL014W	SGD	S000004959	HEF3		GO:0016887	SGD_REF:S000049016|PMID:9544245	IDA		F	Translational elongation factor EF-3	YNL014W|ZRG7	gene	taxon:4932	20021009	SGD
YNL014W	SGD	S000004959	HEF3		GO:0016887	SGD_REF:S000124036	IEA	InterPro:IPR003439	F	Translational elongation factor EF-3	YNL014W|ZRG7	gene	taxon:4932	20080521	UniProt
YNL014W	SGD	S000004959	HEF3		GO:0017111	SGD_REF:S000124036	IEA	InterPro:IPR003593	F	Translational elongation factor EF-3	YNL014W|ZRG7	gene	taxon:4932	20080521	UniProt
YNL014W	SGD	S000004959	HEF3		GO:0022626	SGD_REF:S000049016|PMID:9544245	IPI		C	Translational elongation factor EF-3	YNL014W|ZRG7	gene	taxon:4932	20021009	SGD
YGL251C	SGD	S000003220	HFM1		GO:0000166	SGD_REF:S000124036	IEA	InterPro:IPR003593	F	Meiosis specific DNA helicase involved in the conversion of double-stranded breaks to later recombination intermediates and in crossover control	YGL251C|MER3	gene	taxon:4932	20080521	UniProt
YGL251C	SGD	S000003220	HFM1		GO:0000166	SGD_REF:S000124038	IEA	SP_KW:KW-0547	F	Meiosis specific DNA helicase involved in the conversion of double-stranded breaks to later recombination intermediates and in crossover control	YGL251C|MER3	gene	taxon:4932	20080521	UniProt
YGL251C	SGD	S000003220	HFM1		GO:0003676	SGD_REF:S000124036	IEA	InterPro:IPR001650|InterPro:IPR011545	F	Meiosis specific DNA helicase involved in the conversion of double-stranded breaks to later recombination intermediates and in crossover control	YGL251C|MER3	gene	taxon:4932	20080521	UniProt
YGL251C	SGD	S000003220	HFM1		GO:0003677	SGD_REF:S000124038	IEA	SP_KW:KW-0238	F	Meiosis specific DNA helicase involved in the conversion of double-stranded breaks to later recombination intermediates and in crossover control	YGL251C|MER3	gene	taxon:4932	20080521	UniProt
YGL251C	SGD	S000003220	HFM1		GO:0003678	SGD_REF:S000069901|PMID:11971962	IDA		F	Meiosis specific DNA helicase involved in the conversion of double-stranded breaks to later recombination intermediates and in crossover control	YGL251C|MER3	gene	taxon:4932	20020731	SGD
YGL251C	SGD	S000003220	HFM1		GO:0004386	SGD_REF:S000124036	IEA	InterPro:IPR001650	F	Meiosis specific DNA helicase involved in the conversion of double-stranded breaks to later recombination intermediates and in crossover control	YGL251C|MER3	gene	taxon:4932	20080521	UniProt
YGL251C	SGD	S000003220	HFM1		GO:0004386	SGD_REF:S000124038	IEA	SP_KW:KW-0347	F	Meiosis specific DNA helicase involved in the conversion of double-stranded breaks to later recombination intermediates and in crossover control	YGL251C|MER3	gene	taxon:4932	20080521	UniProt
YGL251C	SGD	S000003220	HFM1		GO:0005524	SGD_REF:S000124036	IEA	InterPro:IPR001650|InterPro:IPR011545	F	Meiosis specific DNA helicase involved in the conversion of double-stranded breaks to later recombination intermediates and in crossover control	YGL251C|MER3	gene	taxon:4932	20080521	UniProt
YGL251C	SGD	S000003220	HFM1		GO:0005524	SGD_REF:S000124038	IEA	SP_KW:KW-0067	F	Meiosis specific DNA helicase involved in the conversion of double-stranded breaks to later recombination intermediates and in crossover control	YGL251C|MER3	gene	taxon:4932	20080521	UniProt
YGL251C	SGD	S000003220	HFM1		GO:0005634	SGD_REF:S000069901|PMID:11971962	IDA		C	Meiosis specific DNA helicase involved in the conversion of double-stranded breaks to later recombination intermediates and in crossover control	YGL251C|MER3	gene	taxon:4932	20020731	SGD
YGL251C	SGD	S000003220	HFM1		GO:0005634	SGD_REF:S000124038	IEA	SP_KW:KW-0539	C	Meiosis specific DNA helicase involved in the conversion of double-stranded breaks to later recombination intermediates and in crossover control	YGL251C|MER3	gene	taxon:4932	20080521	UniProt
YGL251C	SGD	S000003220	HFM1		GO:0005634	SGD_REF:S000125578	IEA	SP_SL:SL-0191	C	Meiosis specific DNA helicase involved in the conversion of double-stranded breaks to later recombination intermediates and in crossover control	YGL251C|MER3	gene	taxon:4932	20080521	UniProt
YGL251C	SGD	S000003220	HFM1		GO:0006268	SGD_REF:S000070274|PMID:12039965	IDA		P	Meiosis specific DNA helicase involved in the conversion of double-stranded breaks to later recombination intermediates and in crossover control	YGL251C|MER3	gene	taxon:4932	20030424	SGD
YGL251C	SGD	S000003220	HFM1		GO:0007126	SGD_REF:S000069901|PMID:11971962	IDA		P	Meiosis specific DNA helicase involved in the conversion of double-stranded breaks to later recombination intermediates and in crossover control	YGL251C|MER3	gene	taxon:4932	20020731	SGD
YGL251C	SGD	S000003220	HFM1		GO:0007129	SGD_REF:S000081371|PMID:15805472	IGI		P	Meiosis specific DNA helicase involved in the conversion of double-stranded breaks to later recombination intermediates and in crossover control	YGL251C|MER3	gene	taxon:4932	20050802	SGD
YGL251C	SGD	S000003220	HFM1		GO:0007129	SGD_REF:S000081371|PMID:15805472	IMP		P	Meiosis specific DNA helicase involved in the conversion of double-stranded breaks to later recombination intermediates and in crossover control	YGL251C|MER3	gene	taxon:4932	20050802	SGD
YGL251C	SGD	S000003220	HFM1		GO:0008026	SGD_REF:S000124036	IEA	InterPro:IPR011545	F	Meiosis specific DNA helicase involved in the conversion of double-stranded breaks to later recombination intermediates and in crossover control	YGL251C|MER3	gene	taxon:4932	20080521	UniProt
YGL251C	SGD	S000003220	HFM1		GO:0008270	SGD_REF:S000124038	IEA	SP_KW:KW-0862	F	Meiosis specific DNA helicase involved in the conversion of double-stranded breaks to later recombination intermediates and in crossover control	YGL251C|MER3	gene	taxon:4932	20080521	UniProt
YGL251C	SGD	S000003220	HFM1		GO:0016787	SGD_REF:S000124038	IEA	SP_KW:KW-0378	F	Meiosis specific DNA helicase involved in the conversion of double-stranded breaks to later recombination intermediates and in crossover control	YGL251C|MER3	gene	taxon:4932	20080521	UniProt
YGL251C	SGD	S000003220	HFM1		GO:0017111	SGD_REF:S000124036	IEA	InterPro:IPR003593	F	Meiosis specific DNA helicase involved in the conversion of double-stranded breaks to later recombination intermediates and in crossover control	YGL251C|MER3	gene	taxon:4932	20080521	UniProt
YGL251C	SGD	S000003220	HFM1		GO:0046872	SGD_REF:S000124038	IEA	SP_KW:KW-0479	F	Meiosis specific DNA helicase involved in the conversion of double-stranded breaks to later recombination intermediates and in crossover control	YGL251C|MER3	gene	taxon:4932	20080521	UniProt
YDR317W	SGD	S000002725	HIM1		GO:0003674	SGD_REF:S000069584	ND		F	Protein of unknown function involved in DNA repair	YDR317W	gene	taxon:4932	20050609	SGD
YDR317W	SGD	S000002725	HIM1		GO:0005575	SGD_REF:S000069584	ND		C	Protein of unknown function involved in DNA repair	YDR317W	gene	taxon:4932	20050609	SGD
YDR317W	SGD	S000002725	HIM1		GO:0006281	SGD_REF:S000081696|PMID:15885712	IGI	SGD:S000001597|SGD:S000005026	P	Protein of unknown function involved in DNA repair	YDR317W	gene	taxon:4932	20050609	SGD
YDR317W	SGD	S000002725	HIM1		GO:0006281	SGD_REF:S000124038	IEA	SP_KW:KW-0234	P	Protein of unknown function involved in DNA repair	YDR317W	gene	taxon:4932	20080521	UniProt
YDR317W	SGD	S000002725	HIM1		GO:0006974	SGD_REF:S000124038	IEA	SP_KW:KW-0227	P	Protein of unknown function involved in DNA repair	YDR317W	gene	taxon:4932	20080521	UniProt
YER055C	SGD	S000000857	HIS1		GO:0000105	SGD_REF:S000057959|PMID:8852895	TAS		P	ATP phosphoribosyltransferase, a hexameric enzyme, catalyzes the first step in histidine biosynthesis	YER055C	gene	taxon:4932	20010118	SGD
YER055C	SGD	S000000857	HIS1		GO:0000105	SGD_REF:S000124036	IEA	InterPro:IPR001348	P	ATP phosphoribosyltransferase, a hexameric enzyme, catalyzes the first step in histidine biosynthesis	YER055C	gene	taxon:4932	20080521	UniProt
YER055C	SGD	S000000857	HIS1		GO:0000105	SGD_REF:S000124038	IEA	SP_KW:KW-0368	P	ATP phosphoribosyltransferase, a hexameric enzyme, catalyzes the first step in histidine biosynthesis	YER055C	gene	taxon:4932	20080521	UniProt
YER055C	SGD	S000000857	HIS1		GO:0003879	SGD_REF:S000057959|PMID:8852895	TAS		F	ATP phosphoribosyltransferase, a hexameric enzyme, catalyzes the first step in histidine biosynthesis	YER055C	gene	taxon:4932	20010118	SGD
YER055C	SGD	S000000857	HIS1		GO:0003879	SGD_REF:S000124037	IEA	EC:2.4.2.17	F	ATP phosphoribosyltransferase, a hexameric enzyme, catalyzes the first step in histidine biosynthesis	YER055C	gene	taxon:4932	20080521	UniProt
YER055C	SGD	S000000857	HIS1		GO:0003879	SGD_REF:S000124036	IEA	InterPro:IPR001348	F	ATP phosphoribosyltransferase, a hexameric enzyme, catalyzes the first step in histidine biosynthesis	YER055C	gene	taxon:4932	20080521	UniProt
YER055C	SGD	S000000857	HIS1		GO:0005622	SGD_REF:S000057959|PMID:8852895	TAS		C	ATP phosphoribosyltransferase, a hexameric enzyme, catalyzes the first step in histidine biosynthesis	YER055C	gene	taxon:4932	20041206	SGD
YER055C	SGD	S000000857	HIS1		GO:0005737	SGD_REF:S000124038	IEA	SP_KW:KW-0963	C	ATP phosphoribosyltransferase, a hexameric enzyme, catalyzes the first step in histidine biosynthesis	YER055C	gene	taxon:4932	20080521	UniProt
YER055C	SGD	S000000857	HIS1		GO:0005737	SGD_REF:S000125578	IEA	SP_SL:SL-0086	C	ATP phosphoribosyltransferase, a hexameric enzyme, catalyzes the first step in histidine biosynthesis	YER055C	gene	taxon:4932	20080521	UniProt
YER055C	SGD	S000000857	HIS1		GO:0008652	SGD_REF:S000124038	IEA	SP_KW:KW-0028	P	ATP phosphoribosyltransferase, a hexameric enzyme, catalyzes the first step in histidine biosynthesis	YER055C	gene	taxon:4932	20080521	UniProt
YER055C	SGD	S000000857	HIS1		GO:0016740	SGD_REF:S000124038	IEA	SP_KW:KW-0808	F	ATP phosphoribosyltransferase, a hexameric enzyme, catalyzes the first step in histidine biosynthesis	YER055C	gene	taxon:4932	20080521	UniProt
YER055C	SGD	S000000857	HIS1		GO:0016757	SGD_REF:S000124038	IEA	SP_KW:KW-0328	F	ATP phosphoribosyltransferase, a hexameric enzyme, catalyzes the first step in histidine biosynthesis	YER055C	gene	taxon:4932	20080521	UniProt
YIL072W	SGD	S000001334	HOP1		GO:0000400	SGD_REF:S000119233|PMID:17027027	IDA		F	Meiosis-specific DNA binding protein that displays Red1p dependent localization to the unsynapsed axial-lateral elements of the synaptonemal complex	YIL072W	gene	taxon:4932	20061121	SGD
YIL072W	SGD	S000001334	HOP1		GO:0000794	SGD_REF:S000052002|PMID:2107981	IDA		C	Meiosis-specific DNA binding protein that displays Red1p dependent localization to the unsynapsed axial-lateral elements of the synaptonemal complex	YIL072W	gene	taxon:4932	20030403	SGD
YIL072W	SGD	S000001334	HOP1		GO:0000800	SGD_REF:S000039988|PMID:9060462	IPI	SGD:S000004253	C	Meiosis-specific DNA binding protein that displays Red1p dependent localization to the unsynapsed axial-lateral elements of the synaptonemal complex	YIL072W	gene	taxon:4932	20061129	SGD
YIL072W	SGD	S000001334	HOP1		GO:0003677	SGD_REF:S000124038	IEA	SP_KW:KW-0238	F	Meiosis-specific DNA binding protein that displays Red1p dependent localization to the unsynapsed axial-lateral elements of the synaptonemal complex	YIL072W	gene	taxon:4932	20080521	UniProt
YIL072W	SGD	S000001334	HOP1		GO:0007067	SGD_REF:S000124036	IEA	InterPro:IPR003511	P	Meiosis-specific DNA binding protein that displays Red1p dependent localization to the unsynapsed axial-lateral elements of the synaptonemal complex	YIL072W	gene	taxon:4932	20080521	UniProt
YIL072W	SGD	S000001334	HOP1		GO:0007126	SGD_REF:S000124038	IEA	SP_KW:KW-0469	P	Meiosis-specific DNA binding protein that displays Red1p dependent localization to the unsynapsed axial-lateral elements of the synaptonemal complex	YIL072W	gene	taxon:4932	20080521	UniProt
YIL072W	SGD	S000001334	HOP1		GO:0007129	SGD_REF:S000052002|PMID:2107981	IMP		P	Meiosis-specific DNA binding protein that displays Red1p dependent localization to the unsynapsed axial-lateral elements of the synaptonemal complex	YIL072W	gene	taxon:4932	20061129	SGD
YIL072W	SGD	S000001334	HOP1		GO:0007130	SGD_REF:S000049616|PMID:8207053	IMP		P	Meiosis-specific DNA binding protein that displays Red1p dependent localization to the unsynapsed axial-lateral elements of the synaptonemal complex	YIL072W	gene	taxon:4932	20061129	SGD
YIL072W	SGD	S000001334	HOP1		GO:0008270	SGD_REF:S000124038	IEA	SP_KW:KW-0862	F	Meiosis-specific DNA binding protein that displays Red1p dependent localization to the unsynapsed axial-lateral elements of the synaptonemal complex	YIL072W	gene	taxon:4932	20080521	UniProt
YIL072W	SGD	S000001334	HOP1		GO:0046872	SGD_REF:S000124038	IEA	SP_KW:KW-0479	F	Meiosis-specific DNA binding protein that displays Red1p dependent localization to the unsynapsed axial-lateral elements of the synaptonemal complex	YIL072W	gene	taxon:4932	20080521	UniProt
YGL033W	SGD	S000003001	HOP2		GO:0000794	SGD_REF:S000056309|PMID:9708739	IDA		C	Meiosis-specific protein that localizes to chromosomes, preventing synapsis between nonhomologous chromosomes and ensuring synapsis between homologs	YGL033W	gene	taxon:4932	20030403	SGD
YGL033W	SGD	S000003001	HOP2		GO:0003677	SGD_REF:S000124038	IEA	SP_KW:KW-0238	F	Meiosis-specific protein that localizes to chromosomes, preventing synapsis between nonhomologous chromosomes and ensuring synapsis between homologs	YGL033W	gene	taxon:4932	20080521	UniProt
YGL033W	SGD	S000003001	HOP2		GO:0003690	SGD_REF:S000076683|PMID:15249670	IDA		F	Meiosis-specific protein that localizes to chromosomes, preventing synapsis between nonhomologous chromosomes and ensuring synapsis between homologs	YGL033W	gene	taxon:4932	20041008	SGD
YGL033W	SGD	S000003001	HOP2		GO:0003690	SGD_REF:S000076683|PMID:15249670	IPI		F	Meiosis-specific protein that localizes to chromosomes, preventing synapsis between nonhomologous chromosomes and ensuring synapsis between homologs	YGL033W	gene	taxon:4932	20041008	SGD
YGL033W	SGD	S000003001	HOP2		GO:0005515	SGD_REF:S000076683|PMID:15249670	IPI	SGD:S000003151	F	Meiosis-specific protein that localizes to chromosomes, preventing synapsis between nonhomologous chromosomes and ensuring synapsis between homologs	YGL033W	gene	taxon:4932	20041008	SGD
YGL033W	SGD	S000003001	HOP2		GO:0005634	SGD_REF:S000124038	IEA	SP_KW:KW-0539	C	Meiosis-specific protein that localizes to chromosomes, preventing synapsis between nonhomologous chromosomes and ensuring synapsis between homologs	YGL033W	gene	taxon:4932	20080521	UniProt
YGL033W	SGD	S000003001	HOP2		GO:0005634	SGD_REF:S000125578	IEA	SP_SL:SL-0191	C	Meiosis-specific protein that localizes to chromosomes, preventing synapsis between nonhomologous chromosomes and ensuring synapsis between homologs	YGL033W	gene	taxon:4932	20080521	UniProt
YGL033W	SGD	S000003001	HOP2		GO:0006310	SGD_REF:S000124038	IEA	SP_KW:KW-0233	P	Meiosis-specific protein that localizes to chromosomes, preventing synapsis between nonhomologous chromosomes and ensuring synapsis between homologs	YGL033W	gene	taxon:4932	20080521	UniProt
YGL033W	SGD	S000003001	HOP2		GO:0007126	SGD_REF:S000124038	IEA	SP_KW:KW-0469	P	Meiosis-specific protein that localizes to chromosomes, preventing synapsis between nonhomologous chromosomes and ensuring synapsis between homologs	YGL033W	gene	taxon:4932	20080521	UniProt
YGL033W	SGD	S000003001	HOP2		GO:0007129	SGD_REF:S000056309|PMID:9708739	IMP		P	Meiosis-specific protein that localizes to chromosomes, preventing synapsis between nonhomologous chromosomes and ensuring synapsis between homologs	YGL033W	gene	taxon:4932	20021001	SGD
YGL033W	SGD	S000003001	HOP2		GO:0007131	SGD_REF:S000114778|PMID:16581767	IMP		P	Meiosis-specific protein that localizes to chromosomes, preventing synapsis between nonhomologous chromosomes and ensuring synapsis between homologs	YGL033W	gene	taxon:4932	20060615	SGD
YIL112W	SGD	S000001374	HOS4		GO:0000118	SGD_REF:S000066205|PMID:11711434	IPI		C	Subunit of the Set3 complex, which is a meiotic-specific repressor of sporulation specific genes that contains deacetylase activity	YIL112W	gene	taxon:4932	20021010	SGD
YIL112W	SGD	S000001374	HOS4		GO:0016575	SGD_REF:S000066205|PMID:11711434	IPI		P	Subunit of the Set3 complex, which is a meiotic-specific repressor of sporulation specific genes that contains deacetylase activity	YIL112W	gene	taxon:4932	20021010	SGD
YIL112W	SGD	S000001374	HOS4		GO:0016575	SGD_REF:S000066205|PMID:11711434	IDA		P	Subunit of the Set3 complex, which is a meiotic-specific repressor of sporulation specific genes that contains deacetylase activity	YIL112W	gene	taxon:4932	20021010	SGD
YIL112W	SGD	S000001374	HOS4		GO:0017136	SGD_REF:S000066205|PMID:11711434	IPI		F	Subunit of the Set3 complex, which is a meiotic-specific repressor of sporulation specific genes that contains deacetylase activity	YIL112W	gene	taxon:4932	20021010	SGD
YIL112W	SGD	S000001374	HOS4		GO:0017136	SGD_REF:S000066205|PMID:11711434	IDA		F	Subunit of the Set3 complex, which is a meiotic-specific repressor of sporulation specific genes that contains deacetylase activity	YIL112W	gene	taxon:4932	20021010	SGD
YIL112W	SGD	S000001374	HOS4		GO:0045129	SGD_REF:S000066205|PMID:11711434	IPI		F	Subunit of the Set3 complex, which is a meiotic-specific repressor of sporulation specific genes that contains deacetylase activity	YIL112W	gene	taxon:4932	20021010	SGD
YIL112W	SGD	S000001374	HOS4		GO:0045129	SGD_REF:S000066205|PMID:11711434	IDA		F	Subunit of the Set3 complex, which is a meiotic-specific repressor of sporulation specific genes that contains deacetylase activity	YIL112W	gene	taxon:4932	20021010	SGD
YIL112W	SGD	S000001374	HOS4		GO:0045835	SGD_REF:S000066205|PMID:11711434	IPI		P	Subunit of the Set3 complex, which is a meiotic-specific repressor of sporulation specific genes that contains deacetylase activity	YIL112W	gene	taxon:4932	20021010	SGD
YOR391C	SGD	S000005918	HSP33		GO:0005575	SGD_REF:S000069584	ND		C	Possible chaperone and cysteine protease with similarity to E. coli Hsp31 and S. cerevisiae Hsp31p, Hsp32p, and Sno4p	YOR391C	gene	taxon:4932	20021126	SGD
YOR391C	SGD	S000005918	HSP33		GO:0006950	SGD_REF:S000124038	IEA	SP_KW:KW-0346	P	Possible chaperone and cysteine protease with similarity to E. coli Hsp31 and S. cerevisiae Hsp31p, Hsp32p, and Sno4p	YOR391C	gene	taxon:4932	20080521	UniProt
YOR391C	SGD	S000005918	HSP33		GO:0008150	SGD_REF:S000069584	ND		P	Possible chaperone and cysteine protease with similarity to E. coli Hsp31 and S. cerevisiae Hsp31p, Hsp32p, and Sno4p	YOR391C	gene	taxon:4932	20021126	SGD
YOR391C	SGD	S000005918	HSP33		GO:0008233	SGD_REF:S000124038	IEA	SP_KW:KW-0645	F	Possible chaperone and cysteine protease with similarity to E. coli Hsp31 and S. cerevisiae Hsp31p, Hsp32p, and Sno4p	YOR391C	gene	taxon:4932	20080521	UniProt
YOR391C	SGD	S000005918	HSP33		GO:0008234	SGD_REF:S000074850|PMID:14745011	ISS		F	Possible chaperone and cysteine protease with similarity to E. coli Hsp31 and S. cerevisiae Hsp31p, Hsp32p, and Sno4p	YOR391C	gene	taxon:4932	20040215	SGD
YOR391C	SGD	S000005918	HSP33		GO:0016787	SGD_REF:S000124038	IEA	SP_KW:KW-0378	F	Possible chaperone and cysteine protease with similarity to E. coli Hsp31 and S. cerevisiae Hsp31p, Hsp32p, and Sno4p	YOR391C	gene	taxon:4932	20080521	UniProt
YOR391C	SGD	S000005918	HSP33		GO:0051082	SGD_REF:S000074850|PMID:14745011	ISS		F	Possible chaperone and cysteine protease with similarity to E. coli Hsp31 and S. cerevisiae Hsp31p, Hsp32p, and Sno4p	YOR391C	gene	taxon:4932	20040215	SGD
YOL068C	SGD	S000005429	HST1		GO:0000118	SGD_REF:S000066205|PMID:11711434	IDA		C	NAD(+)-dependent histone deacetylase	YOL068C	gene	taxon:4932	20020814	SGD
YOL068C	SGD	S000005429	HST1		GO:0000118	SGD_REF:S000066205|PMID:11711434	IPI		C	NAD(+)-dependent histone deacetylase	YOL068C	gene	taxon:4932	20020814	SGD
YOL068C	SGD	S000005429	HST1		GO:0000723	SGD_REF:S000114270|PMID:15161972	IMP		P	NAD(+)-dependent histone deacetylase	YOL068C	gene	taxon:4932	20060203	SGD
YOL068C	SGD	S000005429	HST1		GO:0003677	SGD_REF:S000124036	IEA	InterPro:IPR003000	F	NAD(+)-dependent histone deacetylase	YOL068C	gene	taxon:4932	20080521	UniProt
YOL068C	SGD	S000005429	HST1		GO:0005634	SGD_REF:S000060139|PMID:11226170	TAS		C	NAD(+)-dependent histone deacetylase	YOL068C	gene	taxon:4932	20030107	SGD
YOL068C	SGD	S000005429	HST1		GO:0005634	SGD_REF:S000125578	IEA	SP_SL:SL-0191	C	NAD(+)-dependent histone deacetylase	YOL068C	gene	taxon:4932	20080521	UniProt
YOL068C	SGD	S000005429	HST1		GO:0005634	SGD_REF:S000124038	IEA	SP_KW:KW-0539	C	NAD(+)-dependent histone deacetylase	YOL068C	gene	taxon:4932	20080521	UniProt
YOL068C	SGD	S000005429	HST1		GO:0005677	SGD_REF:S000124036	IEA	InterPro:IPR003000	C	NAD(+)-dependent histone deacetylase	YOL068C	gene	taxon:4932	20080521	UniProt
YOL068C	SGD	S000005429	HST1		GO:0006342	SGD_REF:S000060275|PMID:11313477	IMP		P	NAD(+)-dependent histone deacetylase	YOL068C	gene	taxon:4932	20020814	SGD
YOL068C	SGD	S000005429	HST1		GO:0006342	SGD_REF:S000060275|PMID:11313477	IGI		P	NAD(+)-dependent histone deacetylase	YOL068C	gene	taxon:4932	20020814	SGD
YOL068C	SGD	S000005429	HST1		GO:0006342	SGD_REF:S000124036	IEA	InterPro:IPR003000	P	NAD(+)-dependent histone deacetylase	YOL068C	gene	taxon:4932	20080521	UniProt
YOL068C	SGD	S000005429	HST1		GO:0006350	SGD_REF:S000124038	IEA	SP_KW:KW-0804	P	NAD(+)-dependent histone deacetylase	YOL068C	gene	taxon:4932	20080521	UniProt
YOL068C	SGD	S000005429	HST1		GO:0006355	SGD_REF:S000124036	IEA	InterPro:IPR003000	P	NAD(+)-dependent histone deacetylase	YOL068C	gene	taxon:4932	20080521	UniProt
YOL068C	SGD	S000005429	HST1		GO:0006355	SGD_REF:S000124038	IEA	SP_KW:KW-0805	P	NAD(+)-dependent histone deacetylase	YOL068C	gene	taxon:4932	20080521	UniProt
YOL068C	SGD	S000005429	HST1		GO:0006476	SGD_REF:S000124036	IEA	InterPro:IPR003000	P	NAD(+)-dependent histone deacetylase	YOL068C	gene	taxon:4932	20080521	UniProt
YOL068C	SGD	S000005429	HST1		GO:0008270	SGD_REF:S000124038	IEA	SP_KW:KW-0862	F	NAD(+)-dependent histone deacetylase	YOL068C	gene	taxon:4932	20080521	UniProt
YOL068C	SGD	S000005429	HST1		GO:0008270	SGD_REF:S000124036	IEA	InterPro:IPR003000	F	NAD(+)-dependent histone deacetylase	YOL068C	gene	taxon:4932	20080521	UniProt
YOL068C	SGD	S000005429	HST1		GO:0016568	SGD_REF:S000124038	IEA	SP_KW:KW-0156	P	NAD(+)-dependent histone deacetylase	YOL068C	gene	taxon:4932	20080521	UniProt
YOL068C	SGD	S000005429	HST1		GO:0016787	SGD_REF:S000124038	IEA	SP_KW:KW-0378	F	NAD(+)-dependent histone deacetylase	YOL068C	gene	taxon:4932	20080521	UniProt
YOL068C	SGD	S000005429	HST1		GO:0017136	SGD_REF:S000066205|PMID:11711434	IDA		F	NAD(+)-dependent histone deacetylase	YOL068C	gene	taxon:4932	20021203	SGD
YOL068C	SGD	S000005429	HST1		GO:0017136	SGD_REF:S000124036	IEA	InterPro:IPR003000	F	NAD(+)-dependent histone deacetylase	YOL068C	gene	taxon:4932	20080521	UniProt
YOL068C	SGD	S000005429	HST1		GO:0030435	SGD_REF:S000124038	IEA	SP_KW:KW-0749	P	NAD(+)-dependent histone deacetylase	YOL068C	gene	taxon:4932	20080521	UniProt
YOL068C	SGD	S000005429	HST1		GO:0045129	SGD_REF:S000066205|PMID:11711434	IDA		F	NAD(+)-dependent histone deacetylase	YOL068C	gene	taxon:4932	20020814	SGD
YOL068C	SGD	S000005429	HST1		GO:0045950	SGD_REF:S000086208|PMID:16051752	IMP		P	NAD(+)-dependent histone deacetylase	YOL068C	gene	taxon:4932	20070215	SGD
YOL068C	SGD	S000005429	HST1		GO:0046872	SGD_REF:S000124038	IEA	SP_KW:KW-0479	F	NAD(+)-dependent histone deacetylase	YOL068C	gene	taxon:4932	20080521	UniProt
YOL068C	SGD	S000005429	HST1		GO:0051287	SGD_REF:S000124036	IEA	InterPro:IPR003000	F	NAD(+)-dependent histone deacetylase	YOL068C	gene	taxon:4932	20080521	UniProt
YDR191W	SGD	S000002599	HST4		GO:0003677	SGD_REF:S000053443|PMID:7498786	ISS		F	Member of the Sir2 family of NAD(+)-dependent protein deacetylases	YDR191W	gene	taxon:4932	20021001	SGD
YDR191W	SGD	S000002599	HST4		GO:0003677	SGD_REF:S000124036	IEA	InterPro:IPR003000	F	Member of the Sir2 family of NAD(+)-dependent protein deacetylases	YDR191W	gene	taxon:4932	20080521	UniProt
YDR191W	SGD	S000002599	HST4	contributes_to	GO:0004407	SGD_REF:S000120545|PMID:16815704	IMP		F	Member of the Sir2 family of NAD(+)-dependent protein deacetylases	YDR191W	gene	taxon:4932	20070201	SGD
YDR191W	SGD	S000002599	HST4		GO:0005634	SGD_REF:S000074185|PMID:14562095	IDA		C	Member of the Sir2 family of NAD(+)-dependent protein deacetylases	YDR191W	gene	taxon:4932	20031028	SGD
YDR191W	SGD	S000002599	HST4		GO:0005634	SGD_REF:S000125578	IEA	SP_SL:SL-0191	C	Member of the Sir2 family of NAD(+)-dependent protein deacetylases	YDR191W	gene	taxon:4932	20080521	UniProt
YDR191W	SGD	S000002599	HST4		GO:0005634	SGD_REF:S000124038	IEA	SP_KW:KW-0539	C	Member of the Sir2 family of NAD(+)-dependent protein deacetylases	YDR191W	gene	taxon:4932	20080521	UniProt
YDR191W	SGD	S000002599	HST4		GO:0005677	SGD_REF:S000124036	IEA	InterPro:IPR003000	C	Member of the Sir2 family of NAD(+)-dependent protein deacetylases	YDR191W	gene	taxon:4932	20080521	UniProt
YDR191W	SGD	S000002599	HST4		GO:0005737	SGD_REF:S000074185|PMID:14562095	IDA		C	Member of the Sir2 family of NAD(+)-dependent protein deacetylases	YDR191W	gene	taxon:4932	20031028	SGD
YDR191W	SGD	S000002599	HST4		GO:0006342	SGD_REF:S000124036	IEA	InterPro:IPR003000	P	Member of the Sir2 family of NAD(+)-dependent protein deacetylases	YDR191W	gene	taxon:4932	20080521	UniProt
YDR191W	SGD	S000002599	HST4		GO:0006348	SGD_REF:S000053443|PMID:7498786	IGI		P	Member of the Sir2 family of NAD(+)-dependent protein deacetylases	YDR191W	gene	taxon:4932	20021001	SGD
YDR191W	SGD	S000002599	HST4		GO:0006350	SGD_REF:S000124038	IEA	SP_KW:KW-0804	P	Member of the Sir2 family of NAD(+)-dependent protein deacetylases	YDR191W	gene	taxon:4932	20080521	UniProt
YDR191W	SGD	S000002599	HST4		GO:0006355	SGD_REF:S000124036	IEA	InterPro:IPR003000	P	Member of the Sir2 family of NAD(+)-dependent protein deacetylases	YDR191W	gene	taxon:4932	20080521	UniProt
YDR191W	SGD	S000002599	HST4		GO:0006355	SGD_REF:S000124038	IEA	SP_KW:KW-0805	P	Member of the Sir2 family of NAD(+)-dependent protein deacetylases	YDR191W	gene	taxon:4932	20080521	UniProt
YDR191W	SGD	S000002599	HST4		GO:0006476	SGD_REF:S000124036	IEA	InterPro:IPR003000	P	Member of the Sir2 family of NAD(+)-dependent protein deacetylases	YDR191W	gene	taxon:4932	20080521	UniProt
YDR191W	SGD	S000002599	HST4		GO:0008270	SGD_REF:S000124038	IEA	SP_KW:KW-0862	F	Member of the Sir2 family of NAD(+)-dependent protein deacetylases	YDR191W	gene	taxon:4932	20080521	UniProt
YDR191W	SGD	S000002599	HST4		GO:0008270	SGD_REF:S000124036	IEA	InterPro:IPR003000	F	Member of the Sir2 family of NAD(+)-dependent protein deacetylases	YDR191W	gene	taxon:4932	20080521	UniProt
YDR191W	SGD	S000002599	HST4		GO:0016575	SGD_REF:S000120545|PMID:16815704	IMP		P	Member of the Sir2 family of NAD(+)-dependent protein deacetylases	YDR191W	gene	taxon:4932	20070201	SGD
YDR191W	SGD	S000002599	HST4		GO:0016787	SGD_REF:S000124038	IEA	SP_KW:KW-0378	F	Member of the Sir2 family of NAD(+)-dependent protein deacetylases	YDR191W	gene	taxon:4932	20080521	UniProt
YDR191W	SGD	S000002599	HST4		GO:0017136	SGD_REF:S000124036	IEA	InterPro:IPR003000	F	Member of the Sir2 family of NAD(+)-dependent protein deacetylases	YDR191W	gene	taxon:4932	20080521	UniProt
YDR191W	SGD	S000002599	HST4		GO:0046459	SGD_REF:S000072730|PMID:12618394	IMP		P	Member of the Sir2 family of NAD(+)-dependent protein deacetylases	YDR191W	gene	taxon:4932	20030311	SGD
YDR191W	SGD	S000002599	HST4		GO:0046872	SGD_REF:S000124038	IEA	SP_KW:KW-0479	F	Member of the Sir2 family of NAD(+)-dependent protein deacetylases	YDR191W	gene	taxon:4932	20080521	UniProt
YDR191W	SGD	S000002599	HST4		GO:0051287	SGD_REF:S000124036	IEA	InterPro:IPR003000	F	Member of the Sir2 family of NAD(+)-dependent protein deacetylases	YDR191W	gene	taxon:4932	20080521	UniProt
YJR036C	SGD	S000003797	HUL4		GO:0000209	SGD_REF:S000042659|PMID:9858558	TAS		P	Protein with similarity to hect domain E3 ubiquitin-protein ligases, not essential for viability	YJR036C	gene	taxon:4932	20010118	SGD
YJR036C	SGD	S000003797	HUL4		GO:0004842	SGD_REF:S000042659|PMID:9858558	TAS		F	Protein with similarity to hect domain E3 ubiquitin-protein ligases, not essential for viability	YJR036C	gene	taxon:4932	20010118	SGD
YJR036C	SGD	S000003797	HUL4		GO:0004842	SGD_REF:S000124036	IEA	InterPro:IPR000569	F	Protein with similarity to hect domain E3 ubiquitin-protein ligases, not essential for viability	YJR036C	gene	taxon:4932	20080521	UniProt
YJR036C	SGD	S000003797	HUL4		GO:0005575	SGD_REF:S000069584	ND		C	Protein with similarity to hect domain E3 ubiquitin-protein ligases, not essential for viability	YJR036C	gene	taxon:4932	20010119	SGD
YJR036C	SGD	S000003797	HUL4		GO:0005622	SGD_REF:S000124036	IEA	InterPro:IPR000569	C	Protein with similarity to hect domain E3 ubiquitin-protein ligases, not essential for viability	YJR036C	gene	taxon:4932	20080521	UniProt
YJR036C	SGD	S000003797	HUL4		GO:0005634	SGD_REF:S000124038	IEA	SP_KW:KW-0539	C	Protein with similarity to hect domain E3 ubiquitin-protein ligases, not essential for viability	YJR036C	gene	taxon:4932	20080521	UniProt
YJR036C	SGD	S000003797	HUL4		GO:0005634	SGD_REF:S000125578	IEA	SP_SL:SL-0191	C	Protein with similarity to hect domain E3 ubiquitin-protein ligases, not essential for viability	YJR036C	gene	taxon:4932	20080521	UniProt
YJR036C	SGD	S000003797	HUL4		GO:0006464	SGD_REF:S000124036	IEA	InterPro:IPR000569	P	Protein with similarity to hect domain E3 ubiquitin-protein ligases, not essential for viability	YJR036C	gene	taxon:4932	20080521	UniProt
YJR036C	SGD	S000003797	HUL4		GO:0006513	SGD_REF:S000042659|PMID:9858558	TAS		P	Protein with similarity to hect domain E3 ubiquitin-protein ligases, not essential for viability	YJR036C	gene	taxon:4932	20010118	SGD
YJR036C	SGD	S000003797	HUL4		GO:0016874	SGD_REF:S000124038	IEA	SP_KW:KW-0436	F	Protein with similarity to hect domain E3 ubiquitin-protein ligases, not essential for viability	YJR036C	gene	taxon:4932	20080521	UniProt
YFL011W	SGD	S000001883	HXT10		GO:0005215	SGD_REF:S000124036	IEA	InterPro:IPR005828|InterPro:IPR007114|InterPro:IPR005829	F	Putative hexose transporter, expressed at low levels and expression is repressed by glucose	YFL011W	gene	taxon:4932	20080521	UniProt
YFL011W	SGD	S000001883	HXT10		GO:0005351	SGD_REF:S000124038	IEA	SP_KW:KW-0762	F	Putative hexose transporter, expressed at low levels and expression is repressed by glucose	YFL011W	gene	taxon:4932	20080521	UniProt
YFL011W	SGD	S000001883	HXT10		GO:0005353	SGD_REF:S000056317|PMID:10618490	IGI		F	Putative hexose transporter, expressed at low levels and expression is repressed by glucose	YFL011W	gene	taxon:4932	20011016	SGD
YFL011W	SGD	S000001883	HXT10		GO:0005354	SGD_REF:S000056317|PMID:10618490	IGI		F	Putative hexose transporter, expressed at low levels and expression is repressed by glucose	YFL011W	gene	taxon:4932	20011016	SGD
YFL011W	SGD	S000001883	HXT10		GO:0005355	SGD_REF:S000056317|PMID:10618490	IGI		F	Putative hexose transporter, expressed at low levels and expression is repressed by glucose	YFL011W	gene	taxon:4932	20011016	SGD
YFL011W	SGD	S000001883	HXT10		GO:0005739	SGD_REF:S000075100|PMID:14576278	IDA		C	Putative hexose transporter, expressed at low levels and expression is repressed by glucose	YFL011W	gene	taxon:4932	20040928	SGD
YFL011W	SGD	S000001883	HXT10		GO:0005739	SGD_REF:S000117178|PMID:16823961	IDA		C	Putative hexose transporter, expressed at low levels and expression is repressed by glucose	YFL011W	gene	taxon:4932	20061212	SGD
YFL011W	SGD	S000001883	HXT10		GO:0005886	SGD_REF:S000063161|PMID:8929273	ISS		C	Putative hexose transporter, expressed at low levels and expression is repressed by glucose	YFL011W	gene	taxon:4932	20021003	SGD
YFL011W	SGD	S000001883	HXT10		GO:0006810	SGD_REF:S000124036	IEA	InterPro:IPR005828|InterPro:IPR005829|InterPro:IPR007114	P	Putative hexose transporter, expressed at low levels and expression is repressed by glucose	YFL011W	gene	taxon:4932	20080521	UniProt
YFL011W	SGD	S000001883	HXT10		GO:0006810	SGD_REF:S000124038	IEA	SP_KW:KW-0813	P	Putative hexose transporter, expressed at low levels and expression is repressed by glucose	YFL011W	gene	taxon:4932	20080521	UniProt
YFL011W	SGD	S000001883	HXT10		GO:0008643	SGD_REF:S000124038	IEA	SP_KW:KW-0762	P	Putative hexose transporter, expressed at low levels and expression is repressed by glucose	YFL011W	gene	taxon:4932	20080521	UniProt
YFL011W	SGD	S000001883	HXT10		GO:0008645	SGD_REF:S000056317|PMID:10618490	IGI		P	Putative hexose transporter, expressed at low levels and expression is repressed by glucose	YFL011W	gene	taxon:4932	20011016	SGD
YFL011W	SGD	S000001883	HXT10		GO:0015578	SGD_REF:S000056317|PMID:10618490	IGI		F	Putative hexose transporter, expressed at low levels and expression is repressed by glucose	YFL011W	gene	taxon:4932	20011016	SGD
YFL011W	SGD	S000001883	HXT10		GO:0016020	SGD_REF:S000124036	IEA	InterPro:IPR005829|InterPro:IPR003663	C	Putative hexose transporter, expressed at low levels and expression is repressed by glucose	YFL011W	gene	taxon:4932	20080521	UniProt
YFL011W	SGD	S000001883	HXT10		GO:0016020	SGD_REF:S000124038	IEA	SP_KW:KW-0472	C	Putative hexose transporter, expressed at low levels and expression is repressed by glucose	YFL011W	gene	taxon:4932	20080521	UniProt
YFL011W	SGD	S000001883	HXT10		GO:0016020	SGD_REF:S000125578	IEA	SP_SL:SL-0162	C	Putative hexose transporter, expressed at low levels and expression is repressed by glucose	YFL011W	gene	taxon:4932	20080521	UniProt
YFL011W	SGD	S000001883	HXT10		GO:0016021	SGD_REF:S000124036	IEA	InterPro:IPR005828|InterPro:IPR007114	C	Putative hexose transporter, expressed at low levels and expression is repressed by glucose	YFL011W	gene	taxon:4932	20080521	UniProt
YFL011W	SGD	S000001883	HXT10		GO:0016021	SGD_REF:S000124038	IEA	SP_KW:KW-0812	C	Putative hexose transporter, expressed at low levels and expression is repressed by glucose	YFL011W	gene	taxon:4932	20080521	UniProt
YFL011W	SGD	S000001883	HXT10		GO:0022891	SGD_REF:S000124036	IEA	InterPro:IPR003663	F	Putative hexose transporter, expressed at low levels and expression is repressed by glucose	YFL011W	gene	taxon:4932	20080521	UniProt
YFL011W	SGD	S000001883	HXT10		GO:0055085	SGD_REF:S000124036	IEA	InterPro:IPR003663	P	Putative hexose transporter, expressed at low levels and expression is repressed by glucose	YFL011W	gene	taxon:4932	20080521	UniProt
YNL318C	SGD	S000005262	HXT14		GO:0005215	SGD_REF:S000124036	IEA	InterPro:IPR005828|InterPro:IPR005829|InterPro:IPR007114	F	Protein with similarity to hexose transporter family members, expression is induced in low glucose and repressed in high glucose	YNL318C	gene	taxon:4932	20080521	UniProt
YNL318C	SGD	S000005262	HXT14		GO:0005351	SGD_REF:S000124038	IEA	SP_KW:KW-0762	F	Protein with similarity to hexose transporter family members, expression is induced in low glucose and repressed in high glucose	YNL318C	gene	taxon:4932	20080521	UniProt
YNL318C	SGD	S000005262	HXT14		GO:0005354	SGD_REF:S000056317|PMID:10618490	IGI		F	Protein with similarity to hexose transporter family members, expression is induced in low glucose and repressed in high glucose	YNL318C	gene	taxon:4932	20011016	SGD
YNL318C	SGD	S000005262	HXT14		GO:0005739	SGD_REF:S000075100|PMID:14576278	IDA		C	Protein with similarity to hexose transporter family members, expression is induced in low glucose and repressed in high glucose	YNL318C	gene	taxon:4932	20040928	SGD
YNL318C	SGD	S000005262	HXT14		GO:0005739	SGD_REF:S000117178|PMID:16823961	IDA		C	Protein with similarity to hexose transporter family members, expression is induced in low glucose and repressed in high glucose	YNL318C	gene	taxon:4932	20061212	SGD
YNL318C	SGD	S000005262	HXT14		GO:0005886	SGD_REF:S000063161|PMID:8929273	ISS		C	Protein with similarity to hexose transporter family members, expression is induced in low glucose and repressed in high glucose	YNL318C	gene	taxon:4932	20021003	SGD
YNL318C	SGD	S000005262	HXT14		GO:0006810	SGD_REF:S000124036	IEA	InterPro:IPR005828|InterPro:IPR005829|InterPro:IPR007114	P	Protein with similarity to hexose transporter family members, expression is induced in low glucose and repressed in high glucose	YNL318C	gene	taxon:4932	20080521	UniProt
YNL318C	SGD	S000005262	HXT14		GO:0006810	SGD_REF:S000124038	IEA	SP_KW:KW-0813	P	Protein with similarity to hexose transporter family members, expression is induced in low glucose and repressed in high glucose	YNL318C	gene	taxon:4932	20080521	UniProt
YNL318C	SGD	S000005262	HXT14		GO:0008643	SGD_REF:S000124038	IEA	SP_KW:KW-0762	P	Protein with similarity to hexose transporter family members, expression is induced in low glucose and repressed in high glucose	YNL318C	gene	taxon:4932	20080521	UniProt
YNL318C	SGD	S000005262	HXT14		GO:0008645	SGD_REF:S000056317|PMID:10618490	IGI		P	Protein with similarity to hexose transporter family members, expression is induced in low glucose and repressed in high glucose	YNL318C	gene	taxon:4932	20011016	SGD
YNL318C	SGD	S000005262	HXT14		GO:0016020	SGD_REF:S000124036	IEA	InterPro:IPR005829|InterPro:IPR003663	C	Protein with similarity to hexose transporter family members, expression is induced in low glucose and repressed in high glucose	YNL318C	gene	taxon:4932	20080521	UniProt
YNL318C	SGD	S000005262	HXT14		GO:0016020	SGD_REF:S000125578	IEA	SP_SL:SL-0162	C	Protein with similarity to hexose transporter family members, expression is induced in low glucose and repressed in high glucose	YNL318C	gene	taxon:4932	20080521	UniProt
YNL318C	SGD	S000005262	HXT14		GO:0016020	SGD_REF:S000124038	IEA	SP_KW:KW-0472	C	Protein with similarity to hexose transporter family members, expression is induced in low glucose and repressed in high glucose	YNL318C	gene	taxon:4932	20080521	UniProt
YNL318C	SGD	S000005262	HXT14		GO:0016021	SGD_REF:S000124036	IEA	InterPro:IPR005828|InterPro:IPR007114	C	Protein with similarity to hexose transporter family members, expression is induced in low glucose and repressed in high glucose	YNL318C	gene	taxon:4932	20080521	UniProt
YNL318C	SGD	S000005262	HXT14		GO:0016021	SGD_REF:S000124038	IEA	SP_KW:KW-0812	C	Protein with similarity to hexose transporter family members, expression is induced in low glucose and repressed in high glucose	YNL318C	gene	taxon:4932	20080521	UniProt
YNL318C	SGD	S000005262	HXT14		GO:0022891	SGD_REF:S000124036	IEA	InterPro:IPR003663	F	Protein with similarity to hexose transporter family members, expression is induced in low glucose and repressed in high glucose	YNL318C	gene	taxon:4932	20080521	UniProt
YNL318C	SGD	S000005262	HXT14		GO:0055085	SGD_REF:S000124036	IEA	InterPro:IPR003663	P	Protein with similarity to hexose transporter family members, expression is induced in low glucose and repressed in high glucose	YNL318C	gene	taxon:4932	20080521	UniProt
YKL189W	SGD	S000001672	HYM1		GO:0000131	SGD_REF:S000074101|PMID:12972564	IDA		C	Component of the RAM signaling network that is involved in regulation of Ace2p activity and cellular morphogenesis, interacts with Kic1p and Sog2p, localizes to sites of polarized growth during budding and during the mating response	YKL189W	gene	taxon:4932	20031016	SGD
YKL189W	SGD	S000001672	HYM1		GO:0000903	SGD_REF:S000074101|PMID:12972564	IGI		P	Component of the RAM signaling network that is involved in regulation of Ace2p activity and cellular morphogenesis, interacts with Kic1p and Sog2p, localizes to sites of polarized growth during budding and during the mating response	YKL189W	gene	taxon:4932	20050420	SGD
YKL189W	SGD	S000001672	HYM1		GO:0003674	SGD_REF:S000069584	ND		F	Component of the RAM signaling network that is involved in regulation of Ace2p activity and cellular morphogenesis, interacts with Kic1p and Sog2p, localizes to sites of polarized growth during budding and during the mating response	YKL189W	gene	taxon:4932	20050708	SGD
YKL189W	SGD	S000001672	HYM1		GO:0005488	SGD_REF:S000124036	IEA	InterPro:IPR016024	F	Component of the RAM signaling network that is involved in regulation of Ace2p activity and cellular morphogenesis, interacts with Kic1p and Sog2p, localizes to sites of polarized growth during budding and during the mating response	YKL189W	gene	taxon:4932	20080521	UniProt
YKL189W	SGD	S000001672	HYM1		GO:0005622	SGD_REF:S000060221|PMID:11259593	IDA		C	Component of the RAM signaling network that is involved in regulation of Ace2p activity and cellular morphogenesis, interacts with Kic1p and Sog2p, localizes to sites of polarized growth during budding and during the mating response	YKL189W	gene	taxon:4932	20030110	SGD
YKL189W	SGD	S000001672	HYM1		GO:0005933	SGD_REF:S000074101|PMID:12972564	IDA		C	Component of the RAM signaling network that is involved in regulation of Ace2p activity and cellular morphogenesis, interacts with Kic1p and Sog2p, localizes to sites of polarized growth during budding and during the mating response	YKL189W	gene	taxon:4932	20031016	SGD
YKL189W	SGD	S000001672	HYM1		GO:0007109	SGD_REF:S000060221|PMID:11259593	IMP		P	Component of the RAM signaling network that is involved in regulation of Ace2p activity and cellular morphogenesis, interacts with Kic1p and Sog2p, localizes to sites of polarized growth during budding and during the mating response	YKL189W	gene	taxon:4932	20021011	SGD
YKL189W	SGD	S000001672	HYM1		GO:0008360	SGD_REF:S000060221|PMID:11259593	IGI		P	Component of the RAM signaling network that is involved in regulation of Ace2p activity and cellular morphogenesis, interacts with Kic1p and Sog2p, localizes to sites of polarized growth during budding and during the mating response	YKL189W	gene	taxon:4932	20021011	SGD
YKL189W	SGD	S000001672	HYM1		GO:0043332	SGD_REF:S000074101|PMID:12972564	IDA		C	Component of the RAM signaling network that is involved in regulation of Ace2p activity and cellular morphogenesis, interacts with Kic1p and Sog2p, localizes to sites of polarized growth during budding and during the mating response	YKL189W	gene	taxon:4932	20031016	SGD
YKL189W	SGD	S000001672	HYM1		GO:0045449	SGD_REF:S000074101|PMID:12972564	IMP		P	Component of the RAM signaling network that is involved in regulation of Ace2p activity and cellular morphogenesis, interacts with Kic1p and Sog2p, localizes to sites of polarized growth during budding and during the mating response	YKL189W	gene	taxon:4932	20050708	SGD
YPR006C	SGD	S000006210	ICL2		GO:0003824	SGD_REF:S000124036	IEA	InterPro:IPR015813|InterPro:IPR000918|InterPro:IPR015809	F	2-methylisocitrate lyase of the mitochondrial matrix, functions in the methylcitrate cycle to catalyze the conversion of 2-methylisocitrate to succinate and pyruvate	YPR006C	gene	taxon:4932	20080521	UniProt
YPR006C	SGD	S000006210	ICL2		GO:0004451	SGD_REF:S000124036	IEA	InterPro:IPR006254	F	2-methylisocitrate lyase of the mitochondrial matrix, functions in the methylcitrate cycle to catalyze the conversion of 2-methylisocitrate to succinate and pyruvate	YPR006C	gene	taxon:4932	20080521	UniProt
YPR006C	SGD	S000006210	ICL2		GO:0005739	SGD_REF:S000117178|PMID:16823961	IDA		C	2-methylisocitrate lyase of the mitochondrial matrix, functions in the methylcitrate cycle to catalyze the conversion of 2-methylisocitrate to succinate and pyruvate	YPR006C	gene	taxon:4932	20061212	SGD
YPR006C	SGD	S000006210	ICL2		GO:0005739	SGD_REF:S000124038	IEA	SP_KW:KW-0496	C	2-methylisocitrate lyase of the mitochondrial matrix, functions in the methylcitrate cycle to catalyze the conversion of 2-methylisocitrate to succinate and pyruvate	YPR006C	gene	taxon:4932	20080521	UniProt
YPR006C	SGD	S000006210	ICL2		GO:0005759	SGD_REF:S000059330|PMID:11092862	IDA		C	2-methylisocitrate lyase of the mitochondrial matrix, functions in the methylcitrate cycle to catalyze the conversion of 2-methylisocitrate to succinate and pyruvate	YPR006C	gene	taxon:4932	20020921	SGD
YPR006C	SGD	S000006210	ICL2		GO:0005759	SGD_REF:S000125578	IEA	SP_SL:SL-0170	C	2-methylisocitrate lyase of the mitochondrial matrix, functions in the methylcitrate cycle to catalyze the conversion of 2-methylisocitrate to succinate and pyruvate	YPR006C	gene	taxon:4932	20080521	UniProt
YPR006C	SGD	S000006210	ICL2		GO:0006567	SGD_REF:S000059330|PMID:11092862	IEP		P	2-methylisocitrate lyase of the mitochondrial matrix, functions in the methylcitrate cycle to catalyze the conversion of 2-methylisocitrate to succinate and pyruvate	YPR006C	gene	taxon:4932	20020922	SGD
YPR006C	SGD	S000006210	ICL2		GO:0008152	SGD_REF:S000124036	IEA	InterPro:IPR000918|InterPro:IPR015809	P	2-methylisocitrate lyase of the mitochondrial matrix, functions in the methylcitrate cycle to catalyze the conversion of 2-methylisocitrate to succinate and pyruvate	YPR006C	gene	taxon:4932	20080521	UniProt
YPR006C	SGD	S000006210	ICL2		GO:0016829	SGD_REF:S000124038	IEA	SP_KW:KW-0456	F	2-methylisocitrate lyase of the mitochondrial matrix, functions in the methylcitrate cycle to catalyze the conversion of 2-methylisocitrate to succinate and pyruvate	YPR006C	gene	taxon:4932	20080521	UniProt
YPR006C	SGD	S000006210	ICL2		GO:0019541	SGD_REF:S000059712|PMID:11179416	IEP		P	2-methylisocitrate lyase of the mitochondrial matrix, functions in the methylcitrate cycle to catalyze the conversion of 2-methylisocitrate to succinate and pyruvate	YPR006C	gene	taxon:4932	20011023	SGD
YPR006C	SGD	S000006210	ICL2		GO:0019541	SGD_REF:S000059330|PMID:11092862	IDA		P	2-methylisocitrate lyase of the mitochondrial matrix, functions in the methylcitrate cycle to catalyze the conversion of 2-methylisocitrate to succinate and pyruvate	YPR006C	gene	taxon:4932	20020922	SGD
YPR006C	SGD	S000006210	ICL2		GO:0019752	SGD_REF:S000124036	IEA	InterPro:IPR006254	P	2-methylisocitrate lyase of the mitochondrial matrix, functions in the methylcitrate cycle to catalyze the conversion of 2-methylisocitrate to succinate and pyruvate	YPR006C	gene	taxon:4932	20080521	UniProt
YPR006C	SGD	S000006210	ICL2		GO:0046421	SGD_REF:S000059330|PMID:11092862	IDA		F	2-methylisocitrate lyase of the mitochondrial matrix, functions in the methylcitrate cycle to catalyze the conversion of 2-methylisocitrate to succinate and pyruvate	YPR006C	gene	taxon:4932	20020925	SGD
YPR006C	SGD	S000006210	ICL2		GO:0046421	SGD_REF:S000124037	IEA	EC:4.1.3.30	F	2-methylisocitrate lyase of the mitochondrial matrix, functions in the methylcitrate cycle to catalyze the conversion of 2-methylisocitrate to succinate and pyruvate	YPR006C	gene	taxon:4932	20080521	UniProt
YLR099C	SGD	S000004089	ICT1		GO:0004252	SGD_REF:S000124038	IEA	SP_KW:KW-0720	F	Lysophosphatidic acid acyltransferase, responsible for enhanced phospholipid synthesis during organic solvent stress	YLR099C	gene	taxon:4932	20080521	UniProt
YLR099C	SGD	S000004089	ICT1		GO:0005575	SGD_REF:S000069584	ND		C	Lysophosphatidic acid acyltransferase, responsible for enhanced phospholipid synthesis during organic solvent stress	YLR099C	gene	taxon:4932	20021001	SGD
YLR099C	SGD	S000004089	ICT1		GO:0006654	SGD_REF:S000125434|PMID:18252723	IMP		P	Lysophosphatidic acid acyltransferase, responsible for enhanced phospholipid synthesis during organic solvent stress	YLR099C	gene	taxon:4932	20080212	SGD
YLR099C	SGD	S000004089	ICT1		GO:0008233	SGD_REF:S000124038	IEA	SP_KW:KW-0645	F	Lysophosphatidic acid acyltransferase, responsible for enhanced phospholipid synthesis during organic solvent stress	YLR099C	gene	taxon:4932	20080521	UniProt
YLR099C	SGD	S000004089	ICT1		GO:0016787	SGD_REF:S000124036	IEA	InterPro:IPR003089	F	Lysophosphatidic acid acyltransferase, responsible for enhanced phospholipid synthesis during organic solvent stress	YLR099C	gene	taxon:4932	20080521	UniProt
YLR099C	SGD	S000004089	ICT1		GO:0016787	SGD_REF:S000124038	IEA	SP_KW:KW-0378	F	Lysophosphatidic acid acyltransferase, responsible for enhanced phospholipid synthesis during organic solvent stress	YLR099C	gene	taxon:4932	20080521	UniProt
YLR099C	SGD	S000004089	ICT1		GO:0042171	SGD_REF:S000125434|PMID:18252723	IDA		F	Lysophosphatidic acid acyltransferase, responsible for enhanced phospholipid synthesis during organic solvent stress	YLR099C	gene	taxon:4932	20080212	SGD
YJL106W	SGD	S000003642	IME2		GO:0000166	SGD_REF:S000124038	IEA	SP_KW:KW-0547	F	Serine/threonine protein kinase involved in activation of meiosis, associates with Ime1p and mediates its stability, activates Ndt80p	YJL106W|SME1	gene	taxon:4932	20080521	UniProt
YJL106W	SGD	S000003642	IME2		GO:0004672	SGD_REF:S000050275|PMID:7764269	IDA		F	Serine/threonine protein kinase involved in activation of meiosis, associates with Ime1p and mediates its stability, activates Ndt80p	YJL106W|SME1	gene	taxon:4932	20020814	SGD
YJL106W	SGD	S000003642	IME2		GO:0004672	SGD_REF:S000124036	IEA	InterPro:IPR000719|InterPro:IPR017442	F	Serine/threonine protein kinase involved in activation of meiosis, associates with Ime1p and mediates its stability, activates Ndt80p	YJL106W|SME1	gene	taxon:4932	20080521	UniProt
YJL106W	SGD	S000003642	IME2		GO:0004674	SGD_REF:S000124036	IEA	InterPro:IPR002290|InterPro:IPR008271	F	Serine/threonine protein kinase involved in activation of meiosis, associates with Ime1p and mediates its stability, activates Ndt80p	YJL106W|SME1	gene	taxon:4932	20080521	UniProt
YJL106W	SGD	S000003642	IME2		GO:0004674	SGD_REF:S000124038	IEA	SP_KW:KW-0723	F	Serine/threonine protein kinase involved in activation of meiosis, associates with Ime1p and mediates its stability, activates Ndt80p	YJL106W|SME1	gene	taxon:4932	20080521	UniProt
YJL106W	SGD	S000003642	IME2		GO:0005524	SGD_REF:S000124036	IEA	InterPro:IPR000719|InterPro:IPR017442|InterPro:IPR002290	F	Serine/threonine protein kinase involved in activation of meiosis, associates with Ime1p and mediates its stability, activates Ndt80p	YJL106W|SME1	gene	taxon:4932	20080521	UniProt
YJL106W	SGD	S000003642	IME2		GO:0005524	SGD_REF:S000124038	IEA	SP_KW:KW-0067	F	Serine/threonine protein kinase involved in activation of meiosis, associates with Ime1p and mediates its stability, activates Ndt80p	YJL106W|SME1	gene	taxon:4932	20080521	UniProt
YJL106W	SGD	S000003642	IME2		GO:0005634	SGD_REF:S000050275|PMID:7764269	IDA		C	Serine/threonine protein kinase involved in activation of meiosis, associates with Ime1p and mediates its stability, activates Ndt80p	YJL106W|SME1	gene	taxon:4932	20020814	SGD
YJL106W	SGD	S000003642	IME2		GO:0006468	SGD_REF:S000042283|PMID:9743499	TAS		P	Serine/threonine protein kinase involved in activation of meiosis, associates with Ime1p and mediates its stability, activates Ndt80p	YJL106W|SME1	gene	taxon:4932	20030204	SGD
YJL106W	SGD	S000003642	IME2		GO:0006468	SGD_REF:S000124036	IEA	InterPro:IPR000719|InterPro:IPR002290|InterPro:IPR017442|InterPro:IPR008271	P	Serine/threonine protein kinase involved in activation of meiosis, associates with Ime1p and mediates its stability, activates Ndt80p	YJL106W|SME1	gene	taxon:4932	20080521	UniProt
YJL106W	SGD	S000003642	IME2		GO:0007126	SGD_REF:S000124038	IEA	SP_KW:KW-0469	P	Serine/threonine protein kinase involved in activation of meiosis, associates with Ime1p and mediates its stability, activates Ndt80p	YJL106W|SME1	gene	taxon:4932	20080521	UniProt
YJL106W	SGD	S000003642	IME2		GO:0016301	SGD_REF:S000124038	IEA	SP_KW:KW-0418	F	Serine/threonine protein kinase involved in activation of meiosis, associates with Ime1p and mediates its stability, activates Ndt80p	YJL106W|SME1	gene	taxon:4932	20080521	UniProt
YJL106W	SGD	S000003642	IME2		GO:0016740	SGD_REF:S000124038	IEA	SP_KW:KW-0808	F	Serine/threonine protein kinase involved in activation of meiosis, associates with Ime1p and mediates its stability, activates Ndt80p	YJL106W|SME1	gene	taxon:4932	20080521	UniProt
YJL106W	SGD	S000003642	IME2		GO:0030435	SGD_REF:S000124038	IEA	SP_KW:KW-0749	P	Serine/threonine protein kinase involved in activation of meiosis, associates with Ime1p and mediates its stability, activates Ndt80p	YJL106W|SME1	gene	taxon:4932	20080521	UniProt
YJL106W	SGD	S000003642	IME2		GO:0040020	SGD_REF:S000041750|PMID:9003314	IMP		P	Serine/threonine protein kinase involved in activation of meiosis, associates with Ime1p and mediates its stability, activates Ndt80p	YJL106W|SME1	gene	taxon:4932	20020814	SGD
YJL153C	SGD	S000003689	INO1		GO:0003824	SGD_REF:S000124036	IEA	InterPro:IPR016040	F	Inositol 1-phosphate synthase, involved in synthesis of inositol phosphates and inositol-containing phospholipids	YJL153C|APR1	gene	taxon:4932	20080521	UniProt
YJL153C	SGD	S000003689	INO1		GO:0004512	SGD_REF:S000054021|PMID:7016881	IMP		F	Inositol 1-phosphate synthase, involved in synthesis of inositol phosphates and inositol-containing phospholipids	YJL153C|APR1	gene	taxon:4932	20021002	SGD
YJL153C	SGD	S000003689	INO1		GO:0004512	SGD_REF:S000124036	IEA	InterPro:IPR002587	F	Inositol 1-phosphate synthase, involved in synthesis of inositol phosphates and inositol-containing phospholipids	YJL153C|APR1	gene	taxon:4932	20080521	UniProt
YJL153C	SGD	S000003689	INO1		GO:0004512	SGD_REF:S000124037	IEA	EC:5.5.1.4	F	Inositol 1-phosphate synthase, involved in synthesis of inositol phosphates and inositol-containing phospholipids	YJL153C|APR1	gene	taxon:4932	20080521	UniProt
YJL153C	SGD	S000003689	INO1		GO:0005488	SGD_REF:S000124036	IEA	InterPro:IPR016040	F	Inositol 1-phosphate synthase, involved in synthesis of inositol phosphates and inositol-containing phospholipids	YJL153C|APR1	gene	taxon:4932	20080521	UniProt
YJL153C	SGD	S000003689	INO1		GO:0005737	SGD_REF:S000074185|PMID:14562095	IDA		C	Inositol 1-phosphate synthase, involved in synthesis of inositol phosphates and inositol-containing phospholipids	YJL153C|APR1	gene	taxon:4932	20031028	SGD
YJL153C	SGD	S000003689	INO1		GO:0005737	SGD_REF:S000125578	IEA	SP_SL:SL-0086	C	Inositol 1-phosphate synthase, involved in synthesis of inositol phosphates and inositol-containing phospholipids	YJL153C|APR1	gene	taxon:4932	20080521	UniProt
YJL153C	SGD	S000003689	INO1		GO:0005737	SGD_REF:S000124038	IEA	SP_KW:KW-0963	C	Inositol 1-phosphate synthase, involved in synthesis of inositol phosphates and inositol-containing phospholipids	YJL153C|APR1	gene	taxon:4932	20080521	UniProt
YJL153C	SGD	S000003689	INO1		GO:0006021	SGD_REF:S000124036	IEA	InterPro:IPR002587	P	Inositol 1-phosphate synthase, involved in synthesis of inositol phosphates and inositol-containing phospholipids	YJL153C|APR1	gene	taxon:4932	20080521	UniProt
YJL153C	SGD	S000003689	INO1		GO:0006021	SGD_REF:S000124038	IEA	SP_KW:KW-0398	P	Inositol 1-phosphate synthase, involved in synthesis of inositol phosphates and inositol-containing phospholipids	YJL153C|APR1	gene	taxon:4932	20080521	UniProt
YJL153C	SGD	S000003689	INO1		GO:0006021	SGD_REF:S000054021|PMID:7016881	IMP		P	Inositol 1-phosphate synthase, involved in synthesis of inositol phosphates and inositol-containing phospholipids	YJL153C|APR1	gene	taxon:4932	20080103	SGD
YJL153C	SGD	S000003689	INO1		GO:0008152	SGD_REF:S000124036	IEA	InterPro:IPR016040	P	Inositol 1-phosphate synthase, involved in synthesis of inositol phosphates and inositol-containing phospholipids	YJL153C|APR1	gene	taxon:4932	20080521	UniProt
YJL153C	SGD	S000003689	INO1		GO:0008654	SGD_REF:S000124036	IEA	InterPro:IPR002587	P	Inositol 1-phosphate synthase, involved in synthesis of inositol phosphates and inositol-containing phospholipids	YJL153C|APR1	gene	taxon:4932	20080521	UniProt
YJL153C	SGD	S000003689	INO1		GO:0008654	SGD_REF:S000124038	IEA	SP_KW:KW-0594	P	Inositol 1-phosphate synthase, involved in synthesis of inositol phosphates and inositol-containing phospholipids	YJL153C|APR1	gene	taxon:4932	20080521	UniProt
YJL153C	SGD	S000003689	INO1		GO:0016853	SGD_REF:S000124038	IEA	SP_KW:KW-0413	F	Inositol 1-phosphate synthase, involved in synthesis of inositol phosphates and inositol-containing phospholipids	YJL153C|APR1	gene	taxon:4932	20080521	UniProt
YPL209C	SGD	S000006130	IPL1		GO:0000166	SGD_REF:S000124038	IEA	SP_KW:KW-0547	F	Aurora kinase involved in regulating kinetochore-microtubule attachments	YPL209C|PAC15	gene	taxon:4932	20080521	UniProt
YPL209C	SGD	S000006130	IPL1		GO:0000777	SGD_REF:S000125578	IEA	SP_SL:SL-0149	C	Aurora kinase involved in regulating kinetochore-microtubule attachments	YPL209C|PAC15	gene	taxon:4932	20080521	UniProt
YPL209C	SGD	S000006130	IPL1		GO:0000778	SGD_REF:S000080960|PMID:11511347	IDA		C	Aurora kinase involved in regulating kinetochore-microtubule attachments	YPL209C|PAC15	gene	taxon:4932	20050307	SGD
YPL209C	SGD	S000006130	IPL1		GO:0000778	SGD_REF:S000078515|PMID:12566427	IDA		C	Aurora kinase involved in regulating kinetochore-microtubule attachments	YPL209C|PAC15	gene	taxon:4932	20050407	SGD
YPL209C	SGD	S000006130	IPL1		GO:0004672	SGD_REF:S000062008|PMID:10072382	IDA		F	Aurora kinase involved in regulating kinetochore-microtubule attachments	YPL209C|PAC15	gene	taxon:4932	20040713	SGD
YPL209C	SGD	S000006130	IPL1		GO:0004672	SGD_REF:S000086680|PMID:16143104	IDA		F	Aurora kinase involved in regulating kinetochore-microtubule attachments	YPL209C|PAC15	gene	taxon:4932	20051013	SGD
YPL209C	SGD	S000006130	IPL1		GO:0004672	SGD_REF:S000124036	IEA	InterPro:IPR000719|InterPro:IPR017441|InterPro:IPR017442	F	Aurora kinase involved in regulating kinetochore-microtubule attachments	YPL209C|PAC15	gene	taxon:4932	20080521	UniProt
YPL209C	SGD	S000006130	IPL1		GO:0004674	SGD_REF:S000124036	IEA	InterPro:IPR002290|InterPro:IPR008271	F	Aurora kinase involved in regulating kinetochore-microtubule attachments	YPL209C|PAC15	gene	taxon:4932	20080521	UniProt
YPL209C	SGD	S000006130	IPL1		GO:0004674	SGD_REF:S000124038	IEA	SP_KW:KW-0723	F	Aurora kinase involved in regulating kinetochore-microtubule attachments	YPL209C|PAC15	gene	taxon:4932	20080521	UniProt
YPL209C	SGD	S000006130	IPL1		GO:0004713	SGD_REF:S000124036	IEA	InterPro:IPR001245	F	Aurora kinase involved in regulating kinetochore-microtubule attachments	YPL209C|PAC15	gene	taxon:4932	20080521	UniProt
YPL209C	SGD	S000006130	IPL1		GO:0005524	SGD_REF:S000124036	IEA	InterPro:IPR000719|InterPro:IPR001245|InterPro:IPR017442|InterPro:IPR017441|InterPro:IPR002290	F	Aurora kinase involved in regulating kinetochore-microtubule attachments	YPL209C|PAC15	gene	taxon:4932	20080521	UniProt
YPL209C	SGD	S000006130	IPL1		GO:0005524	SGD_REF:S000124038	IEA	SP_KW:KW-0067	F	Aurora kinase involved in regulating kinetochore-microtubule attachments	YPL209C|PAC15	gene	taxon:4932	20080521	UniProt
YPL209C	SGD	S000006130	IPL1		GO:0005634	SGD_REF:S000124038	IEA	SP_KW:KW-0539	C	Aurora kinase involved in regulating kinetochore-microtubule attachments	YPL209C|PAC15	gene	taxon:4932	20080521	UniProt
YPL209C	SGD	S000006130	IPL1		GO:0005634	SGD_REF:S000125578	IEA	SP_SL:SL-0191	C	Aurora kinase involved in regulating kinetochore-microtubule attachments	YPL209C|PAC15	gene	taxon:4932	20080521	UniProt
YPL209C	SGD	S000006130	IPL1		GO:0005819	SGD_REF:S000078515|PMID:12566427	IDA		C	Aurora kinase involved in regulating kinetochore-microtubule attachments	YPL209C|PAC15	gene	taxon:4932	20050407	SGD
YPL209C	SGD	S000006130	IPL1		GO:0005819	SGD_REF:S000125578	IEA	SP_SL:SL-0251	C	Aurora kinase involved in regulating kinetochore-microtubule attachments	YPL209C|PAC15	gene	taxon:4932	20080521	UniProt
YPL209C	SGD	S000006130	IPL1		GO:0005828	SGD_REF:S000066223|PMID:11724818	IDA		C	Aurora kinase involved in regulating kinetochore-microtubule attachments	YPL209C|PAC15	gene	taxon:4932	20020602	SGD
YPL209C	SGD	S000006130	IPL1		GO:0005876	SGD_REF:S000066223|PMID:11724818	IDA		C	Aurora kinase involved in regulating kinetochore-microtubule attachments	YPL209C|PAC15	gene	taxon:4932	20020602	SGD
YPL209C	SGD	S000006130	IPL1		GO:0005876	SGD_REF:S000080960|PMID:11511347	IDA		C	Aurora kinase involved in regulating kinetochore-microtubule attachments	YPL209C|PAC15	gene	taxon:4932	20050307	SGD
YPL209C	SGD	S000006130	IPL1		GO:0006468	SGD_REF:S000124036	IEA	InterPro:IPR000719|InterPro:IPR008271|InterPro:IPR001245|InterPro:IPR017442|InterPro:IPR017441|InterPro:IPR002290	P	Aurora kinase involved in regulating kinetochore-microtubule attachments	YPL209C|PAC15	gene	taxon:4932	20080521	UniProt
YPL209C	SGD	S000006130	IPL1		GO:0007049	SGD_REF:S000124038	IEA	SP_KW:KW-0131	P	Aurora kinase involved in regulating kinetochore-microtubule attachments	YPL209C|PAC15	gene	taxon:4932	20080521	UniProt
YPL209C	SGD	S000006130	IPL1		GO:0007059	SGD_REF:S000043298|PMID:8293973	IMP		P	Aurora kinase involved in regulating kinetochore-microtubule attachments	YPL209C|PAC15	gene	taxon:4932	20060630	SGD
YPL209C	SGD	S000006130	IPL1		GO:0007059	SGD_REF:S000124038	IEA	SP_KW:KW-0159	P	Aurora kinase involved in regulating kinetochore-microtubule attachments	YPL209C|PAC15	gene	taxon:4932	20080521	UniProt
YPL209C	SGD	S000006130	IPL1		GO:0008608	SGD_REF:S000062008|PMID:10072382	IMP		P	Aurora kinase involved in regulating kinetochore-microtubule attachments	YPL209C|PAC15	gene	taxon:4932	20040713	SGD
YPL209C	SGD	S000006130	IPL1		GO:0016301	SGD_REF:S000124038	IEA	SP_KW:KW-0418	F	Aurora kinase involved in regulating kinetochore-microtubule attachments	YPL209C|PAC15	gene	taxon:4932	20080521	UniProt
YPL209C	SGD	S000006130	IPL1		GO:0016740	SGD_REF:S000124038	IEA	SP_KW:KW-0808	F	Aurora kinase involved in regulating kinetochore-microtubule attachments	YPL209C|PAC15	gene	taxon:4932	20080521	UniProt
YPL209C	SGD	S000006130	IPL1		GO:0032465	SGD_REF:S000121325|PMID:16615892	IMP		P	Aurora kinase involved in regulating kinetochore-microtubule attachments	YPL209C|PAC15	gene	taxon:4932	20070702	SGD
YPL209C	SGD	S000006130	IPL1		GO:0045144	SGD_REF:S000121940|PMID:17371833	IMP		P	Aurora kinase involved in regulating kinetochore-microtubule attachments	YPL209C|PAC15	gene	taxon:4932	20070705	SGD
YPL209C	SGD	S000006130	IPL1		GO:0051228	SGD_REF:S000078515|PMID:12566427	IMP		P	Aurora kinase involved in regulating kinetochore-microtubule attachments	YPL209C|PAC15	gene	taxon:4932	20050407	SGD
YPL209C	SGD	S000006130	IPL1		GO:0051233	SGD_REF:S000078515|PMID:12566427	IDA		C	Aurora kinase involved in regulating kinetochore-microtubule attachments	YPL209C|PAC15	gene	taxon:4932	20050407	SGD
YOL015W	SGD	S000005375	IRC10		GO:0003674	SGD_REF:S000069584	ND		F	Putative protein of unknown function	YOL015W	gene	taxon:4932	20021126	SGD
YOL015W	SGD	S000005375	IRC10		GO:0005575	SGD_REF:S000069584	ND		C	Putative protein of unknown function	YOL015W	gene	taxon:4932	20021126	SGD
YOL015W	SGD	S000005375	IRC10		GO:0008150	SGD_REF:S000069584	ND		P	Putative protein of unknown function	YOL015W	gene	taxon:4932	20021126	SGD
YJL037W	SGD	S000003574	IRC18		GO:0003674	SGD_REF:S000069584	ND		F	Putative protein of unknown function	YJL037W	gene	taxon:4932	20021126	SGD
YJL037W	SGD	S000003574	IRC18		GO:0005575	SGD_REF:S000069584	ND		C	Putative protein of unknown function	YJL037W	gene	taxon:4932	20021126	SGD
YJL037W	SGD	S000003574	IRC18		GO:0008150	SGD_REF:S000069584	ND		P	Putative protein of unknown function	YJL037W	gene	taxon:4932	20021126	SGD
YJL037W	SGD	S000003574	IRC18		GO:0016020	SGD_REF:S000124038	IEA	SP_KW:KW-0472	C	Putative protein of unknown function	YJL037W	gene	taxon:4932	20080521	UniProt
YJL037W	SGD	S000003574	IRC18		GO:0016020	SGD_REF:S000125578	IEA	SP_SL:SL-0162	C	Putative protein of unknown function	YJL037W	gene	taxon:4932	20080521	UniProt
YJL037W	SGD	S000003574	IRC18		GO:0016021	SGD_REF:S000124038	IEA	SP_KW:KW-0812	C	Putative protein of unknown function	YJL037W	gene	taxon:4932	20080521	UniProt
YKR019C	SGD	S000001727	IRS4		GO:0000160	SGD_REF:S000124038	IEA	SP_KW:KW-0902	P	EH domain-containing protein involved in regulating phosphatidylinositol 4,5-bisphosphate levels and autophagy	YKR019C	gene	taxon:4932	20080521	UniProt
YKR019C	SGD	S000001727	IRS4		GO:0000183	SGD_REF:S000054483|PMID:10082585	IMP		P	EH domain-containing protein involved in regulating phosphatidylinositol 4,5-bisphosphate levels and autophagy	YKR019C	gene	taxon:4932	20021211	SGD
YKR019C	SGD	S000001727	IRS4		GO:0000407	SGD_REF:S000125665|PMID:18298591	IDA		C	EH domain-containing protein involved in regulating phosphatidylinositol 4,5-bisphosphate levels and autophagy	YKR019C	gene	taxon:4932	20080415	SGD
YKR019C	SGD	S000001727	IRS4		GO:0003674	SGD_REF:S000069584	ND		F	EH domain-containing protein involved in regulating phosphatidylinositol 4,5-bisphosphate levels and autophagy	YKR019C	gene	taxon:4932	20021211	SGD
YKR019C	SGD	S000001727	IRS4		GO:0005509	SGD_REF:S000124036	IEA	InterPro:IPR011992	F	EH domain-containing protein involved in regulating phosphatidylinositol 4,5-bisphosphate levels and autophagy	YKR019C	gene	taxon:4932	20080521	UniProt
YKR019C	SGD	S000001727	IRS4		GO:0005739	SGD_REF:S000075100|PMID:14576278	IDA		C	EH domain-containing protein involved in regulating phosphatidylinositol 4,5-bisphosphate levels and autophagy	YKR019C	gene	taxon:4932	20040813	SGD
YKR019C	SGD	S000001727	IRS4		GO:0005739	SGD_REF:S000117178|PMID:16823961	IDA		C	EH domain-containing protein involved in regulating phosphatidylinositol 4,5-bisphosphate levels and autophagy	YKR019C	gene	taxon:4932	20061212	SGD
YKR019C	SGD	S000001727	IRS4		GO:0006629	SGD_REF:S000124038	IEA	SP_KW:KW-0443	P	EH domain-containing protein involved in regulating phosphatidylinositol 4,5-bisphosphate levels and autophagy	YKR019C	gene	taxon:4932	20080521	UniProt
YKR019C	SGD	S000001727	IRS4		GO:0006914	SGD_REF:S000125665|PMID:18298591	IGI	SGD:S000003619	P	EH domain-containing protein involved in regulating phosphatidylinositol 4,5-bisphosphate levels and autophagy	YKR019C	gene	taxon:4932	20080415	SGD
YKR019C	SGD	S000001727	IRS4		GO:0007047	SGD_REF:S000077163|PMID:15265867	IGI		P	EH domain-containing protein involved in regulating phosphatidylinositol 4,5-bisphosphate levels and autophagy	YKR019C	gene	taxon:4932	20041004	SGD
[truncated: 2,182 more rows]
